# Supplementary material for: Mitochondria-derived vesicles with bioenergetic units from brown adipose tissue attenuate cardiac remodeling post-myocardial infarction
Source: Nat Commun. 2026 May 21;17:6690. doi: 10.1038/s41467-026-73388-3 (PMC13385750; doi:10.1038/s41467-026-73388-3)
Supplement: Supplementary file 3 — Supplementary Data 1 [file 41467_2026_73388_MOESM3_ESM.xlsx]

## Sheet: Sheet1
Supplementary Data 1. Mouse genes both involved in vesicle-mediated transport (GO: 0016192) and mitochondrial-associated process (GO:0000423 and GO:0007005).
No.	ID	Gene name
1	MGI:MGI:1261775	Atg14
2	MGI:MGI:1921494	Atg7
3	MGI:MGI:2443882	Snx30
4	MGI:MGI:1918898	Optn
5	MGI:MGI:1933162	Lrba
6	MGI:MGI:1923811	Snx7
7	MGI:MGI:1916193	Pink1
8	MGI:MGI:1270126	Ulk1
9	MGI:MGI:1890602	Gabarapl2
10	MGI:MGI:1355296	Prkn
11	MGI:MGI:2684950	Becn2
12	MGI:MGI:1891828	Becn1
13	MGI:MGI:1918563	Fsip1
14	MGI:MGI:1921393	Opa1
15	MGI:MGI:2385107	Rab29
16	MGI:MGI:1339957	P2rx7
17	MGI:MGI:101765	Cdk5
18	MGI:MGI:97370	Enpp1
19	MGI:MGI:2178798	Vps54
20	MGI:MGI:97843	Rab3a
21	MGI:MGI:1913975	Lrrk2
22	MGI:MGI:1352504	Hip1r
23	MGI:MGI:96067	Htt
24	MGI:MGI:1890467	Vps35
25	MGI:MGI:96789	Lipa
26	MGI:MGI:107571	Cav2
27	MGI:MGI:1915094	Rab32
28	MGI:MGI:1890563	Wasf1
29	MGI:MGI:1277151	Snca
30	MGI:MGI:1919683	Rab38
31	MGI:MGI:1921256	Dnm1l
32	MGI:MGI:2681828	Wdr81
33	MGI:MGI:88139	Bcl2l1
34	MGI:MGI:88323	Cd24
35	MGI:MGI:1333879	Ap3b1
36	MGI:MGI:88256	Camk2a
37	MGI:MGI:1920939	Bloc1s2
38	MGI:MGI:1099452	Mtm1
