# Supplementary material for: Mitochondria-derived vesicles with bioenergetic units from brown adipose tissue attenuate cardiac remodeling post-myocardial infarction
Source: Nat Commun. 2026 May 21;17:6690. doi: 10.1038/s41467-026-73388-3 (PMC13385750; doi:10.1038/s41467-026-73388-3)
Supplement: Supplementary file 4 — Supplementary Data 2 [file 41467_2026_73388_MOESM4_ESM.xlsx]

## Sheet: Sheet1
Supplementary Data 2. Information for antibodies in this study.
Antibody	Usage	Catalog	Manufacturer	Validation
Anti-Sarcomeric Alpha Actinin antibody	1:500 (IHF)	ab137346	Abcam	https://www.abcam.com/en-us/products/primary-antibodies/sarcomeric-alpha-actinin-antibody-ab137346
TOMM20 Recombinant Rabbit Monoclonal Antibody	1:200 (IHF); 1:2000 (WB)	ET1609-25	HUABIO	https://huabio.cn/products/TOMM20-antibody-ET1609-25
Cytochrome C Recombinant Rabbit Monoclonal Antibody	1:50 (IHF); 1:1000 (WB)	ET1610-60	HUABIO	https://huabio.cn/products/Cytochrome-C-antibody-ET1610-60
Anti-Pyruvate dehydrogenase E2/E3bp antibody	1:1000 (IHF, WB)	ab110333	Abcam	https://www.abcam.com/en-us/products/primary-antibodies/pyruvate-dehydrogenase-e2-e3bp-antibody-13g2ae2bh5-ab110333
Rat anti Mouse CD68 antibody	1:100 (IHF)	MCA1957	Bio-Rad	https://www.bio-rad-antibodies.com/monoclonal/mouse-cd68-antibody-fa-11-mca1957.html
Human/Mouse Myeloperoxidase/MPO Antibody	15μg/mL (IHF)	AF3667	R&D SYSTEMS	https://www.rndsystems.com/cn/products/human-mouse-myeloperoxidase-mpo-antibody_af3667
Alpha smooth muscle actin specific Monoclonal antibody	1:3000 (IHC)	67735-1-Ig	Proteintech	https://www.ptglab.com/products/smooth-muscle-actin-specific-Antibody-67735-1-Ig.htm
Goat anti-Rabbit IgG (H+L) Cross-Adsorbed Secondary Antibody, Texas Red	1:1000 (IHC)	T-2767	Invitrogen	https://www.thermofisher.cn/cn/zh/antibody/product/Goat-anti-Rabbit-IgG-H-L-Cross-Adsorbed-Secondary-Antibody-Polyclonal/T-2767
Donkey anti-Mouse IgG (H+L) Highly Cross-Adsorbed Secondary Antibody, Alexa Fluor™ 647	1:1000 (IHC)	A-31571	Invitrogen	https://www.thermofisher.cn/cn/zh/antibody/product/Donkey-anti-Mouse-IgG-H-L-Highly-Cross-Adsorbed-Secondary-Antibody-Polyclonal/A-31571
Goat anti-Rat IgG (H+L) Cross-Adsorbed Secondary Antibody, Alexa Fluor™ 647	1:1000 (IHC)	A-21247	Invitrogen	https://www.thermofisher.cn/cn/zh/antibody/product/Goat-anti-Rat-IgG-H-L-Cross-Adsorbed-Secondary-Antibody-Polyclonal/A-21247
Donkey anti-Goat IgG (H+L) Cross-Adsorbed Secondary Antibody, Alexa Fluor™ 555	1:1000 (IHC)	A-21432	Invitrogen	https://www.thermofisher.cn/cn/zh/antibody/product/Donkey-anti-Goat-IgG-H-L-Cross-Adsorbed-Secondary-Antibody-Polyclonal/A-21432
GFP Recombinant Rabbit Monoclonal Antibody	1:50 (TEM)	ET1607-31	HUABIO	https://huabio.cn/products/GFP-antibody-ET1607-31
12 nm Colloidal Gold AffiniPure™ Goat Anti-Rabbit IgG (H+L)	1:25 (TEM)	111-205-144	Jackson	https://www.jacksonimmuno.com/catalog/products/111-205-144
GFP Polyclonal Antibody	1:500 (PLA; IHC)	A-11122	Invitrogen	https://www.thermofisher.com/antibody/product/GFP-Antibody-Polyclonal/A-11122
GFP Monoclonal Antibody	1:500 (PLA)	MA5-15256	Invitrogen	https://www.thermofisher.com/antibody/product/GFP-Antibody-clone-GF28R-Monoclonal/MA5-15256
UCP1 Rabbit pAb	1:1000 (WB); 1:100 (IHC)	A5857	ABclonal	https://abclonal.com/catalog-antibodies/UCP1RabbitpAb/A5857
ATP5A1 Rabbit mAb	1:2000 (WB)	A11217	ABclonal	https://abclonal.com/catalog-antibodies/ATP5A1RabbitmAb/A11217
UQCRC2 Rabbit pAb	1:2000 (WB)	A4181	ABclonal	https://abclonal.com/catalog-antibodies/UQCRC2RabbitpAb/A4181
COX1 Rabbit mAb	1:1000 (WB)	A23123	ABclonal	https://abclonal.com/catalog-antibodies/COX1RabbitmAb/A23123
SDHB Rabbit mAb	1:10000 (WB)	A23832	ABclonal	https://abclonal.com/catalog-antibodies/SDHBRabbitmAb/A23832
NDUFB8 Rabbit mAb	1:10000 (WB)	A19732	ABclonal	https://abclonal.com/catalog-antibodies/NDUFB8RabbitmAb/A19732
ALIX Recombinant Rabbit Monoclonal Antibody	1:1000 (WB)	ET1705-74	HUABIO	https://huabio.cn/products/ALIX-antibody-ET1705-74
Calnexin Rabbit pAb	1:1000 (WB)	A24433	ABclonal	https://abclonal.com/catalog-antibodies/CalnexinRabbitpAb/A24433
TSG101/VPS23 Rabbit mAb	1:1000 (WB)	A5789	ABclonal	https://abclonal.com.cn/catalog/A5789
CD63 Rabbit mAb	1:1000 (WB)	A19023	ABclonal	https://abclonal.com.cn/catalog/A19023
VPS35 Rabbit mAb	1:1000 (WB)	A9278	ABclonal	https://abclonal.com/catalog-antibodies/VPS35RabbitmAb/A9278#section2
Beclin-1 (D40C5) Rabbit mAb	1:500 (WB)	3495	Cell Signaling Technology	https://www.cellsignal.cn/products/primary-antibodies/beclin-1-d40c5-rabbit-mab/3495
β-Actin Rabbit mAb (High Dilution)	1:100000 (WB)	AC026	ABclonal	https://abclonal.com/catalog-antibodies/ActinRabbitmAbHighDilution/AC026
GAPDH Mouse mAb (High Dilution)	1:10000 (WB)	AC033	ABclonal	https://abclonal.com/catalog-antibodies/GAPDHMousemAbHighDilution/AC033
VDAC1 Rabbit mAb	1:5000 (WB)	A19707	ABclonal	https://abclonal.com/catalog-antibodies/VDAC1RabbitmAb/A19707
VDAC2 Rabbit mAb	1:20000 (WB)	A21260	ABclonal	https://abclonal.com/catalog-antibodies/VDAC2RabbitmAb/A21260
COX IV Rabbit mAb	1:1000 (WB)	A11631	ABclonal	https://abclonal.com/catalog-antibodies/COXIVRabbitmAb/A11631
Arginase-1 Polyclonal Antibody	1:1000 (WB)	16001-1-AP	Proteintech	https://www.ptglab.com/products/ARG1-Antibody-16001-1-AP.htm
iNOS Polyclonal Antibody	1:2000 (WB)	18985-1-AP	Proteintech	https://www.ptglab.com/products/NOS2-Antibody-18985-1-AP.htm
Goat anti-Rabbit IgG (H+L) Secondary Antibody, HRP	1:10000 (WB)	31460	Invitrogen	https://www.thermofisher.cn/cn/zh/antibody/product/Goat-anti-Rabbit-IgG-H-L-Secondary-Antibody-Polyclonal/31460
Goat anti-Mouse IgG (H+L) Secondary Antibody, HRP	1:10000 (WB)	31430	Invitrogen	https://www.thermofisher.cn/cn/zh/antibody/product/Goat-anti-Mouse-IgG-H-L-Secondary-Antibody-Polyclonal/31430
PE anti-mouse CD45.1 Antibody	1:300 (FC)	110707	BioLegend	https://www.biolegend.com/en-gb/products/pe-anti-mouse-cd45-1-antibody-199
FITC anti-mouse CD45.2 Antibody	1:300 (FC)	109805	BioLegend	https://www.biolegend.com/en-gb/products/fitc-anti-mouse-cd45-2-antibody-6
