# Supplementary material for: Mitochondria-derived vesicles with bioenergetic units from brown adipose tissue attenuate cardiac remodeling post-myocardial infarction
Source: Nat Commun. 2026 May 21;17:6690. doi: 10.1038/s41467-026-73388-3 (PMC13385750; doi:10.1038/s41467-026-73388-3)
Supplement: Supplementary file 7 — Source data [file 41467_2026_73388_MOESM7_ESM.xlsx]

## Sheet: fig1
Fig1
	1A	BAT weight (mg/g)	Days post-MI	Sham				MI				Holm-Sidak's multiple comparisons test (Sham vs. MI)
			0	2.82805	3.05093	3.10617	2.7088	2.78638	2.67896	2.63653	3.31776	p=0.9493
			1	2.16675	2.59995	2.99336	2.89154	2.02532	2.01137	1.88679	1.97972	p=0.0210
			3	3.42986	2.53818	2.83892	2.87404	1.68539	2.5463	1.79191	2.24977	p=0.0047
			7	3.11985	2.35018	2.48583	2.98521	1.73042	1.94949	1.55902	1.80258	p=0.0014
			14	2.96761	2.45642	2.25388	2.7034	1.9708	2.88595	3.18076	2.35343	p=0.9920
			Two-way ANOVA	p=0.0027
	1D	EF%		MI							MI-BAT							MI+BAT							MI+WAT							MI+cold-BAT
			Baseline	75.2637	64.5291	71.9532	77.9486	72.5136	66.9078	67.2137	67.7332	64.7027	64.0351	79.4781	71.562	70.4557	67.4202	71.0865	74.9858	74.6107	76.2647	75.829	79.1844	65.7491	76.2899	65.9769	64.3157	83.2736	60.7321	68.5622	68.407	66.2089	65.1168	68.2013	66.6607	64.1668	64.121	75.8996
			1w	18.6525	21.6303	38.2316	29.5164	25.3114	31.9343	25.9791	16.3771	19.6389	11.9743	14.1322	13.3068	18.7837	12.428	35.2271	27.2605	29.6585	50.9788	29.8868	26.7559	42.9562	13.5505	11.494	17.4046	13.2827	17.1388	18.5164	22.0612	43.6567	42.5742	39.4176	56.8542	41.6008	42.5083	41.9876
			2w	22.4523	21.2807	46.1429	30.7085	25.9069	32.4457	22.0826	12.9733	16.8501	20.2749	14.8584	15.3417	14.936	17.4304	54.936	31.3515	32.8789	40.0705	36.9596	31.8687	39.3155	16.5803	23.4821	25.2206	17.3019	14.7336	37.7241	23.9777	53.3139	31.4304	59.2797	56.0417	50.2687	53.2693	53.1624
			4w	22.9238	23.1652	43.155	22.4427	23.967	34.5503	23.0514	16.7798	28.9784	25.418	21.9773	22.0686	23.9633	22.4112	39.8872	31.3202	43.4307	40.4383	37.8373	31.0097	43.9085	16.6523	21.2137	31.4121	14.9204	28.4112	36.5004	36.9934	47.2646	44.4379	58.9371	53.7881	49.2957	54.1021	48.219
			Two-way ANOVA	p<0.0001
			Holm-Sidak's multiple comparisons test	MI vs. MI-BAT	MI vs. MI+BAT	MI vs. MI+WAT	MI vs. MI+cold BAT	MI-BAT vs. MI+BAT	MI-BAT vs. MI+WAT	MI-BAT vs. MI+cold BAT	MI+BAT vs. MI+WAT	MI+BAT vs. MI+cold BAT	MI+WAT vs. MI+cold BAT
				p=0.0073	p=0.0073	p=0.0693	p<0.0001	p<0.0001	p=0.2046	p<0.0001	p<0.0001	p=0.0100	p<0.0001
		FS%		MI							MI-BAT							MI+BAT							MI+WAT							MI+cold-BAT
			Baseline	42.6956	34.0206	39.3491	45.0222	39.7415	35.4332	36.1965	37.0212	34.703	34.4065	46.8468	39.8305	38.7387	36.9565	39.2744	42.6974	42.2276	43.9686	43.474	46.5796	35.1612	44.0651	35.6589	34.283	51.2195	32.1015	37.7154	37.3984	35.8779	35.0877	37.069	35.5769	34.3512	34.1463	43.5897
			1w	8.45644	9.92227	18.2408	13.8054	11.6722	14.7793	11.8789	7.4163	8.95042	5.36512	6.30546	5.87833	8.42565	5.4253	16.7838	12.5828	13.7226	25.5079	13.8092	12.2657	20.6102	6.10579	5.06329	7.80478	5.93638	7.6826	8.27138	9.94765	21.0938	20.5882	18.8115	29.2308	20.1389	20.8278	20.2836
			2w	10.2728	9.82383	22.6171	14.3896	12.0707	15.2325	10.0195	5.87361	7.54717	9.23698	6.76374	6.87646	6.72431	7.74191	27.4888	14.7338	15.3554	19.3163	17.6514	14.9296	18.6869	7.5271	10.6542	11.3891	7.74193	6.58683	18.2042	10.9497	26.9243	14.6588	31.2117	28.6822	25.0926	27.3595	27.1269
			4w	10.5835	10.7343	20.9435	10.2484	11.0993	16.3286	10.3704	7.6382	13.5493	11.747	10.0592	10.1596	11.06	10.1312	19.1449	14.7929	21.3858	19.4245	18.1972	14.495	21.3379	7.40976	9.61538	14.5038	6.66667	13.1579	17.2662	17.6296	23.4483	21.8543	30.6818	27.4718	24.9882	27.6329	24.1168
			Two-way ANOVA	p<0.0001
			Holm-Sidak's multiple comparisons test	MI vs. MI-BAT	MI vs. MI+BAT	MI vs. MI+WAT	MI vs. MI+cold BAT	MI-BAT vs. MI+BAT	MI-BAT vs. MI+WAT	MI-BAT vs. MI+cold BAT	MI+BAT vs. MI+WAT	MI+BAT vs. MI+cold BAT	MI+WAT vs. MI+cold BAT
				p=0.0138	p=0.0052	p=0.1237	p<0.0001	p<0.0001	p=0.2211	p<0.0001	p<0.0001	p=0.0138	p<0.0001
	1F	Masson-Fibrosis%	MI	MI-BAT	MI+BAT	MI+WAT	MI+cold-BAT
			32.0529	43.432	12.3871	37.3545	14.3045
			36.2723	53.3242	24.9861	44.8854	20.646
			38.866	54.7668	13.0029	49.1755	20.2178
			28.8965	36.3695	19.5237	34.5008	17.8142
			28.3639	37.6167	26.8286	44.7993	13.8247
			31.7249	47.8425	22.7335	33.8317	26.6513
			28.7921	31.4948	16.0765	33.7353	25.7448
			One-way ANOVA	p<0.0001
			Bonferroni's multiple comparisons test	MI-BAT vs. MI	MI+BAT vs. MI	MI+WAT vs. MI	MI+cold-BAT vs. MI	MI+BAT vs. MI-BAT	MI+WAT vs. MI-BAT	MI+cold-BAT vs. MI-BAT	MI+WAT vs. MI+BAT	MI+cold-BAT vs. MI+BAT	MI+cold-BAT vs. MI+WAT
				p=0.0181	p=0.0060	p=0.2959	p=0.0093	p<0.0001	p>0.9999	p<0.0001	p<0.0001	p>0.9999	p<0.0001
		Sirius Red-Fibrosis%	MI	MI-BAT	MI+BAT	MI+WAT	MI+cold-BAT
			35.1498	40.0191	12.6664	37.8006	14.0098
			34.3136	44.485	23.676	39.4052	19.9511
			35.1858	51.0031	20.6431	45.1191	21.0452
			30.1335	36.7861	14.4018	34.7916	14.221
			32.9621	36.7563	24.047	42.8273	16.8742
			27.5264	46.0088	25.0506	32.9033	23.1779
			33.091	37.5929	18.0322	35.7909	22.5309
			One-way ANOVA	p<0.0001
			Bonferroni's multiple comparisons test	MI-BAT vs. MI	MI+BAT vs. MI	MI+WAT vs. MI	MI+cold-BAT vs. MI	MI+BAT vs. MI-BAT	MI+WAT vs. MI-BAT	MI+cold-BAT vs. MI-BAT	MI+WAT vs. MI+BAT	MI+cold-BAT vs. MI+BAT	MI+cold-BAT vs. MI+WAT
				p=0.0048	p<0.0001	p=0.2014	p<0.0001	p<0.0001	p>0.9999	p<0.0001	p<0.0001	p>0.9999	p<0.0001

## Sheet: fig2
Fig2
	2D	TOMM20 co-localization	Distance (µm)	0	0.86	1.72	2.58	3.44	4.3	5.16	6.02	6.88	7.74	8.6	9.46	10.32	11.18	12.04	12.9	13.76	14.62	15.48	16.34	17.2	18.06	18.92	19.78	20.64	21.5	22.36	23.22	24.08	24.94	25.8	26.66	27.52	28.38	29.24	30.1	30.96	31.82	32.68	33.54	34.4	35.26	36.12	36.98	37.84	38.7
			TOMM20 signal intensity	0	0	0	0	0	0.511	1.239	1.333	0.034	0.053	8.198	0.439	0	0	0	0	0	0	0	0	0	0	0	0	0	0	0	0	0	0.913	17.658	5.46	5.195	3.96	1.419	0.12	0	0	0	2.12	16.777	4.432	6.666	2.426	0	0
			BATosome signal intensity	0	0	0	0	0	0	0	0	0	0	0	0	0	0	0	0	0	0	0	0	0	0	0	0	0	0	0	0	0	0	0	2.502	0.729	2.746	5.791	0.902	0	0	0	1.542	0.869	0	0	0	0	0
		CYTO C co-localization	Distance (µm)	0	0.86	1.72	2.58	3.44	4.3	5.16	6.02	6.88	7.74	8.6	9.46	10.32	11.18	12.04	12.9	13.76	14.62	15.48	16.34	17.2	18.06	18.92	19.78	20.64	21.5	22.36	23.22	24.08	24.94	25.8	26.66	27.52	28.38	29.24	30.1	30.96	31.82	32.68	33.54	34.4	35.26	36.12	36.98	37.84	38.7
			CYTO C signal intensity	0	4.386	11.092	15.35	22.587	24.818	10.073	3.397	0	0	0	0	0	0	0	0	0	0	0	0	0	0	0	0	0	0	1.986	1.15	0	0	0	0	0	0	0	0	0	0	0	0	0	0	0	0	0	0
			BATosome signal intensity	0	0	0	0	0	0	0	0	0	0	0	0	0	0	0	0	0	0	0	0	0	0	0	0	0	0	0	0	0	0	0	0	0	0	0	0	0	0	0	0	0	0	0	0	0	0
		PDH co-localization	Distance (µm)	0	0.86	1.72	2.58	3.44	4.3	5.16	6.02	6.88	7.74	8.6	9.46	10.32	11.18	12.04	12.9	13.76	14.62	15.48	16.34	17.2	18.06	18.92	19.78	20.64	21.5	22.36	23.22	24.08	24.94	25.8	26.66	27.52	28.38	29.24	30.1	30.96	31.82	32.68	33.54	34.4	35.26	36.12	36.98	37.84	38.7
			PDH signal intensity	133	70.234	46.633	8.533	39.105	57.498	101.944	74.618	44.488	40.963	6.181	2.454	7.567	1.519	0	0	0	0	0	0	0	0	0	0	0	0	0	0	0	0	0	0	0	0	0	0	0	0	0	0	0	0	0	0	0	0
			BATosome signal intensity	200	233.372	122.239	39.726	97.197	173.414	93.336	111.594	57.623	25.265	28.821	17.639	3.309	0	0	0	0	0	0	0	0	0	0	0	0	0	0	0	0	0	0	0	0	0	0	0	0	0	0	0	0	0	0	0	0	0
		ATP5A1 co-localization	Distance (µm)	0	0.86	1.72	2.58	3.44	4.3	5.16	6.02	6.88	7.74	8.6	9.46	10.32	11.18	12.04	12.9	13.76	14.62	15.48	16.34	17.2	18.06	18.92	19.78	20.64	21.5	22.36	23.22	24.08	24.94	25.8	26.66	27.52	28.38	29.24	30.1	30.96	31.82	32.68	33.54	34.4	35.26	36.12	36.98	37.84	38.7
			ATP5A1 signal intensity	0	0	32.905	72.219	63.795	108.364	132.992	65.55	89.62	110.984	125.631	120.406	84.496	85.846	72.247	98.334	68.137	8.722	9.542	0	0	0	0	0	0	0	0	0	0	0	0	0	0	0	0	0	0	0	0	0	0	0	0	0	0	0
			BATosome signal intensity	43	14.134	15.267	1.481	2.981	69.386	125.234	156.714	248.778	231.416	220.196	209.629	205.726	218.377	173.916	142.886	109.769	13.854	0.283	0	0	0	0	0	0	0	0	0	0	0	0	0	0	0	0	0	0	0	0	0	0	0	0	0	0	0
	2J	Percentage of ZsGreen+ cells	F4/80+CD11b+	F4/80-CD11b+	F4/80-CD11b-
			0.769231	0.153846	0.0769231
			0.612903	0.354839	0.0322581
			0.571429	0.428571	0
			0.695652	0.26087	0.0434783
			0.789474	0.210526	0
			0.666667	0.2	0.133333
			0.47619	0.47619	0.047619
			0.64	0.28	0.08
			0.6	0.4	0
			0.807692	0.192308	0
			0.8125	0.1875	0
			0.597222	0.402778	0
		average	0.669913	0.295619	0.0344676
[truncated: 872 more columns]

## Sheet: fig3
Fig3
	3B	MDV protein (ug/mg)	WAT	cold-WAT	BAT	cold-BAT
			0.0164	0.103846	0.305622	1.61606
			0.0258236	0.109197	0.550946	1.3323
			0.0281055	0.0896095	0.698513	1.79679
			Oen-way ANOVA	<0.0001
			Bonferroni's multiple comparisons test	BAT vs. WAT	cold-WAT vs. WAT	cold-BAT vs. WAT	cold-WAT vs. BAT	cold-BAT vs. BAT	cold-BAT vs. cold-WAT
				p=0.0255	p>0.9999	p<0.0001	p=0.0624	p=0.0002	p<0.0001
	3E	EF%		MI					MI+BAT MDV					MI+WAT MDV
			Baseline	73.55	67.28	70	68.83	75.38	72.35	73.89	74.34	66.04	72.34	68.2	71.39	69.92	72.57	67.99
			1w	18	14.94	16.59	21.71	31.51	52.79	53.78	39.98	25.75	42.41	44.09	46.35	32.4	32.72	48.97
			2w	15.25	23.75	18.89	21.6	39.33	53.35	47.01	45.74	28.6	52.42	41.17	47.02	35.12	39.22	45.28
			4w	19.93	23.53	18.92	26.5	50.7	47.02	52.24	41.09	19.01	47.36	49.95	39.44	48.58	40.63	41.6
			two-way ANOVA	p=0.0112
			Holm-Sidak's multiple comparisons test	MI vs. MI+BAT MDV	MI vs. MI+WAT MDV	MI+BAT MDV vs. MI+WAT MDV
				p=0.0190	p=0.0214	p=0.7829
		FS%		MI					MI+BAT MDV					MI+WAT MDV
			Baseline	41.53	36.29	38.39	37.7	42.72	40	41.74	42.11	35	40.19	37.07	39.45	38.46	40.68	36.97
			1w	8.09	6.59	7.55	9.85	14.48	26.75	27.27	19.19	11.88	20.42	21.46	22.67	15.03	15.19	24.32
			2w	6.86	10.91	8.54	9.88	18.68	26.83	23.13	22.39	13.25	26.23	19.86	22.95	16.41	18.67	21.95
			4w	9.14	10.81	8.65	12.27	25.37	23.08	26.19	19.7	8.59	23.2	25	18.8	24.06	19.58	20.14
			two-way ANOVA	p=0.0156
			Holm-Sidak's multiple comparisons test	MI vs. MI+BAT MDV	MI vs. MI+WAT MDV	MI+BAT MDV vs. MI+WAT MDV
				p=0.0239	p=0.0324	p=0.7089
	3G	Masson-Fibrosis%	MI	MI+BAT MDV	MI+WAT MDV
			46.8521	30.6555	12.1972
			34.6301	17.6631	34.8307
			31.4575	20.4634	19.4023
			31.734	25.8062	22.5784
			38.6378	24.6007	24.5388
			One-way ANOVA	p=0.0110
			Bonferroni's multiple comparisons test	MI+BAT MDV vs. MI	MI+WAT MDV vs. MI	MI+WAT MDV vs. MI+BAT MDV
				p=0.0311	p=0.0189	p>0.9999
		Sirius Red-Fibrosis%	MI	MI+BAT MDV	MI+WAT MDV
			47.4443	27.9795	14.8112
			35.0043	15.3984	32.8491
			32.8754	22.0367	20.6461
			32.4856	25.8094	24.7613
			37.5657	22.723	26.792
			One-way ANOVA	p=0.0043
			Bonferroni's multiple comparisons test	MI+BAT MDV vs. MI	MI+WAT MDV vs. MI	MI+WAT MDV vs. MI+BAT MDV
				p=0.0076	p=0.0135	p>0.9999
	3C
	3H
	3I

## Sheet: fig4
Fig4
	4A	Relative mRNA level	Gene name	Sham						MI						unpaired t test
			Ucp1	1.16872	0.803348	1.02794	0.939165	0.870185	1.19065	1.15596	0.373125	0.497944	1.96612	0.552999	0.71727	p=0.6377
			Pparg	0.585945	0.928857	1.4852	0.820741	0.998026	1.18123	1.33877	0.907245	1.03842	0.7962	0.456961	0.839905	p=0.5623
				Sham			MI			unpaired t test
			Fabp4	0.911085	0.967974	1.12094	1.99077	1.57693	2.16454	p=0.0079
			Elovl3	1.82118	0.290185	0.888638	4.1111	3.28435	3.04474	p=0.0108
			Pgc1α	1.18288	1.15249	0.664622	2.83394	1.92527	1.60827	p=0.0499
			Id2	0.687561	0.946385	1.36605	4.02775	2.37122	4.62374	p=0.0190
			Drp1	0.868622	1.19885	0.932531	2.87099	2.17549	2.89329	p=0.0030
			Snx9	0.694792	1.06237	1.24284	1.50573	0.911196	2.33511	p=0.2581
			Tollip	1.19029	0.856362	0.953349	1.3116	1.10133	1.64195	p=0.1317
			Vps35	0.745501	1.1867	1.0678	3.48361	2.92337	2.96756	p=0.0007
			Vps29	0.816346	0.950123	1.23353	1.28058	1.224	1.77557	p=0.1170
			Vps26a	0.68698	0.895874	1.41715	1.0554	1.08077	1.32771	p=0.5446
	4D	MDV percentage	Control	NE	CCCP	DAMPs
			24.5	33.3	40.7	38.4
			31.5	34	43.5	42.6
			31.1	40.3	51.3	39.2
			RM or matched one-way ANOVA	p=0.0028
			Bonferroni's multiple comparisons test	NE vs. Control	CCCP vs. Control	DAMPs vs. Control
				p=0.0884	p=0.0016	p=0.0112
		MDV fold change	Control	NE	CCCP	DAMPs
			1	1.10247	3.3654	1.92425
			1	0.93297	2.30956	1.96683
			1	1.79629	2.56295	2.03732
			RM or matched one-way ANOVA	p=0.0274
			Bonferroni's multiple comparisons test	NE vs. Control	CCCP vs. Control	DAMPs vs. Control
				p>0.9999	p=0.0950	p=0.0034
	4F
		VPS35 protein level	Sham	MI-1d	MI-3d	MI-7d
			0.00414312	0.0082355	0.0112904	0.00683276
			0.00671189	0.00774869	0.0128226	0.00613748
			0.0067665	0.00862492	0.0112959	0.00612797
			One-way ANOVA	p=0.0002
			Bonferroni's multiple comparisons test	MI-1d vs. Sham	MI-3d vs. Sham	MI-7d vs. Sham	MI-3d vs. MI-1d	MI-7d vs. MI-1d	MI-7d vs. MI-3d
				p=0.0877	p=0.0003	p>0.9999	p=0.0082	p=0.2410	p=0.0005
		BECN1 protein level	Sham	MI-1d	MI-3d	MI-7d
			0.0107836	0.0198931	0.0252567	0.0146269
			0.0149885	0.0172367	0.0253257	0.0149483
			0.0146617	0.0168263	0.0239976	0.0158237
			One-way ANOVA	p<0.0001
			Bonferroni's multiple comparisons test	MI-1d vs. Sham	MI-3d vs. Sham	MI-7d vs. Sham	MI-3d vs. MI-1d	MI-7d vs. MI-1d	MI-7d vs. MI-3d
				p=0.0394	p<0.0001	p>0.9999	p=0.0032	p=0.3003	p=0.0003
	4G	TOMM20+PDH- MDV per cell	si-nc	si-Vps35
			3	1
			3	1
			2	0
			2	1
			4	3
			2	1
			3	0
			3	1
			2	0
			3	3
			2	0
			2	0
			2	2
			3	1
			1	1
			3	2
			0	1
			1	1
			4	0
			3	1
			2	1
			4	3
			2	0
			1	0
			0	2
			unpaired t test	p=0.0001
	4H
		Normalized VPS35 protein level	control	DAPMs	3-MA	3-MA+DAMPs
			1	1.93478	1.42129	1.40328
			1	1.51394	1.24773	1.25224
			1	1.41495	1.25537	1.31088
			RM or matched one-way ANOVA	p=0.0045
			Bonferroni's multiple comparisons test	D vs. control	3-MA vs. control	3-MA+D vs. control	3-MA vs. D	3-MA+D vs. D	3-MA+D vs. 3-MA
				p=0.0043	p=0.1195	p=0.0999	p=0.1121	p=0.1345	p>0.9999
		Normalized BECN1 protein level	control	DAPMs	3-MA	3-MA+DAMPs
			1	1.88008	1.31919	1.30573
			1	1.3404	0.891134	0.865181
			1	1.48603	1.17262	1.15017
			RM or matched one-way ANOVA	p=0.0073
			Bonferroni's multiple comparisons test	D vs. control	3-MA vs. control	3-MA+D vs. control	3-MA vs. D	3-MA+D vs. D	3-MA+D vs. 3-MA
				p=0.0107	p>0.9999	p>0.9999	p=0.0367	p=0.0296	p>0.9999
	4I
	4J	MDV per cell
		TOMM20+PDH- MDV	Control-unstim	3-MA-unstim	Control+DAMPs	3-MA+DAMPs
			4	3	5	1
			3	4	3	6
			2	5	8	5
			3	3	3	4
			4	0	10	3
			4	0	7	3
			1	0	10	6
			3	0	6	4
			1	1	9	3
			1	4	4	1
			0	3	4	1
			0	1	3	2
				1
				1
				0
			One-way ANOVA	p<0.0001
			Bonferroni's multiple comparisons test	Control-DAMPs vs. Control-unstim	3-MA-unstim vs. Control-unstim	3-MA-DAMPs vs. Control-unstim	3-MA-unstim vs. Control-DAMPs	3-MA-DAMPs vs. Control-DAMPs	3-MA-DAMPs vs. 3-MA-unstim
				p=0.0001	p>0.9999	p>0.9999	p<0.0001	p=0.0088	p=0.3327
		TOMM20+PDH+ MDV	Control-unstim	3-MA-unstim	Control+DAMPs	3-MA+DAMPs
			1	5	1	5
			2	6	4	7
			1	3	5	5
			3	10	5	6
			7	7	3	10
			4	6	4	8
			1	5	6	4
			3	4	4	9
			4	5	3	3
			0	12	3	5
			4	8	2	3
			3	8	1	2
				6
				10
				3
			One-way ANOVA	p=0.0001
			Bonferroni's multiple comparisons test	Control-DAMPs vs. Control-unstim	3-MA-unstim vs. Control-unstim	3-MA-DAMPs vs. Control-unstim	3-MA-unstim vs. Control-DAMPs	3-MA-DAMPs vs. Control-DAMPs	3-MA-DAMPs vs. 3-MA-unstim
				p>0.9999	p=0.0004	p=0.0190	p=0.0045	p=0.1287	p>0.9999
	4K	Protein intensity (A.U.)	Protein name	WT			Becn1+/-			unpaired t test
			TOMM20	20388.1	27659.6	23099.7	34251.3	29384.5	33449.8	p=0.0293
			PDHE1A	173243	121252	171902	293232	279956	300082	p=0.0020
			PDHE1B	64260.6	39558.8	56485.3	110361	116242	105396	p=0.0017

## Sheet: fig5
Fig5
	5B	MDV protein (ug/mg)	WT	Becn1+/-
			0.93894	0.937619
			0.743812	0.646276
			0.367523	1.02103
			unpaired t test	p=0.4130
	5C	GFP+ cell percentage	MI+WT BATmtGFP	MI+Becn1+/- BATmtGFP
			8.92252	7.01618
			7.12802	7.01678
			6.20659	7.68199
			7.3261	6.06952
			unpaired t test	p=0.5177
	5D	EF%		MI						MI+wt BAT						MI+ Becn1+/- BAT
			Baseline	66.3	73.45	72.44	79.05	67.28	75.38	70.84	68.2	66.64	73.99	71.7	76.62	70.92	68.42	67.41	74.98	71.28	70.91
			1w	22.17	34.09	19.76	15.15	26.03	19.9	48.73	41.31	30.72	44.48	45.62	54.2	19.38	13.09	21.52	19.94	30.57	18.84
			2w	28.79	22.62	21.01	14.37	21.15	17.45	39.57	43.47	37.96	43.21	41.31	40.96	22.25	19.72	24.05	20.26	31.92	21.45
			4w	28.1	30.58	28.04	12.18	30	26.19	50.16	49.61	23.04	44.44	47.79	47.84	33.55	18.26	35.63	33.46	35.23	30.38
			two-way ANOVA	p<0.0001
			Holm-Sidak's multiple comparisons test	MI vs. MI+wt BAT	MI vs. MI+Becn1+/- BAT	MI+wt BAT vs. MI+Becn1+/- BAT
				p<0.0001	p=0.7162	p=0.0001
		FS%		MI						MI+wt BAT						MI+ Becn1+/- BAT
			Baseline	35.77	41.38	40.52	46.72	36.28	42.72	38.83	37.3	36.1	41.88	40	44.04	39.09	37.17	36.84	42.45	40	38.89
			1w	9.98	15.77	8.93	6.8	11.98	8.97	24.2	19.89	14.38	21.71	22.46	27.63	8.65	5.86	9.84	9.04	13.97	8.44
			2w	13.3	10.21	9.51	6.51	9.64	7.91	19.06	21.23	18.31	21.25	19.93	20.09	10.02	9.04	11.1	9.12	15.01	9.74
			4w	12.9	14.29	12.99	5.45	14.01	12.27	25.17	24.8	10.52	21.86	23.62	23.77	15.82	8.31	17.14	15.83	16.43	14.13
			two-way ANOVA	<0.0001
			Holm-Sidak's multiple comparisons test	MI vs. MI+wt BAT	MI vs. MI+Becn1+/- BAT	MI+wt BAT vs. MI+Becn1+/- BAT
				p<0.0001	p=0.8230	p<0.0001
	5E	Masson-Fibrosis%	MI	MI+WT BAT	MI+ Becn1+/- BAT
			41.2194	23.1591	26.1256
			36.7534	19.3761	45.1972
			31.748	29.2444	33.3572
			30.1348	26.439	34.9873
			35.7456	29.5736	35.4763
			34.0393	27.3843	22.8714
			one-way ANOVA	p=0.0306
			Bonferroni's multiple comparisons test	MI vs. MI+wt BAT	MI vs. MI+Becn1+/- BAT	MI+wt BAT vs. MI+Becn1+/- BAT
				p=0.0381	p>0.9999	p=0.1256
		Sirius Red-Fibrosis%	MI	MI+WT BAT	MI+ Becn1+/- BAT
			43.8425	18.9496	26.7621
			39.1442	24.0072	42.7144
			33.011	27.4803	33.687
			31.1494	27.2128	33.1888
			36.0387	29.3821	40.1911
			36.7749	26.8847	23.9673
			one-way ANOVA	p=0.0088
			Bonferroni's multiple comparisons test	MI vs. MI+wt BAT	MI vs. MI+Becn1+/- BAT	MI+wt BAT vs. MI+Becn1+/- BAT
				p=0.0090	p=0.9437	p=0.0746
	5F	EF%		MI					MI+wt BAT MDV					MI+ Becn1+/- BAT MDV
			Baseline	75.46	70.64	79.48	69.76	77.09	72.67	70.35	70	79.48	78.51	70.81	69.37	73.67	68.07	70.81
			1w	27.45	17.06	21.44	21.02	21.88	24.7	47.42	40.68	47.93	50.34	20.61	22.77	26.48	13.82	20.92
			2w	24.57	15.56	22.54	22.4	40.59	19.54	53.65	53.44	48.53	44.77	21.26	25.14	27	22.8	28.03
			4w	26.63	28.04	19.34	20.91	42.75	20.02	50.59	48.91	43.3	48.53	18.92	29.74	17.06	27.34	29.42
			two-way ANOVA	p=0.0039
			Holm-Sidak's multiple comparisons test	MI vs. MI+wt BAT MDv	MI vs. MI+Becn1+/- BAT MDV	MI+wt BAT MDV vs. MI+Becn1+/- BAT MDV
				p=0.0103	p=0.6160	p=0.0060
		FS%		MI					MI+wt BAT MDV					MI+ Becn1+/- BAT MDV
			Baseline	43.22	38.94	46.79	37.91	44.44	40.38	38.46	38.39	46.79	45.71	39.13	37.74	41.44	37.02	39.03
			1w	12.52	7.57	9.75	9.62	9.87	11.38	23.51	19.63	23.7	25.22	9.45	10.37	12.14	6.15	9.42
			2w	11.11	6.9	10.2	10.5	19.38	8.88	27.13	27.07	24.09	21.8	9.78	11.49	12.5	10.43	12.93
			4w	12.13	12.99	8.76	9.63	20.69	9.03	25.36	24.24	21.19	24.09	8.65	13.94	7.69	12.66	13.57
			two-way ANOVA	p=0.0038
			Holm-Sidak's multiple comparisons test	MI vs. MI+wt BAT MDv	MI vs. MI+Becn1+/- BAT MDV	MI+wt BAT MDV vs. MI+Becn1+/- BAT MDV
				p=0.0115	p=0.5332	p=0.0053
	5G	Masson-Fibrosis%	MI	MI+wt BAT MDV	MI+ Becn1+/- BAT MDV
			34.8386	16.9781	39.6326
			43.0859	21.3582	40.3856
			49.8711	33.0894	44.0562
			47.8579	30.7768	35.7139
			24.4543	19.0621	29.9254
			one-way ANOVA	p=0.0174
			Bonferroni's multiple comparisons test	MI vs. MI+wt BAT MDv	MI vs. MI+Becn1+/- BAT MDV	MI+wt BAT MDV vs. MI+Becn1+/- BAT MDV
				p=0.0261	p>0.9999	p=0.0561
		Sirius Red-Fibrosis%	MI	MI+wt BAT MDV	MI+ Becn1+/- BAT MDV
			35.1649	17.1731	41.6872
			41.2351	17.6924	38.0247
			48.0737	28.2205	48.3221
			41.155	29.3538	32.6569
			25.7788	18.6738	29.8492
			one-way ANOVA	p=0.0062
			Bonferroni's multiple comparisons test	MI vs. MI+wt BAT MDv	MI vs. MI+Becn1+/- BAT MDV	MI+wt BAT MDV vs. MI+Becn1+/- BAT MDV
				p=0.0137	p>0.9999	p=0.0147

## Sheet: fig6
Fig6
	6A	Top Abundant Protein intensity (A. U.)		WT			Becn1+/-
			Ndufs1	1839970	1233630	1243750	1324430	1760200	1659250
			Ndufs8	948612	656998	809283	871617	1081400	1034150
			Ndufb4	990508	633267	805322	596210	816523	806448
			Ndufs2	787008	604454	804555	693889	957505	774922
			Sdha	2477060	1534360	1745310	1977450	2288850	2155520
			Sdhb	1276530	746909	989863	974054	1101120	1042120
			Uqcrc1	2723230	2026210	2181250	2336260	2939340	2714000
			Uqcrb	2103990	1270660	1398530	1516980	1734640	1831710
			Uqcrfs1	2150050	1220160	1339350	1339580	1653800	1597080
			Uqcrh	1580100	777946	761088	733089	1070800	986082
			Cyc1	2551260	1968740	2156660	2374140	3151710	2870500
			Cycs	1113110	647855	808545	705854	843691	696330
			Cox5b	3840020	2198890	1993590	2583270	3647160	3625030
			Cox6b1	2196990	1256430	1620770	1522000	1985370	1643230
			Cox5a	1800260	1105010	1295570	1194910	1462540	1395580
			Cox4i1	1777380	1054410	1075020	1047070	1485330	1351740
			Cox6a1	896376	479648	1087180	831714	962724	905898
			Mtco2	1735420	933308	875588	1056080	1286840	1279030
			Atp5f1a	1584880	1304800	1652500	824236	1250230	1246690
			Atp5f1b	1105670	1106040	1296020	664594	859488	1028580
			Ucp1	2070640	1087550	1830140	2395270	2577640	2832320
			Slc25a4	1418050	1017360	1441200	970070	1431110	1194480
			Phb1	1457450	1016970	909423	1003060	1269730	1333880
			Vdac2	764595	621573	678643	866778	784801	934601
			Gpd2	1426370	1093890	1233120	1498170	1804620	1715090
			Hadhb	1267640	1210130	1197150	1134120	1371860	1617160
			Etfdh	1012510	867035	900552	1020540	1192840	1273180
			Fbn1	1763840	1330780	1339890	639201	971615	784738
			Hbb-b1	3617280	2471010	1790230	1360680	2196860	1980150
			Apoa1	1116220	1143770	1235940	565797	908194	776987
	6B	Normalized Protein intensity	Protein name	Gene.name	WT_1_normalized	WT_2_normalized	WT_3_normalized	KD_1_normalized	KD_2_normalized	KD_3_normalized	genes	unpaired Student’s t-test
			Q91VD9	Ndufs1	1.28	0.86	0.86	0.92	1.22	1.15	Complex I	p=0.0000051
			Q8K3J1	Ndufs8	1.18	0.82	1.01	1.08	1.34	1.28	Complex I
			Q9CQC7	Ndufb4	1.22	0.78	0.99	0.74	1.01	1	Complex I
			Q91WD5	Ndufs2	1.08	0.83	1.1	0.95	1.31	1.06	Complex I
			Q99LY9	Ndufs5	1.05	0.9	1.05	1.13	1.55	1.31	Complex I
			Q91YT0	Ndufv1	1.08	0.84	1.07	1.08	1.36	1.26	Complex I
			Q9CPU2	Ndufb2	1.2	0.78	1.02	0.67	1.09	0.84	Complex I
			Q9CR61	Ndufb7	1.06	0.88	1.06	1.08	1.49	1.25	Complex I
			Q7TMF3	Ndufa12	1.04	0.86	1.1	1.07	1.32	1.2	Complex I
			Q99LC3	Ndufa10	1.03	0.94	1.04	1.07	1.29	1.31	Complex I
			Q9CQZ6	Ndufb3	1.34	0.72	0.94	0.66	1.16	0.79	Complex I
			Q9CQ54	Ndufc2	1.13	0.82	1.05	1	1.27	1.21	Complex I
			Q9D6J6	Ndufv2	1.12	0.89	0.99	0.86	1.47	1.28	Complex I
			Q8BK30	Ndufv3	1.15	0.73	1.12	0.89	0.91	0.87	Complex I
			Q9DC70	Ndufs7	0.88	0.99	1.14	1.2	1.51	1.24	Complex I
			Q9ERS2	Ndufa13	0.86	1.03	1.11	1.07	1.43	1.36	Complex I
			Q9Z0X1	Aifm1	0.88	1.03	1.09	1.1	1.33	1.28	Complex I
			Q9D6J5	Ndufb8	1.14	0.95	0.91	0.88	1.45	1.41	Complex I
			Q9Z1P6	Ndufa7	1.17	0.85	0.98	0.79	1.26	1.14	Complex I
			Q9DC69	Ndufa9	1.08	0.88	1.04	1.09	1.4	1.25	Complex I
			Q9CXZ1	Ndufs4	1.41	0.78	0.81	0.59	0.84	0.64	Complex I
			Q9CPP6	Ndufa5	0.99	1	1.01	1	1.3	1.38	Complex I
			Q9CQZ5	Ndufa6	1.12	0.94	0.93	0.89	1.27	1.09	Complex I
			Q9CQ75	Ndufa2	1.23	0.85	0.92	1.05	1.3	1.32	Complex I
			P52503	Ndufs6	1.16	0.79	1.06	0.89	1.32	1.33	Complex I
			Q3UIU2	Ndufb6	1.31	0.85	0.84	0.75	1.37	1.39	Complex I
			Q9DCS9	Ndufb10	1.13	0.82	1.05	0.89	1.3	1.11	Complex I
			Q9DCT2	Ndufs3	1	0.87	1.13	0.91	1.2	1.22	Complex I
			P0DN34	Ndufb1	1.12	0.78	1.1	0.72	1.13	1.11	Complex I
			Q9CQH3	Ndufb5	1.23	0.82	0.95	0.85	0.99	1.17	Complex I
			Q8JZN5	Acad9	1.12	0.92	0.96	1.02	1.31	1.38	Complex I
			Q9CR21	Ndufab1	1.05	0.75	1.2	1.02	1.21	1.32	Complex I
			Q9CQJ8	Ndufb9	1.23	0.8	0.97	0.91	1.36	1.06	Complex I
			P03899	mt-Nd3	0.97	0.87	1.16	1.38	1.77	1.36	Complex I
			Q9CQ91	Ndufa3	1.17	1.01	0.82	0.61	0.91	0.88	Complex I
			Q9CWX2	Ndufaf1	1.13	0.89	0.98	1.16	1.55	1.31	Complex I
			O09111	Ndufb11	1.56	0.68	0.76	0.38	0.94	0.79	Complex I
			Q9DCJ5	Ndufa8	1.24	0.74	1.02	1.03	1.21	1.14	Complex I
			Q9QZH6	Ecsit	1.16	0.91	0.93	0.85	1.29	1.12	Complex I
			Q8K2B3	Sdha	1.29	0.8	0.91	1.03	1.19	1.12	Complex II	p=0.0110
			Q9CQA3	Sdhb	1.27	0.74	0.99	0.97	1.1	1.04	Complex II
			Q9CXV1	Sdhd	1.14	0.94	0.92	1.34	1.21	1.44	Complex II
			Q9CZB0	Sdhc	1.12	0.72	1.16	1.76	1.67	1.2	Complex II
			Q9CZ13	Uqcrc1	1.18	0.88	0.94	1.01	1.27	1.17	Complex III	p=0.4590
			Q9D0M3	Cyc1	1.15	0.88	0.97	1.07	1.42	1.29	Complex III
			Q9D855	Uqcrb	1.32	0.8	0.88	0.95	1.09	1.15	Complex III
			Q9CR68	Uqcrfs1	1.37	0.78	0.85	0.85	1.05	1.02	Complex III
			P99028	Uqcrh	1.52	0.75	0.73	0.71	1.03	0.95	Complex III
			Q9DB77	Uqcrc2	1.23	0.89	0.88	1	1.36	1.27	Complex III
			Q9CQ69	Uqcrq	1.35	0.82	0.83	0.65	0.77	0.87	Complex III
			Q8R1I1	Uqcr10	1.78	0.59	0.63	0.52	1.06	0.77	Complex III
			Q9CZP5	Bcs1l	1.18	0.99	0.82	1.14	1.51	1.53	Complex III
			P19536	Cox5b	1.43	0.82	0.74	0.96	1.36	1.35	Complex IV	p=0.000025
			P56391	Cox6b1	1.3	0.74	0.96	0.9	1.17	0.97	Complex IV
			P12787	Cox5a	1.29	0.79	0.93	0.85	1.04	1	Complex IV
			P43024	Cox6a1	1.09	0.58	1.32	1.01	1.17	1.1	Complex IV
			P19783	Cox4i1	1.36	0.81	0.83	0.8	1.14	1.04	Complex IV
			P48771	Cox7a2	1.24	0.83	0.94	1	1.31	1.28	Complex IV
			P17665	Cox7c	1.36	0.83	0.81	0.79	1.08	1.23	Complex IV
			P56392	Cox7a1	1.34	0.8	0.86	0.92	1.12	1.28	Complex IV
			Q62425	Ndufa4	1.41	0.75	0.84	0.64	0.72	0.93	Complex IV
			P56393	Cox7b	0.99	1.08	0.93	0.82	1.39	1.23	Complex IV
			Q9CPQ1	Cox6c	1.5	0.73	0.77	0.73	1.08	1.12	Complex IV
			Q8CCM6	Timm21	1.19	0.89	0.92	0.98	1.33	1.41	Complex IV
			P00416	mt-Co3	1.26	0.83	0.9	1.03	1.37	1.26	Complex IV
			Q9CZP5	Bcs1l	1.18	0.99	0.82	1.14	1.51	1.53	Complex IV
			Q61387	Cox7a2l	1.2	0.96	0.84	1.2	1.07	1.82	Complex IV
			Q9D2R6	Coa3	1.34	0.95	0.71	1.47	1.75	1.57	Complex IV
			P09925	Surf1	1.04	1.05	0.91	1.29	1.39	1.36	Complex IV
			Q8BPE4	Tmem177	0.9	1.09	1.01	1.16	1.37	1.38	Complex IV
			P56394	Cox17	0.87	1.28	0.85	1.32	1.46	1.13	Complex IV
			Q8VCL2	Sco2	1.02	1	0.98	1.33	1.44	1.36	Complex IV
			Q6PB66	Lrpprc	1.06	1.05	0.89	0.86	1.3	1.21	Complex IV
			Q03265	Atp5f1a	1.05	0.86	1.09	0.54	0.83	0.82	Complex V	p=0.0000000022
			P56480	Atp5f1b	0.95	0.95	1.11	0.57	0.74	0.88	Complex V
			Q06185	Atp5me	1.21	0.84	0.96	0.59	0.87	0.81	Complex V
			Q91VR2	Atp5f1c	0.92	0.95	1.13	0.6	0.91	0.88	Complex V
			Q9DCX2	Atp5pd	0.88	0.99	1.13	0.76	0.96	0.97	Complex V
			P97450	Atp5pf	1.34	0.78	0.88	0.43	0.72	0.68	Complex V
			Q78IK2	Atp5mk	1.28	0.68	1.04	0.45	0.46	0.65	Complex V
			P56382	Atp5f1e	1.13	0.8	1.07	0.41	0.59	0.78	Complex V
			Q9CQQ7	Atp5pb	0.98	0.9	1.13	0.69	1.03	0.96	Complex V
			Q9DB20	Atp5po	1.11	0.88	1.01	0.29	0.63	0.79	Complex V
			Q9D3D9	Atp5f1d	1.15	0.92	0.94	0.66	0.77	0.85	Complex V
	6C	Complex V Subunits Protein intensity (A. U.)	See next sheet: Proteomics_quant

## Sheet: Proteomics_quant
Protein accession	Protein description	Gene name	Coverage [%]	Peptides	Razor + unique peptides	Unique peptides	Intensity WT_4	Intensity WT_5	Intensity WT_6	Intensity WT_average	Intensity KD_1	Intensity KD_2	Intensity KD_3	Intensity KD_average	intensity_average	WT_4	WT_5	WT_6	KD_1	KD_2	KD_3	KD/WT Ratio	KD/WT P value
P19536	Cytochrome c oxidase subunit 5B, mitochondrial OS=Mus musculus OX=10090 GN=Cox5b PE=1 SV=1	Cox5b	38.28	6	6	6	3840020	2198890	1993590	1.14751e+06	2583270	3647160	3625030	3.28515e+06	2.98133e+06	1.28802	0.737554	0.668692	0.866483	1.22333	1.21591	1.22695	0.37019
Q9D0M3	Cytochrome c1, heme protein, mitochondrial OS=Mus musculus OX=10090 GN=Cyc1 PE=1 SV=1	Cyc1	24.62	11	11	11	2551260	1968740	2156660	953817	2374140	3151710	2870500	2.79878e+06	2.51217e+06	1.01556	0.783682	0.858485	0.945056	1.25458	1.14264	1.25757	0.112984
Q9CZ13	Cytochrome b-c1 complex subunit 1, mitochondrial OS=Mus musculus OX=10090 GN=Uqcrc1 PE=1 SV=2	Uqcrc1	31.04	18	18	17	2723230	2026210	2181250	990111	2336260	2939340	2714000	2663200	2486715	1.09511	0.814814	0.877161	0.939496	1.18202	1.0914	1.15279	0.26109
P02088	Hemoglobin subunit beta-1 OS=Mus musculus OX=10090 GN=Hbb-b1 PE=1 SV=2	Hbb-b1	40.14	6	6	6	3617280	2471010	1790230	1.12551e+06	1360680	2196860	1980150	1.8459e+06	2236035	1.61772	1.10509	0.800627	0.608524	0.98248	0.885563	0.702885	0.255466
P12242	Mitochondrial brown fat uncoupling protein 1 OS=Mus musculus OX=10090 GN=Ucp1 PE=1 SV=2	Ucp1	35.5	13	13	13	2070640	1087550	1830140	712629	2395270	2577640	2832320	2.60174e+06	2132260	0.971101	0.510046	0.85831	1.12335	1.20888	1.32832	1.5647	0.0767341
Q8K2B3	Succinate dehydrogenase [ubiquinone] flavoprotein subunit, mitochondrial OS=Mus musculus OX=10090 GN=Sdha PE=1 SV=1	Sdha	41.87	33	33	33	2477060	1534360	1745310	822410	1977450	2288850	2155520	2.14061e+06	2.02976e+06	1.22037	0.755932	0.859861	0.974229	1.12765	1.06196	1.11553	0.437536
P56391	Cytochrome c oxidase subunit 6B1 OS=Mus musculus OX=10090 GN=Cox6b1 PE=1 SV=2	Cox6b1	59.3	7	7	7	2196990	1256430	1620770	724896	1522000	1985370	1643230	1.71687e+06	1.70413e+06	1.28921	0.737285	0.951083	0.893123	1.16503	0.964262	1.01506	0.856193
Q9D855	Cytochrome b-c1 complex subunit 7 OS=Mus musculus OX=10090 GN=Uqcrb PE=1 SV=3	Uqcrb	66.67	12	12	12	2103990	1270660	1398530	681898	1516980	1734640	1831710	1.69444e+06	1.64275e+06	1.28077	0.773495	0.851334	0.923438	1.05594	1.11503	1.06498	0.633835
Q9CR68	Cytochrome b-c1 complex subunit Rieske, mitochondrial OS=Mus musculus OX=10090 GN=Uqcrfs1 PE=1 SV=1	Uqcrfs1	33.21	14	14	14	2150050	1220160	1339350	672805	1339580	1653800	1597080	1.53015e+06	1.55e+06	1.38713	0.787198	0.864095	0.864243	1.06697	1.03037	0.974711	0.990713
Q91VD9	NADH-ubiquinone oxidoreductase 75 kDa subunit, mitochondrial OS=Mus musculus OX=10090 GN=Ndufs1 PE=1 SV=2	Ndufs1	37.28	35	35	35	1839970	1233630	1243750	616785	1324430	1760200	1659250	1.58129e+06	1510205	1.21836	0.816863	0.823564	0.876987	1.16554	1.09869	1.09879	0.542385
Q64521	Glycerol-3-phosphate dehydrogenase, mitochondrial OS=Mus musculus OX=10090 GN=Gpd2 PE=1 SV=2	Gpd2	44.43	40	40	40	1426370	1093890	1233120	536221	1498170	1804620	1715090	1.67263e+06	1.46188e+06	0.975712	0.748278	0.843518	1.02483	1.23445	1.17321	1.3369	0.036376
P12787	Cytochrome c oxidase subunit 5A, mitochondrial OS=Mus musculus OX=10090 GN=Cox5a PE=1 SV=2	Cox5a	28.08	5	5	5	1800260	1105010	1295570	600126	1194910	1462540	1395580	1351010	1375645	1.30867	0.803267	0.941791	0.868618	1.06317	1.01449	0.964814	0.91191
Q03265	ATP synthase subunit alpha, mitochondrial OS=Mus musculus OX=10090 GN=Atp5f1a PE=1 SV=1	Atp5f1a	43.58	34	34	34	1584880	1304800	1652500	648904	824236	1250230	1246690	1107052	1310556	1.20932	0.995608	1.26092	0.628921	0.953969	0.951268	0.731181	0.10538
Q99JY0	Trifunctional enzyme subunit beta, mitochondrial OS=Mus musculus OX=10090 GN=Hadhb PE=1 SV=1	Hadhb	38.74	22	22	22	1267640	1210130	1197150	525004	1134120	1371860	1617160	1374380	1.29968e+06	0.97535	0.931101	0.921114	0.872617	1.05554	1.24428	1.12197	0.370007
P19783	Cytochrome c oxidase subunit 4 isoform 1, mitochondrial OS=Mus musculus OX=10090 GN=Cox4i1 PE=1 SV=2	Cox4i1	49.7	12	12	12	1777380	1054410	1075020	558128	1047070	1485330	1351740	1.29471e+06	1.29849e+06	1.3688	0.812027	0.827899	0.806374	1.14389	1.04101	0.994197	0.946931
P48962	ADP/ATP translocase 1 OS=Mus musculus OX=10090 GN=Slc25a4 PE=1 SV=4	Slc25a4	37.25	16	8	8	1418050	1017360	1441200	553811	970070	1431110	1194480	1.19855e+06	1.24538e+06	1.13865	0.816908	1.15724	0.778936	1.14914	0.95913	0.927527	0.661412
P00405	Cytochrome c oxidase subunit 2 OS=Mus musculus OX=10090 GN=Mtco2 PE=1 SV=1	Mtco2	7.49	2	2	2	1735420	933308	875588	506333	1056080	1286840	1279030	1.20732e+06	1.19438e+06	1.45299	0.781418	0.733091	0.884209	1.07741	1.07088	1.0219	0.780548
P67778	Prohibitin 1 OS=Mus musculus OX=10090 GN=Phb1 PE=1 SV=1	Phb1	47.06	16	16	16	1457450	1016970	909423	483420	1003060	1269730	1333880	1.20222e+06	1.16509e+06	1.25094	0.872872	0.780563	0.860933	1.08982	1.14488	1.06585	0.668707
Q61554	Fibrillin-1 OS=Mus musculus OX=10090 GN=Fbn1 PE=1 SV=2	Fbn1	27.08	87	87	79	1763840	1330780	1339890	633541	639201	971615	784738	798518	1138344	1.54948	1.16905	1.17705	0.561518	0.853534	0.689368	0.540207	0.0151186
Q921G7	Electron transfer flavoprotein-ubiquinone oxidoreductase, mitochondrial OS=Mus musculus OX=10090 GN=Etfdh PE=1 SV=1	Etfdh	43.51	30	30	30	1012510	867035	900552	397176	1020540	1192840	1273180	1.16219e+06	1.04444e+06	0.969426	0.830141	0.862232	0.977114	1.14208	1.219	1.25411	0.049495
Q9CQA3	Succinate dehydrogenase [ubiquinone] iron-sulfur subunit, mitochondrial OS=Mus musculus OX=10090 GN=Sdhb PE=1 SV=1	Sdhb	48.58	17	17	17	1276530	746909	989863	430486	974054	1101120	1042120	1039098	1021766	1.24934	0.730998	0.968777	0.953304	1.07766	1.01992	1.03451	0.740464
P56480	ATP synthase subunit beta, mitochondrial OS=Mus musculus OX=10090 GN=Atp5f1b PE=1 SV=2	Atp5f1b	28.92	14	14	14	1105670	1106040	1296020	501114	664594	859488	1028580	850887	1.01007e+06	1.09465	1.09502	1.28311	0.657971	0.850923	1.01833	0.727725	0.0736686
P99028	Cytochrome b-c1 complex subunit 6, mitochondrial OS=Mus musculus OX=10090 GN=Uqcrh PE=1 SV=2	Uqcrh	56.18	8	8	8	1580100	777946	761088	445602	733089	1070800	986082	929990	984851	1.60441	0.789913	0.772795	0.744366	1.08727	1.00125	0.89447	0.824034
Q00623	Apolipoprotein A-I OS=Mus musculus OX=10090 GN=Apoa1 PE=1 SV=2	Apoa1	49.24	18	18	18	1116220	1143770	1235940	499433	565797	908194	776987	750326	957818	1.16538	1.19414	1.29037	0.590715	0.948191	0.811205	0.643885	0.0324947
Q8K3J1	NADH dehydrogenase [ubiquinone] iron-sulfur protein 8, mitochondrial OS=Mus musculus OX=10090 GN=Ndufs8 PE=1 SV=1	Ndufs8	22.17	8	8	8	948612	656998	809283	344991	871617	1081400	1034150	995722	900343	1.05361	0.729719	0.89886	0.968094	1.2011	1.14862	1.23698	0.153818
P43024	Cytochrome c oxidase subunit 6A1, mitochondrial OS=Mus musculus OX=10090 GN=Cox6a1 PE=1 SV=2	Cox6a1	14.41	2	2	2	896376	479648	1087180	351889	831714	962724	905898	900112	860590	1.04158	0.557348	1.2633	0.966446	1.11868	1.05265	1.09627	0.590238
P62897	Cytochrome c, somatic OS=Mus musculus OX=10090 GN=Cycs PE=1 SV=2	Cycs	51.43	9	9	9	1113110	647855	808545	367084	705854	843691	696330	748625	802564	1.38694	0.807231	1.00745	0.879499	1.05124	0.867632	0.874048	0.537916
Q60930	Voltage-dependent anion-selective channel protein 2 OS=Mus musculus OX=10090 GN=Vdac2 PE=1 SV=2	Vdac2	27.8	8	8	8	764595	621573	678643	294980	866778	784801	934601	862060	775165	0.986364	0.801859	0.875482	1.11818	1.01243	1.20568	1.2525	0.0449173
Q9CQC7	NADH dehydrogenase [ubiquinone] 1 beta subcomplex subunit 4 OS=Mus musculus OX=10090 GN=Ndufb4 PE=1 SV=3	Ndufb4	40.31	10	10	10	990508	633267	805322	347024	596210	816523	806448	739727	774713	1.27855	0.817421	1.03951	0.769588	1.05397	1.04096	0.913583	0.637712
Q91WD5	NADH dehydrogenase [ubiquinone] iron-sulfur protein 2, mitochondrial OS=Mus musculus OX=10090 GN=Ndufs2 PE=1 SV=1	Ndufs2	30.24	15	15	15	787008	604454	804555	313727	693889	957505	774922	808772	770389	1.02157	0.784609	1.04435	0.9007	1.24289	1.00588	1.10487	0.494883
P62806	Histone H4 OS=Mus musculus OX=10090 GN=H4c1 PE=1 SV=2	H4c1	34.95	5	5	5	1759510	844872	718889	474760	247502	572077	380349	399976	753866	2.33398	1.12072	0.953603	0.32831	0.758857	0.504531	0.361068	0.0531498
Q99LY9	NADH dehydrogenase [ubiquinone] iron-sulfur protein 5 OS=Mus musculus OX=10090 GN=Ndufs5 PE=1 SV=3	Ndufs5	50	7	7	7	654026	560141	650452	266384	701793	962672	814587	826351	723945	0.903419	0.773734	0.898482	0.969401	1.32976	1.12521	1.32952	0.0557449
Q924X2	Carnitine O-palmitoyltransferase 1, muscle isoform OS=Mus musculus OX=10090 GN=Cpt1b PE=1 SV=1	Cpt1b	29.66	27	27	27	580138	453841	513293	221055	1028020	860390	882861	923757	719757	0.806019	0.630547	0.713147	1.42829	1.19539	1.22661	1.79107	0.00290083
Q9DB77	Cytochrome b-c1 complex subunit 2, mitochondrial OS=Mus musculus OX=10090 GN=Uqcrc2 PE=1 SV=1	Uqcrc2	40.84	21	21	21	770046	555021	550028	267886	626109	849650	794623	756794	690913	1.11453	0.803316	0.796089	0.906205	1.22975	1.15011	1.21081	0.246859
Q91YT0	NADH dehydrogenase [ubiquinone] flavoprotein 1, mitochondrial OS=Mus musculus OX=10090 GN=Ndufv1 PE=1 SV=1	Ndufv1	36.85	19	19	19	656873	509899	650143	259573	653666	826214	760533	746804	676221	0.971388	0.754042	0.961435	0.966645	1.22181	1.12468	1.23309	0.120457
Q91WS0	CDGSH iron-sulfur domain-containing protein 1 OS=Mus musculus OX=10090 GN=Cisd1 PE=1 SV=1	Cisd1	63.89	10	10	10	486697	455949	558986	214532	817127	805314	774099	798847	649695	0.749116	0.701789	0.860382	1.25771	1.23953	1.19148	1.59596	0.00163288
Q8R429	Sarcoplasmic/endoplasmic reticulum calcium ATPase 1 OS=Mus musculus OX=10090 GN=Atp2a1 PE=1 SV=1	Atp2a1	35.11	47	47	47	982937	603018	1036470	374657	136043	683104	308251	375799	624970	1.57277	0.964874	1.65843	0.217679	1.09302	0.493225	0.429907	0.108797
P51881	ADP/ATP translocase 2 OS=Mus musculus OX=10090 GN=Slc25a5 PE=1 SV=3	Slc25a5	38.26	19	19	19	746046	508619	520228	253570	559705	631935	710122	633921	612776	1.21749	0.830025	0.84897	0.913393	1.03127	1.15886	1.07148	0.601636
P18572	Basigin OS=Mus musculus OX=10090 GN=Bsg PE=1 SV=2	Bsg	14.65	8	8	8	470827	596537	614272	240239	399220	701114	606492	568942	564744	0.8337	1.0563	1.0877	0.706905	1.24147	1.07392	1.01498	0.978542
O35129	Prohibitin-2 OS=Mus musculus OX=10090 GN=Phb2 PE=1 SV=1	Phb2	44.82	16	16	16	725864	472939	421443	231477	470648	637849	633450	580649	560366	1.29534	0.843983	0.752086	0.839895	1.13827	1.13042	1.07511	0.662024
Q9CR61	NADH dehydrogenase [ubiquinone] 1 beta subcomplex subunit 7 OS=Mus musculus OX=10090 GN=Ndufb7 PE=1 SV=3	Ndufb7	35.77	4	4	4	519480	431033	519979	210077	531281	731540	612798	625206	557685	0.931493	0.772897	0.932388	0.952654	1.31174	1.09882	1.2755	0.0993031
P17665	Cytochrome c oxidase subunit 7C, mitochondrial OS=Mus musculus OX=10090 GN=Cox7c PE=1 SV=1	Cox7c	28.57	2	2	2	733623	446721	439853	231462	424273	584489	663508	557423	548744	1.33691	0.814078	0.801562	0.77317	1.06514	1.20914	1.03214	0.847026
O70423	Membrane primary amine oxidase OS=Mus musculus OX=10090 GN=Aoc3 PE=1 SV=3	Aoc3	18.69	13	13	10	576671	743739	521650	263159	390344	519280	533142	480922	547471	1.05334	1.3585	0.952836	0.712995	0.948507	0.973827	0.783235	0.170324
P48771	Cytochrome c oxidase subunit 7A2, mitochondrial OS=Mus musculus OX=10090 GN=Cox7a2 PE=1 SV=2	Cox7a2	30.12	3	3	3	611162	407814	463545	211794	496178	646676	632410	591755	542964	1.1256	0.751088	0.85373	0.913832	1.19101	1.16474	1.19746	0.269093
Q9D023	Mitochondrial pyruvate carrier 2 OS=Mus musculus OX=10090 GN=Mpc2 PE=1 SV=1	Mpc2	22.05	5	5	4	438385	545242	579861	223361	579778	498941	600378	559699	540431	0.811177	1.0089	1.07296	1.07281	0.923228	1.11092	1.07394	0.502285
Q9CPU2	NADH dehydrogenase [ubiquinone] 1 beta subcomplex subunit 2, mitochondrial OS=Mus musculus OX=10090 GN=Ndufb2 PE=1 SV=1	Ndufb2	19.05	3	3	3	686689	447257	585622	245657	386415	625831	481659	497968	535579	1.28214	0.835091	1.09344	0.72149	1.16851	0.899324	0.868768	0.482541
Q99LC3	NADH dehydrogenase [ubiquinone] 1 alpha subcomplex subunit 10, mitochondrial OS=Mus musculus OX=10090 GN=Ndufa10 PE=1 SV=1	Ndufa10	39.44	18	18	18	469699	428718	476254	196395	489868	592554	600100	560841	509532	0.921824	0.841395	0.934689	0.961407	1.16294	1.17775	1.22395	0.0536515
P56392	Cytochrome c oxidase subunit 7A1, mitochondrial OS=Mus musculus OX=10090 GN=Cox7a1 PE=1 SV=1	Cox7a1	31.25	3	3	3	636618	381402	409974	204005	440015	534406	608430	527617	501808	1.26865	0.760056	0.816995	0.87686	1.06496	1.21248	1.10844	0.55057
P41216	Long-chain-fatty-acid--CoA ligase 1 OS=Mus musculus OX=10090 GN=Acsl1 PE=1 SV=2	Acsl1	33.62	29	29	29	387600	345463	347955	154448	699734	541107	635894	625578	492959	0.786273	0.700795	0.70585	1.41946	1.09767	1.28995	1.73608	0.00282917
Q7TMF3	NADH dehydrogenase [ubiquinone] 1 alpha subcomplex subunit 12 OS=Mus musculus OX=10090 GN=Ndufa12 PE=1 SV=2	Ndufa12	42.76	10	10	10	458888	381296	483570	189118	474224	580384	530466	528358	484805	0.946542	0.786494	0.997453	0.978175	1.19715	1.09419	1.19741	0.12158
Q91VS7	Microsomal glutathione S-transferase 1 OS=Mus musculus OX=10090 GN=Mgst1 PE=1 SV=3	Mgst1	16.13	3	3	3	460246	479307	417618	193885	489175	431478	455789	458814	455602	1.01019	1.05203	0.916629	1.07369	0.94705	1.00041	1.0142	0.804881
C0HKE1	Histone H2A type 1-B OS=Mus musculus OX=10090 GN=H2ac4 PE=1 SV=1	H2ac4	20.77	4	4	4	1090720	549647	487230	303947	146023	253625	176587	192078	450639	2.42039	1.21971	1.0812	0.324036	0.562812	0.391859	0.270838	0.0132615
Q9CQZ6	NADH dehydrogenase [ubiquinone] 1 beta subcomplex subunit 3 OS=Mus musculus OX=10090 GN=Ndufb3 PE=1 SV=1	Ndufb3	28.85	6	6	6	633899	338688	444580	202459	313491	547527	373194	411404	441896	1.4345	0.766442	1.00607	0.709422	1.23904	0.844528	0.870901	0.61631
Q8VCT4	Carboxylesterase 1D OS=Mus musculus OX=10090 GN=Ces1d PE=1 SV=1	Ces1d	20.88	14	14	13	57769.2	67165	67330.4	27475.2	1636530	358150	410522	801734	432911	0.133444	0.155147	0.155529	3.78029	0.827306	0.948282	12.5099	0.00957036
Q9CQ54	NADH dehydrogenase [ubiquinone] 1 subunit C2 OS=Mus musculus OX=10090 GN=Ndufc2 PE=1 SV=1	Ndufc2	50.83	8	8	8	436833	315051	403775	165105	383698	490336	466454	446829	416024	1.05002	0.75729	0.970556	0.922297	1.17862	1.12122	1.15993	0.285565
Q62425	Cytochrome c oxidase subunit NDUFA4 OS=Mus musculus OX=10090 GN=Ndufa4 PE=1 SV=2	Ndufa4	43.9	5	5	5	662683	350261	392889	200842	300019	339175	433624	357606	413108	1.60414	0.847867	0.951055	0.726247	0.821031	1.04966	0.763119	0.341014
Q9D6J6	NADH dehydrogenase [ubiquinone] flavoprotein 2, mitochondrial OS=Mus musculus OX=10090 GN=Ndufv2 PE=1 SV=2	Ndufv2	22.18	5	5	5	419118	330900	368168	159746	320403	549495	478418	449439	411084	1.01954	0.804946	0.895604	0.779411	1.3367	1.1638	1.20581	0.395784
P56393	Cytochrome c oxidase subunit 7B, mitochondrial OS=Mus musculus OX=10090 GN=Cox7b PE=1 SV=1	Cox7b	18.75	3	3	3	375530	410508	353174	162749	310668	527672	468446	435595	407666	0.92117	1.00697	0.866331	0.762064	1.29437	1.14909	1.1471	0.528501
Q9D6J5	NADH dehydrogenase [ubiquinone] 1 beta subcomplex subunit 8, mitochondrial OS=Mus musculus OX=10090 GN=Ndufb8 PE=1 SV=1	Ndufb8	10.75	2	2	2	390582	326141	310588	146761	301083	495471	483150	426568	384502	1.01581	0.848216	0.807766	0.783046	1.2886	1.25656	1.24568	0.320282
Q9Z2Z6	Mitochondrial carnitine/acylcarnitine carrier protein OS=Mus musculus OX=10090 GN=Slc25a20 PE=1 SV=1	Slc25a20	33.55	15	15	15	293108	297025	324350	130652	378675	426921	462937	422844	363836	0.805605	0.816371	0.891473	1.04078	1.17339	1.27238	1.38716	0.0081069
Q9D1D4	Transmembrane emp24 domain-containing protein 10 OS=Mus musculus OX=10090 GN=Tmed10 PE=1 SV=1	Tmed10	20.09	6	6	6	254476	350136	300310	129280	497843	365627	385544	416338	358989	0.708868	0.975338	0.836543	1.38679	1.01849	1.07397	1.38024	0.0723922
Q8VEM8	Solute carrier family 25 member 3 OS=Mus musculus OX=10090 GN=Slc25a3 PE=1 SV=1	Slc25a3	22.69	12	12	12	330840	283874	337534	136044	318977	427851	420172	389000	353208	0.936672	0.803702	0.955624	0.903085	1.21133	1.18959	1.22552	0.145841
Q9DC70	NADH dehydrogenase [ubiquinone] iron-sulfur protein 7, mitochondrial OS=Mus musculus OX=10090 GN=Ndufs7 PE=1 SV=1	Ndufs7	8.48	4	4	4	260359	292497	337372	127178	357257	447336	368451	391015	343879	0.757125	0.850582	0.981079	1.0389	1.30085	1.07146	1.31769	0.0546964
P50544	Very long-chain specific acyl-CoA dehydrogenase, mitochondrial OS=Mus musculus OX=10090 GN=Acadvl PE=1 SV=3	Acadvl	41.77	30	30	30	325820	274225	278227	125486	328174	428975	424948	394032	343395	0.94882	0.798571	0.810225	0.955675	1.24922	1.23749	1.34593	0.0476619
Q60932	Voltage-dependent anion-selective channel protein 1 OS=Mus musculus OX=10090 GN=Vdac1 PE=1 SV=3	Vdac1	34.12	8	8	8	324835	279416	323640	132564	310179	394614	404250	369681	339489	0.956835	0.823049	0.953315	0.913664	1.16238	1.19076	1.19523	0.150917
Q9ERS2	NADH dehydrogenase [ubiquinone] 1 alpha subcomplex subunit 13 OS=Mus musculus OX=10090 GN=Ndufa13 PE=1 SV=3	Ndufa13	36.81	5	5	5	245723	294357	319034	122738	305472	409394	388500	367789	327080	0.751263	0.899954	0.975401	0.933937	1.25166	1.18778	1.28431	0.104709
Q9Z0X1	Apoptosis-inducing factor 1, mitochondrial OS=Mus musculus OX=10090 GN=Aifm1 PE=1 SV=1	Aifm1	28.1	18	18	18	255246	301270	317056	124808	319889	387925	374103	360639	325915	0.783168	0.924383	0.972819	0.981511	1.19026	1.14786	1.2385	0.0717487
Q06185	ATP synthase subunit e, mitochondrial OS=Mus musculus OX=10090 GN=Atp5me PE=1 SV=2	Atp5me	42.25	3	3	3	437512	303226	347212	155429	215359	314577	295458	275131	318891	1.37198	0.950878	1.08881	0.675338	0.986473	0.926518	0.758669	0.155038
Q9DC69	NADH dehydrogenase [ubiquinone] 1 alpha subcomplex subunit 9, mitochondrial OS=Mus musculus OX=10090 GN=Ndufa9 PE=1 SV=2	Ndufa9	36.87	16	16	16	290189	237796	278924	115285	293316	377203	336906	335808	302389	0.959655	0.786391	0.922401	0.969996	1.24741	1.11415	1.2485	0.0808608
P56395	Cytochrome b5 OS=Mus musculus OX=10090 GN=Cyb5a PE=1 SV=2	Cyb5a	52.24	7	7	7	237101	320446	251313	115562	384709	337206	272508	331474	300547	0.788898	1.06621	0.836185	1.28003	1.12197	0.906706	1.22941	0.206682
Q9CY27	Very-long-chain enoyl-CoA reductase OS=Mus musculus OX=10090 GN=Tecr PE=1 SV=1	Tecr	33.44	14	14	14	211024	268943	262724	106109	449288	286235	322767	352763	300164	0.70303	0.895988	0.87527	1.49681	0.953597	1.0753	1.42494	0.0929965
Q9Z1P6	NADH dehydrogenase [ubiquinone] 1 alpha subcomplex subunit 7 OS=Mus musculus OX=10090 GN=Ndufa7 PE=1 SV=3	Ndufa7	69.91	11	11	11	338699	244389	284367	123937	228259	363285	330655	307400	298276	1.13552	0.819339	0.95337	0.765262	1.21795	1.10856	1.06311	0.780073
Q9CPP6	NADH dehydrogenase [ubiquinone] 1 alpha subcomplex subunit 5 OS=Mus musculus OX=10090 GN=Ndufa5 PE=1 SV=3	Ndufa5	47.41	7	7	7	260214	264676	265459	112917	263583	342228	363740	323184	293317	0.887144	0.902356	0.905025	0.898629	1.16675	1.24009	1.22674	0.120222
P13516	Acyl-CoA desaturase 1 OS=Mus musculus OX=10090 GN=Scd1 PE=1 SV=2	Scd1	13.8	6	6	2	110387	72675.7	146313	47057.6	484230	422422	519186	475279	292536	0.377346	0.248434	0.500154	1.65529	1.444	1.77478	4.32891	0.00210068
Q8BK30	NADH dehydrogenase [ubiquinone] flavoprotein 3, mitochondrial OS=Mus musculus OX=10090 GN=Ndufv3 PE=1 SV=1	Ndufv3	20.19	3	3	3	350214	221614	338352	130030	270817	276291	265183	270764	287078	1.21992	0.771963	1.1786	0.943355	0.962423	0.92373	0.892451	0.561187
Q8JZU2	Tricarboxylate transport protein, mitochondrial OS=Mus musculus OX=10090 GN=Slc25a1 PE=1 SV=1	Slc25a1	42.44	19	19	19	268270	254454	352192	125002	266647	251532	317671	278617	285128	0.940877	0.892421	1.23521	0.935185	0.882173	1.11414	0.955349	0.759328
P49817	Caveolin-1 OS=Mus musculus OX=10090 GN=Cav1 PE=1 SV=1	Cav1	39.33	8	8	6	333282	340786	317255	141626	167657	272006	235008	224890	277666	1.2003	1.22732	1.14258	0.603809	0.979617	0.84637	0.680576	0.0492817
Q9CQZ5	NADH dehydrogenase [ubiquinone] 1 alpha subcomplex subunit 6 OS=Mus musculus OX=10090 GN=Ndufa6 PE=1 SV=1	Ndufa6	63.36	13	13	13	298582	250652	247528	113838	235610	337136	290695	287814	276700	1.07908	0.90586	0.89457	0.851498	1.21841	1.05058	1.08369	0.574509
Q9CXZ1	NADH dehydrogenase [ubiquinone] iron-sulfur protein 4, mitochondrial OS=Mus musculus OX=10090 GN=Ndufs4 PE=1 SV=3	Ndufs4	38.29	8	8	8	460187	253979	265640	139981	191527	275158	208166	224950	275776	1.6687	0.920961	0.963245	0.694502	0.997758	0.754837	0.68876	0.190526
Q8CAQ8	MICOS complex subunit Mic60 OS=Mus musculus OX=10090 GN=Immt PE=1 SV=1	Immt	50.2	49	49	49	169135	239534	244250	93302.3	289528	325046	341461	318678	268159	0.630727	0.893254	0.91084	1.07969	1.21214	1.27335	1.46425	0.038274
Q9CQ75	NADH dehydrogenase [ubiquinone] 1 alpha subcomplex subunit 2 OS=Mus musculus OX=10090 GN=Ndufa2 PE=1 SV=3	Ndufa2	59.6	8	8	8	285110	198210	214838	99748.8	244323	303108	306332	284588	258654	1.10229	0.766315	0.830602	0.944596	1.17187	1.18433	1.22288	0.191153
Q3UIU2	NADH dehydrogenase [ubiquinone] 1 beta subcomplex subunit 6 OS=Mus musculus OX=10090 GN=Ndufb6 PE=1 SV=3	Ndufb6	25.78	6	6	6	302489	195540	192300	98624.7	171599	314149	319963	268570	249340	1.21316	0.78423	0.771236	0.688213	1.25992	1.28324	1.16714	0.612158
Q08857	Platelet glycoprotein 4 OS=Mus musculus OX=10090 GN=Cd36 PE=1 SV=2	Cd36	16.53	13	13	13	252808	311486	263366	118245	126593	270810	235562	210988	243438	1.03849	1.27953	1.08186	0.520023	1.11244	0.967649	0.764765	0.264223
Q8BMS1	Trifunctional enzyme subunit alpha, mitochondrial OS=Mus musculus OX=10090 GN=Hadha PE=1 SV=1	Hadha	25.16	26	26	26	252828	224888	242370	102884	201210	267063	271541	246605	243317	1.03909	0.924261	0.996109	0.826947	1.09759	1.116	1.0274	0.862377
P09528	Ferritin heavy chain OS=Mus musculus OX=10090 GN=Fth1 PE=1 SV=2	Fth1	35.16	8	8	8	376627	191369	209815	111124	265394	171366	209607	215456	237363	1.58671	0.806229	0.883941	1.11809	0.721958	0.883065	0.831008	0.56697
P50637	Translocator protein OS=Mus musculus OX=10090 GN=Tspo PE=1 SV=1	Tspo	8.28	3	3	3	149083	192105	190538	75963.3	361130	252560	259096	290929	234085	0.636875	0.820662	0.813968	1.54273	1.07892	1.10684	1.64142	0.0263214
Q91VR2	ATP synthase subunit gamma, mitochondrial OS=Mus musculus OX=10090 GN=Atp5f1c PE=1 SV=1	Atp5f1c	39.26	15	15	15	231186	239305	285664	108034	151616	229853	221255	200908	226480	1.02078	1.05663	1.26132	0.669446	1.01489	0.97693	0.797091	0.181532
P35486	Pyruvate dehydrogenase E1 component subunit alpha, somatic form, mitochondrial OS=Mus musculus OX=10090 GN=Pdha1 PE=1 SV=1	Pdha1	41.79	21	21	21	173243	121252	171902	66643.1	293232	279956	300082	291090	223278	0.775908	0.543054	0.769902	1.31331	1.25385	1.34398	1.87237	0.00584841
P27573	Myelin protein P0 OS=Mus musculus OX=10090 GN=Mpz PE=1 SV=1	Mpz	13.31	4	4	4	452140	317634	299224	152718	42643.1	132636	81496.6	85591.9	220962	2.04623	1.4375	1.35419	0.192988	0.600265	0.368826	0.240202	0.0128238
Q9DCX2	ATP synthase subunit d, mitochondrial OS=Mus musculus OX=10090 GN=Atp5pd PE=1 SV=3	Atp5pd	52.8	10	10	10	198974	223142	254760	96708.4	171856	215846	218116	201939	213782	0.930732	1.04378	1.19168	0.803883	1.00965	1.02027	0.895021	0.349794
P60710	Actin, cytoplasmic 1 OS=Mus musculus OX=10090 GN=Actb PE=1 SV=1	Actb	34.67	16	16	12	275910	254691	277350	115433	105914	182693	181713	156773	213045	1.29508	1.19548	1.30184	0.497143	0.857532	0.852932	0.582115	0.0355058
Q6ZQI3	Malectin OS=Mus musculus OX=10090 GN=Mlec PE=1 SV=2	Mlec	24.4	7	7	7	97354.5	149813	131627	54120	414155	235427	237626	295736	211000	0.461395	0.710013	0.623823	1.96282	1.11577	1.12619	2.34219	0.0213967
Q9CYH2	Peroxiredoxin-like 2A OS=Mus musculus OX=10090 GN=Prxl2a PE=1 SV=2	Prxl2a	42.66	14	14	14	118512	196770	156444	67401.5	303916	216971	242592	254493	205868	0.575671	0.955809	0.759926	1.47627	1.05394	1.17839	1.61848	0.049588
P52503	NADH dehydrogenase [ubiquinone] iron-sulfur protein 6, mitochondrial OS=Mus musculus OX=10090 GN=Ndufs6 PE=1 SV=2	Ndufs6	43.97	7	7	7	214198	145140	195329	79247.4	164905	243205	246378	218163	201526	1.06288	0.720205	0.96925	0.818282	1.20682	1.22256	1.17997	0.409795
Q924L1	LETM1 domain-containing protein 1 OS=Mus musculus OX=10090 GN=Letmd1 PE=1 SV=1	Letmd1	31.11	16	16	16	154347	167277	171989	70527.4	213829	253246	229716	232264	198401	0.777956	0.843127	0.866877	1.07776	1.27644	1.15784	1.41161	0.0042861
Q99JR1	Sideroflexin-1 OS=Mus musculus OX=10090 GN=Sfxn1 PE=1 SV=3	Sfxn1	31.06	11	11	11	195000	179533	159252	76264.2	195605	220327	238680	218204	198066	0.984519	0.906429	0.804034	0.987574	1.11239	1.20505	1.22636	0.0685072
P97450	ATP synthase-coupling factor 6, mitochondrial OS=Mus musculus OX=10090 GN=Atp5pf PE=1 SV=1	Atp5pf	30.56	4	4	4	326684	189415	214257	104343	105830	174798	166254	148961	196206	1.665	0.965387	1.092	0.539381	0.890889	0.847343	0.611869	0.101152
Q9CXV1	Succinate dehydrogenase [ubiquinone] cytochrome b small subunit, mitochondrial OS=Mus musculus OX=10090 GN=Sdhd PE=1 SV=2	Sdhd	6.29	1	1	1	192434	157766	154671	72125.8	225372	203583	241723	223559	195925	0.982183	0.805237	0.789441	1.1503	1.03909	1.23375	1.32841	0.0287936
P51174	Long-chain specific acyl-CoA dehydrogenase, mitochondrial OS=Mus musculus OX=10090 GN=Acadl PE=1 SV=2	Acadl	27.21	12	12	12	123116	128104	132788	54867.3	269165	261161	252382	260903	194453	0.633141	0.658793	0.682881	1.38422	1.34306	1.29791	2.03826	1.56193e-05
Q8R1I1	Cytochrome b-c1 complex subunit 9 OS=Mus musculus OX=10090 GN=Uqcr10 PE=1 SV=1	Uqcr10	25	2	2	2	387938	128318	136243	93218.6	113239	230053	168329	170540	194020	1.99947	0.661365	0.702211	0.583646	1.18572	0.867586	0.784095	0.74301
P50285	Flavin-containing monooxygenase 1 OS=Mus musculus OX=10090 GN=Fmo1 PE=1 SV=1	Fmo1	29.89	17	17	17	125764	150210	122504	56937	353811	202774	207304	254630	193728	0.649179	0.775366	0.632351	1.82633	1.0467	1.07008	1.91702	0.0324501
Q9CRD0	OCIA domain-containing protein 1 OS=Mus musculus OX=10090 GN=Ociad1 PE=1 SV=1	Ociad1	24.7	9	9	9	227731	162752	155541	78010.8	177233	219457	210463	202384	192196	1.18489	0.846801	0.809283	0.922146	1.14184	1.09504	1.11195	0.441275
P07724	Albumin OS=Mus musculus OX=10090 GN=Alb PE=1 SV=3	Alb	37.5	24	24	24	154066	159151	147210	65790.9	239155	218019	235418	230864	192170	0.801718	0.828179	0.766041	1.2445	1.13451	1.22505	1.50424	0.000362728
P01942	Hemoglobin subunit alpha OS=Mus musculus OX=10090 GN=Hba PE=1 SV=2	Hba	54.23	8	8	8	260540	178877	193710	90457.9	128979	180339	169699	159672	185357	1.40561	0.965039	1.04506	0.69584	0.972926	0.915524	0.756589	0.147852
Q8R0Y8	Mitochondrial coenzyme A transporter SLC25A42 OS=Mus musculus OX=10090 GN=Slc25a42 PE=1 SV=1	Slc25a42	28.93	12	12	12	330622	121041	123683	82201.6	170993	161253	195437	175894	183838	1.79844	0.658411	0.672782	0.930128	0.877146	1.06309	0.917158	0.936891
P62984	Ubiquitin-ribosomal protein eL40 fusion protein OS=Mus musculus OX=10090 GN=Uba52 PE=1 SV=2	Uba52	28.91	5	5	1	204892	223537	175843	86330.3	159014	167467	168855	165112	183268	1.11799	1.21973	0.959486	0.867658	0.913782	0.921356	0.819724	0.0554889
Q8R555	Cartilage acidic protein 1 OS=Mus musculus OX=10090 GN=Crtac1 PE=2 SV=1	Crtac1	2.01	1	1	1	130572	195398	183672	72806.7	262823	152030	164482	193112	181496	0.71942	1.0766	1.01199	1.44809	0.837649	0.906256	1.13675	0.622859
Q9D7N9	Adipocyte plasma membrane-associated protein OS=Mus musculus OX=10090 GN=Apmap PE=1 SV=1	Apmap	27.47	17	17	17	111302	169610	136766	59679.5	285173	186134	192605	221304	180265	0.617435	0.940893	0.758694	1.58197	1.03256	1.06845	1.58953	0.0663816
P63030	Mitochondrial pyruvate carrier 1 OS=Mus musculus OX=10090 GN=Mpc1 PE=1 SV=1	Mpc1	29.36	5	5	5	212478	180988	193913	83917.6	127230	172776	185816	161941	178867	1.18791	1.01186	1.08412	0.711311	0.965948	1.03885	0.827101	0.183724
Q8BW75	Amine oxidase [flavin-containing] B OS=Mus musculus OX=10090 GN=Maob PE=1 SV=4	Maob	39.23	23	23	23	143306	132941	139253	59372.6	221078	200250	212567	211298	174899	0.819364	0.760101	0.79619	1.26403	1.14495	1.21537	1.52562	0.000307312
Q9CPQ1	Cytochrome c oxidase subunit 6C OS=Mus musculus OX=10090 GN=Cox6c PE=1 SV=3	Cox6c	46.05	6	6	6	265023	128972	135099	75594	128185	189618	197337	171713	174039	1.52278	0.741052	0.776257	0.73653	1.08951	1.13387	0.973627	0.9649
P13707	Glycerol-3-phosphate dehydrogenase [NAD(+)], cytoplasmic OS=Mus musculus OX=10090 GN=Gpd1 PE=1 SV=3	Gpd1	42.12	17	17	17	193579	157307	175928	75272.4	161561	170724	177494	169926	172766	1.12047	0.910523	1.01831	0.935146	0.988183	1.02737	0.967664	0.67213
P19096	Fatty acid synthase OS=Mus musculus OX=10090 GN=Fasn PE=1 SV=2	Fasn	23.36	61	61	61	167518	137674	189777	70739.3	156831	174941	191888	174553	169772	0.986726	0.810937	1.11784	0.923777	1.03045	1.13027	1.05797	0.605917
Q9DCS9	NADH dehydrogenase [ubiquinone] 1 beta subcomplex subunit 10 OS=Mus musculus OX=10090 GN=Ndufb10 PE=1 SV=3	Ndufb10	20.45	5	5	5	181244	132715	169000	68999.2	142863	208695	178457	176672	168829	1.07354	0.786091	1.00101	0.846199	1.23613	1.05703	1.09743	0.569376
Q6PIE5	Sodium/potassium-transporting ATPase subunit alpha-2 OS=Mus musculus OX=10090 GN=Atp1a2 PE=1 SV=1	Atp1a2	32.75	43	43	36	185491	178053	198601	80328.5	117399	183412	143366	148059	167720	1.10595	1.06161	1.18412	0.699969	1.09356	0.854792	0.790147	0.131706
Q9CQH3	NADH dehydrogenase [ubiquinone] 1 beta subcomplex subunit 5, mitochondrial OS=Mus musculus OX=10090 GN=Ndufb5 PE=1 SV=1	Ndufb5	23.81	7	7	7	203154	136294	156320	70830.4	139859	164004	193081	165648	165452	1.22787	0.823768	0.944806	0.845315	0.991248	1.16699	1.00237	0.961663
P14824	Annexin A6 OS=Mus musculus OX=10090 GN=Anxa6 PE=1 SV=3	Anxa6	39.97	31	31	31	118547	152406	168594	62811.4	138745	217246	171324	175772	161144	0.73566	0.945777	1.04623	0.861002	1.34815	1.06318	1.19968	0.350321
Q8JZN5	Complex I assembly factor ACAD9, mitochondrial OS=Mus musculus OX=10090 GN=Acad9 PE=1 SV=2	Acad9	30.24	26	26	26	160288	131571	138145	61444.6	145901	187877	197726	177168	160251	1.00023	0.821029	0.862052	0.910451	1.17239	1.23385	1.23604	0.136146
P04117	Fatty acid-binding protein, adipocyte OS=Mus musculus OX=10090 GN=Fabp4 PE=1 SV=3	Fabp4	35.61	5	5	5	120414	127668	121640	52824.7	193350	203980	190313	195881	159561	0.754659	0.800121	0.762342	1.21176	1.27838	1.19273	1.58942	7.46642e-05
Q9DCT2	NADH dehydrogenase [ubiquinone] iron-sulfur protein 3, mitochondrial OS=Mus musculus OX=10090 GN=Ndufs3 PE=1 SV=2	Ndufs3	21.67	8	8	8	147399	128725	167600	63395.7	135025	177307	179900	164077	155993	0.94491	0.825199	1.07441	0.865586	1.13664	1.15326	1.10932	0.448532
O35435	Dihydroorotate dehydrogenase (quinone), mitochondrial OS=Mus musculus OX=10090 GN=Dhodh PE=1 SV=2	Dhodh	36.71	16	16	16	148961	122572	120018	55948	157122	185575	174679	172459	151488	0.98332	0.809121	0.792262	1.03719	1.22502	1.15309	1.32135	0.0289028
P15105	Glutamine synthetase OS=Mus musculus OX=10090 GN=Glul PE=1 SV=6	Glul	26.54	12	12	12	151889	150517	153558	65146.6	145372	144440	138024	142612	147300	1.03115	1.02184	1.04248	0.986911	0.980584	0.937026	0.938311	0.021014
Q61425	Hydroxyacyl-coenzyme A dehydrogenase, mitochondrial OS=Mus musculus OX=10090 GN=Hadh PE=1 SV=2	Hadh	27.07	11	11	11	165666	147958	168525	68887	117913	134076	140943	130977	145847	1.13589	1.01448	1.15549	0.808471	0.919293	0.966377	0.81496	0.037281
Q9CQ69	Cytochrome b-c1 complex subunit 8 OS=Mus musculus OX=10090 GN=Uqcrq PE=1 SV=3	Uqcrq	58.54	7	7	7	222436	134263	136394	70453.2	106945	125916	143002	125288	144826	1.53588	0.927064	0.941778	0.738438	0.86943	0.987406	0.762256	0.250154
Q9CZU6	Citrate synthase, mitochondrial OS=Mus musculus OX=10090 GN=Cs PE=1 SV=1	Cs	18.1	9	9	9	136838	98200.4	111951	49576.4	171103	173119	177539	173920	144792	0.945068	0.678218	0.773186	1.18172	1.19564	1.22617	1.50368	0.012678
P0DN34	NADH dehydrogenase [ubiquinone] 1 beta subcomplex subunit 1 OS=Mus musculus OX=10090 GN=Ndufb1 PE=1 SV=1	Ndufb1	35.09	3	3	3	160641	111823	157313	61403	103318	161240	159036	141198	142228	1.12946	0.786221	1.10606	0.726423	1.13367	1.11817	0.985613	0.914225
P05064	Fructose-bisphosphate aldolase A OS=Mus musculus OX=10090 GN=Aldoa PE=1 SV=2	Aldoa	40.11	20	20	20	135435	139510	180512	65079.6	124903	131396	139941	132080	141950	0.954107	0.982814	1.27166	0.879912	0.925653	0.985851	0.869983	0.24564
P00397	Cytochrome c oxidase subunit 1 OS=Mus musculus OX=10090 GN=Mtco1 PE=1 SV=2	Mtco1	1.56	1	1	1	111781	109314	116853	48278.9	160294	181498	168196	169996	141323	0.790963	0.773506	0.826852	1.13424	1.28428	1.19016	1.50907	0.000566193
P16858	Glyceraldehyde-3-phosphate dehydrogenase OS=Mus musculus OX=10090 GN=Gapdh PE=1 SV=2	Gapdh	14.71	6	6	6	202737	135928	135494	67741.7	123051	133582	116848	124494	141273	1.43507	0.962163	0.959091	0.871014	0.945557	0.827106	0.78767	0.187017
O70325	Phospholipid hydroperoxide glutathione peroxidase OS=Mus musculus OX=10090 GN=Gpx4 PE=1 SV=4	Gpx4	53.81	12	12	12	126724	115220	120841	51839.3	129993	171353	178435	159927	140428	0.902415	0.820494	0.860521	0.925694	1.22022	1.27065	1.32249	0.0586778
Q7TQ48	Sarcalumenin OS=Mus musculus OX=10090 GN=Srl PE=1 SV=2	Srl	19.28	9	9	9	224952	159691	303319	98286.9	13179.8	97164.3	42714.1	51019.4	140170	1.60485	1.13927	2.16394	0.0940272	0.693189	0.304731	0.222481	0.0441326
Q9CWX2	Complex I intermediate-associated protein 30, mitochondrial OS=Mus musculus OX=10090 GN=Ndufaf1 PE=1 SV=2	Ndufaf1	33.23	14	14	14	134322	106094	116230	50960.2	138249	184718	156058	159675	139278	0.964413	0.76174	0.834515	0.992608	1.32625	1.12047	1.34314	0.0542762
Q8BGY7	Protein FAM210A OS=Mus musculus OX=10090 GN=Fam210a PE=1 SV=1	Fam210a	16.12	5	5	5	161677	101219	114549	53925.2	144983	157703	151250	151312	138564	1.16681	0.730488	0.82669	1.04633	1.13813	1.09156	1.20265	0.224487
O55026	Ectonucleoside triphosphate diphosphohydrolase 2 OS=Mus musculus OX=10090 GN=Entpd2 PE=1 SV=2	Entpd2	17.37	9	9	9	114638	169376	142981	61005.6	150788	107938	137311	132012	137172	0.835724	1.23477	1.04235	1.09926	0.786881	1.00101	0.927498	0.656235
P07356	Annexin A2 OS=Mus musculus OX=10090 GN=Anxa2 PE=1 SV=2	Anxa2	32.45	13	13	13	127305	152889	137593	59694.1	117933	138468	144668	133690	136476	0.932801	1.12026	1.00818	0.86413	1.0146	1.06003	0.959984	0.635823
Q99KI0	Aconitate hydratase, mitochondrial OS=Mus musculus OX=10090 GN=Aco2 PE=1 SV=1	Aco2	23.72	18	18	18	117053	88291.6	96629.4	43150.2	178032	170329	161488	169950	135304	0.865112	0.652543	0.714166	1.31579	1.25886	1.19352	1.68839	0.00379617
Q9CQJ8	NADH dehydrogenase [ubiquinone] 1 beta subcomplex subunit 9 OS=Mus musculus OX=10090 GN=Ndufb9 PE=1 SV=3	Ndufb9	39.11	7	7	7	157476	101938	123989	54780.4	116378	174345	136077	142267	135034	1.1662	0.754907	0.918207	0.861843	1.29112	1.00773	1.11319	0.560866
P27773	Protein disulfide-isomerase A3 OS=Mus musculus OX=10090 GN=Pdia3 PE=1 SV=2	Pdia3	39.01	23	23	23	91709.9	139027	102533	47625.4	230431	101675	136182	156096	133593	0.686487	1.04068	0.767503	1.72487	0.76108	1.01938	1.40513	0.332078
P53986	Monocarboxylate transporter 1 OS=Mus musculus OX=10090 GN=Slc16a1 PE=1 SV=1	Slc16a1	14.2	10	10	10	124854	154692	138441	59718.7	101700	145575	135631	127635	133482	0.935361	1.1589	1.03715	0.7619	1.0906	1.0161	0.916072	0.490649
Q9CQ91	NADH dehydrogenase [ubiquinone] 1 alpha subcomplex subunit 3 OS=Mus musculus OX=10090 GN=Ndufa3 PE=1 SV=1	Ndufa3	21.43	2	2	2	171359	148632	120006	62860.6	90111.7	133294	129765	117724	132195	1.29626	1.12434	0.907798	0.681659	1.00832	0.981621	0.802666	0.241174
Q925N0	Sideroflexin-5 OS=Mus musculus OX=10090 GN=Sfxn5 PE=1 SV=2	Sfxn5	18.42	8	8	8	117902	98570.9	106754	46181.3	168170	130416	164092	154226	130984	0.900124	0.752541	0.815015	1.2839	0.995662	1.25276	1.43143	0.0209589
P03899	NADH-ubiquinone oxidoreductase chain 3 OS=Mus musculus OX=10090 GN=mt-Nd3 PE=1 SV=3	mt-Nd3	13.04	1	1	1	101305	90446.1	120283	44578.6	143478	183704	141082	156088	130050	0.778972	0.695473	0.9249	1.10326	1.41257	1.08483	1.50068	0.0270772
Q9D517	1-acyl-sn-glycerol-3-phosphate acyltransferase gamma OS=Mus musculus OX=10090 GN=Agpat3 PE=1 SV=2	Agpat3	22.07	13	13	13	75419.1	88782.7	84770.4	35576.2	248366	143265	133617	175083	129037	0.584478	0.688042	0.656948	1.92477	1.11027	1.0355	2.10967	0.0247252
Q8BGH2	Sorting and assembly machinery component 50 homolog OS=Mus musculus OX=10090 GN=Samm50 PE=1 SV=1	Samm50	31.34	19	19	19	128205	124518	134291	55300.3	106599	133107	146076	128594	128799	0.995386	0.96676	1.04264	0.827636	1.03344	1.13414	0.996817	0.912409
P14211	Calreticulin OS=Mus musculus OX=10090 GN=Calr PE=1 SV=1	Calr	27.88	16	16	16	75553.2	94909.9	74250.6	34969.9	301743	101237	125026	176002	128787	0.586654	0.736955	0.57654	2.34297	0.786083	0.9708	2.15765	0.128594
O54734	Dolichyl-diphosphooligosaccharide--protein glycosyltransferase 48 kDa subunit OS=Mus musculus OX=10090 GN=Ddost PE=1 SV=2	Ddost	19.05	8	8	8	96198.4	124371	130368	50140.1	177391	114932	126237	139520	128250	0.750088	0.969758	1.01652	1.38317	0.896159	0.984307	1.19269	0.361507
Q9CRB9	MICOS complex subunit Mic19 OS=Mus musculus OX=10090 GN=Chchd3 PE=1 SV=1	Chchd3	38.77	11	11	11	75524.4	101854	113955	41629.3	167453	159288	149122	158621	127866	0.590652	0.796568	0.891206	1.3096	1.24574	1.16624	1.6334	0.0166619
Q8C7X2	ER membrane protein complex subunit 1 OS=Mus musculus OX=10090 GN=Emc1 PE=1 SV=1	Emc1	19.96	21	21	21	86315.6	115402	94319.6	42302.9	166929	150467	153587	156994	127837	0.675202	0.90273	0.737813	1.3058	1.17703	1.20143	1.59096	0.0067922
P20029	Endoplasmic reticulum chaperone BiP OS=Mus musculus OX=10090 GN=Hspa5 PE=1 SV=3	Hspa5	34.05	25	25	24	44782.8	67638.1	60482.7	24716	321494	118610	152194	197433	127534	0.351145	0.530355	0.474249	2.52086	0.930029	1.19336	3.4256	0.0236678
O55022	Membrane-associated progesterone receptor component 1 OS=Mus musculus OX=10090 GN=Pgrmc1 PE=1 SV=4	Pgrmc1	29.74	9	9	9	101440	129903	86592.5	45427.5	180632	121522	134796	145650	125814	0.806268	1.0325	0.688257	1.4357	0.965884	1.07139	1.37434	0.130586
Q9CR62	Mitochondrial 2-oxoglutarate/malate carrier protein OS=Mus musculus OX=10090 GN=Slc25a11 PE=1 SV=3	Slc25a11	30.57	11	11	11	116329	114841	94502.2	46533.7	122669	134705	154532	137302	122930	0.946305	0.934201	0.76875	0.997879	1.09579	1.25708	1.26479	0.0687375
Q8BMF4	Dihydrolipoyllysine-residue acetyltransferase component of pyruvate dehydrogenase complex, mitochondrial OS=Mus musculus OX=10090 GN=Dlat PE=1 SV=2	Dlat	13.71	10	10	10	138783	69936.2	76715.2	40782.6	124627	175761	147404	149264	122204	1.13566	0.572289	0.627761	1.01982	1.43825	1.20621	1.56881	0.107536
Q9EQK5	Major vault protein OS=Mus musculus OX=10090 GN=Mvp PE=1 SV=4	Mvp	27.53	27	27	27	158959	76519.2	94481.1	47152.5	143181	118522	139568	133757	121872	1.30431	0.627867	0.77525	1.17485	0.972514	1.1452	1.21612	0.34469
Q925I1	ATPase family AAA domain-containing protein 3 OS=Mus musculus OX=10090 GN=Atad3 PE=1 SV=1	Atad3	30.96	22	22	22	129739	100820	111150	48829.4	108134	136022	142755	128970	121437	1.06837	0.830227	0.915292	0.890456	1.12011	1.17555	1.13228	0.338582
P10126	Elongation factor 1-alpha 1 OS=Mus musculus OX=10090 GN=Eef1a1 PE=1 SV=3	Eef1a1	26.62	12	12	12	112079	107701	121335	48739.7	117642	141300	126183	128375	121040	0.925967	0.889797	1.00244	0.971927	1.16738	1.04249	1.12902	0.134065
P04104	Keratin, type II cytoskeletal 1 OS=Mus musculus OX=10090 GN=Krt1 PE=1 SV=4	Krt1	6.28	6	4	4	133364	115053	98939.1	49625.2	129720	139369	107954	125681	120733	1.10462	0.952953	0.819486	1.07444	1.15436	0.894154	1.08547	0.506664
Q9CR21	Acyl carrier protein, mitochondrial OS=Mus musculus OX=10090 GN=Ndufab1 PE=1 SV=1	Ndufab1	11.54	3	3	3	115949	82746.9	131958	47239.2	112420	133504	145738	130554	120386	0.963144	0.687347	1.09612	0.93383	1.10897	1.21059	1.18451	0.314623
P01899	H-2 class I histocompatibility antigen, D-B alpha chain OS=Mus musculus OX=10090 GN=H2-D1 PE=1 SV=2	H2-D1	31.77	14	14	14	121979	202914	151102	68009.8	85315	66804.3	91417.3	81178.9	119922	1.01715	1.69205	1.26	0.711421	0.557065	0.762307	0.511637	0.0200781
Q8BHN3	Neutral alpha-glucosidase AB OS=Mus musculus OX=10090 GN=Ganab PE=1 SV=1	Ganab	21.82	24	24	24	26144.7	34322.4	31945.1	13215.1	397163	110442	117477	208361	119582	0.218633	0.287019	0.267139	3.32125	0.923564	0.982394	6.76406	0.0151508
Q8CGN5	Perilipin-1 OS=Mus musculus OX=10090 GN=Plin1 PE=1 SV=2	Plin1	31.14	14	14	14	126324	164525	129292	60030.6	103682	89256	104300	99079.3	119563	1.05655	1.37605	1.08137	0.867173	0.746518	0.872342	0.707472	0.0258251
P26041	Moesin OS=Mus musculus OX=10090 GN=Msn PE=1 SV=3	Msn	35.01	26	26	21	107990	131183	120833	51444.9	102845	125563	122374	116927	118465	0.91158	1.10736	1.01999	0.868149	1.05992	1.033	0.974378	0.767804
Q8R404	MICOS complex subunit MIC13 OS=Mus musculus OX=10090 GN=Micos13 PE=1 SV=1	Micos13	15.13	3	3	3	123602	73426.6	147892	49277.8	97485.5	120892	141444	119940	117457	1.05232	0.625136	1.25912	0.829967	1.02924	1.20422	1.0432	0.774917
Q8K3K7	1-acyl-sn-glycerol-3-phosphate acyltransferase beta OS=Mus musculus OX=10090 GN=Agpat2 PE=1 SV=1	Agpat2	16.91	6	6	6	53221.2	77305	73416.6	29139.7	228691	118568	143433	163564	115772	0.459705	0.667732	0.634146	1.97535	1.02415	1.23892	2.40603	0.0200233
Q8BH64	EH domain-containing protein 2 OS=Mus musculus OX=10090 GN=Ehd2 PE=1 SV=1	Ehd2	23.39	16	16	16	97080	138266	109284	49243.1	115394	107993	122669	115352	115114	0.843335	1.20112	0.949352	1.00243	0.938137	1.06563	1.00414	0.906778
Q9DBS1	Transmembrane protein 43 OS=Mus musculus OX=10090 GN=Tmem43 PE=1 SV=1	Tmem43	21	9	9	9	70323	129670	90723.8	41537.8	151491	126350	121033	132958	114932	0.611867	1.12823	0.789371	1.31809	1.09935	1.05309	1.37204	0.145652
Q9DBH5	Vesicular integral-membrane protein VIP36 OS=Mus musculus OX=10090 GN=Lman2 PE=1 SV=2	Lman2	35.2	13	13	13	45753.9	78209.7	68103.9	27448.8	249426	116137	127397	164320	114171	0.400748	0.685021	0.596507	2.18467	1.01722	1.11584	2.5666	0.0352346
O55126	Protein NipSnap homolog 2 OS=Mus musculus OX=10090 GN=Nipsnap2 PE=1 SV=1	Nipsnap2	16.37	7	7	7	126307	108323	132616	52469.1	77469.5	124935	114042	105482	113949	1.10845	0.950629	1.16382	0.679863	1.09641	1.00082	0.861674	0.355336
Q60931	Voltage-dependent anion-selective channel protein 3 OS=Mus musculus OX=10090 GN=Vdac3 PE=1 SV=1	Vdac3	29.68	10	10	10	89254.4	94833	113856	42571.9	134887	106760	141383	127677	113496	0.786413	0.835566	1.00318	1.18848	0.940653	1.24571	1.28558	0.0931401
Q9Z2I9	Succinate--CoA ligase [ADP-forming] subunit beta, mitochondrial OS=Mus musculus OX=10090 GN=Sucla2 PE=1 SV=2	Sucla2	35.85	22	22	22	211272	121296	134257	66703.8	44492.5	87252.5	68533.7	66759.6	111184	1.9002	1.09095	1.20752	0.40017	0.784758	0.616399	0.429023	0.0306669
Q9DCZ4	MICOS complex subunit Mic26 OS=Mus musculus OX=10090 GN=Apoo PE=1 SV=2	Apoo	30.81	5	5	5	116630	102038	114274	47569.7	104623	105480	120429	110177	110579	1.05472	0.922761	1.03342	0.946138	0.953888	1.08908	0.992762	0.907091
Q9EP69	Phosphatidylinositol-3-phosphatase SAC1 OS=Mus musculus OX=10090 GN=Sacm1l PE=1 SV=1	Sacm1l	33.22	22	22	22	68761.6	96139.8	75940.6	34420.2	183079	113944	124864	140629	110455	0.622531	0.870399	0.687526	1.6575	1.03159	1.13045	1.75172	0.0355816
Q9CXJ4	Mitochondrial potassium channel ATP-binding subunit OS=Mus musculus OX=10090 GN=Abcb8 PE=1 SV=1	Abcb8	21.48	17	17	17	84788.1	77052.7	84379.6	35184.7	153858	121272	139493	138208	110141	0.769817	0.699585	0.766108	1.39692	1.10107	1.2665	1.68395	0.00240269
Q9ES97	Reticulon-3 OS=Mus musculus OX=10090 GN=Rtn3 PE=1 SV=2	Rtn3	2.8	3	3	3	83934.7	117180	92020.3	41878.1	152363	102390	112852	122535	110123	0.762188	1.06408	0.835611	1.38357	0.929776	1.02478	1.25405	0.227167
P51912	Neutral amino acid transporter B(0) OS=Mus musculus OX=10090 GN=Slc1a5 PE=1 SV=2	Slc1a5	13.02	8	8	8	114851	113099	121245	49890.3	76119.2	134602	89494	100072	108235	1.06113	1.04494	1.1202	0.703277	1.24361	0.826849	0.859735	0.350917
Q8VD26	Transmembrane protein 143 OS=Mus musculus OX=10090 GN=Tmem143 PE=1 SV=1	Tmem143	19.65	8	8	8	98900.7	79393.8	80777	37016.4	135424	128143	125217	129595	107976	0.915951	0.735292	0.748102	1.25421	1.18677	1.15968	1.50068	0.00523428
Q9CQQ7	ATP synthase F(0) complex subunit B1, mitochondrial OS=Mus musculus OX=10090 GN=Atp5pb PE=1 SV=1	Atp5pb	37.89	14	14	14	111207	102086	128144	48788.1	78321.5	117022	109583	101642	107727	1.0323	0.947634	1.18952	0.727035	1.08628	1.01723	0.893068	0.430303
Q3UBX0	Voltage-gated monoatomic cation channel TMEM109 OS=Mus musculus OX=10090 GN=Tmem109 PE=1 SV=2	Tmem109	12.35	5	5	5	83540	90295.7	78702.2	36080.8	155310	119847	117302	130820	107499	0.77712	0.839964	0.732117	1.44475	1.11486	1.09119	1.55406	0.011658
P63094	Guanine nucleotide-binding protein G(s) subunit alpha isoforms short OS=Mus musculus OX=10090 GN=Gnas PE=1 SV=1	Gnas	22.34	8	7	7	129827	119388	110092	51335.9	84081.7	102641	93478	93400.2	106585	1.21807	1.12012	1.03291	0.788873	0.963	0.877031	0.779836	0.0287981
P54310	Hormone-sensitive lipase OS=Mus musculus OX=10090 GN=Lipe PE=1 SV=2	Lipe	14.89	13	13	13	83618.8	92026.2	97827.6	39075.2	129737	99604.1	131175	120172	105665	0.791359	0.870926	0.92583	1.22782	0.942642	1.24143	1.31829	0.0551733
Q91YQ5	Dolichyl-diphosphooligosaccharide--protein glycosyltransferase subunit 1 OS=Mus musculus OX=10090 GN=Rpn1 PE=1 SV=1	Rpn1	27.8	18	18	18	97780.6	103667	92502.2	42004.5	130455	93416.9	111940	111937	104960	0.931596	0.987678	0.881307	1.2429	0.890021	1.0665	1.14241	0.287574
Q5SWU9	Acetyl-CoA carboxylase 1 OS=Mus musculus OX=10090 GN=Acaca PE=1 SV=1	Acaca	22.35	57	57	57	104346	115718	159374	54233	64043.3	76422.7	101971	80812.3	103646	1.00676	1.11648	1.53768	0.617905	0.737345	0.983841	0.638937	0.0729594
P48036	Annexin A5 OS=Mus musculus OX=10090 GN=Anxa5 PE=1 SV=1	Anxa5	25.71	9	9	9	70951.7	90595.7	111431	39004.4	114936	125479	107798	116071	103532	0.685312	0.875051	1.0763	1.11015	1.21198	1.04121	1.27561	0.133874
Q78IK2	ATP synthase membrane subunit K, mitochondrial OS=Mus musculus OX=10090 GN=Atp5mk PE=1 SV=1	Atp5mk	44.83	3	3	3	174173	91896.3	142171	58327.7	61499.2	62269.1	89088.8	70952.4	103516	1.68257	0.887748	1.37342	0.594102	0.601539	0.860626	0.521401	0.0478748
P56382	ATP synthase subunit epsilon, mitochondrial OS=Mus musculus OX=10090 GN=Atp5f1e PE=1 SV=2	Atp5f1e	63.46	4	4	4	145623	103572	138188	55351.2	53518.9	75927.4	100346	76597.4	102863	1.4157	1.0069	1.34342	0.520295	0.738144	0.975535	0.593191	0.061063
P52825	Carnitine O-palmitoyltransferase 2, mitochondrial OS=Mus musculus OX=10090 GN=Cpt2 PE=1 SV=2	Cpt2	28.12	22	22	22	88749	85409.6	85059.3	37044.6	109509	126820	116105	117478	101942	0.870583	0.837826	0.834389	1.07423	1.24404	1.13893	1.35961	0.00240571
Q9DCN2	NADH-cytochrome b5 reductase 3 OS=Mus musculus OX=10090 GN=Cyb5r3 PE=1 SV=3	Cyb5r3	32.89	12	12	12	65705.8	101800	80810.8	35483.6	122126	112181	126852	120386	101579	0.646843	1.00217	0.795544	1.20227	1.10437	1.2488	1.45443	0.041601
P17182	Alpha-enolase OS=Mus musculus OX=10090 GN=Eno1 PE=1 SV=3	Eno1	28.57	14	14	12	115544	92375.5	79654.8	41091.8	109356	98969.3	108108	105478	100668	1.14777	0.917626	0.791263	1.0863	0.983126	1.07391	1.10035	0.398067
P10605	Cathepsin B OS=Mus musculus OX=10090 GN=Ctsb PE=1 SV=2	Ctsb	19.76	6	6	6	62540.8	67310.2	64951.6	27834.3	178087	102336	124968	135130	100032	0.625206	0.672885	0.649306	1.7803	1.02303	1.24928	2.08103	0.0123967
P08249	Malate dehydrogenase, mitochondrial OS=Mus musculus OX=10090 GN=Mdh2 PE=1 SV=3	Mdh2	31.07	11	11	11	94798.7	53622.7	58535.5	29574.4	139269	130468	121872	130536	99761	0.950258	0.537512	0.586757	1.39603	1.30781	1.22164	1.89222	0.0210041
Q9CYN2	Signal peptidase complex subunit 2 OS=Mus musculus OX=10090 GN=Spcs2 PE=1 SV=1	Spcs2	30.97	8	8	8	64845.1	88006.6	86058.9	34137.9	138032	101948	119454	119811	99724.1	0.650245	0.882501	0.86297	1.38414	1.0223	1.19784	1.50447	0.03564
P11438	Lysosome-associated membrane glycoprotein 1 OS=Mus musculus OX=10090 GN=Lamp1 PE=1 SV=2	Lamp1	12.32	6	6	6	85545.2	117913	119899	46198.2	83910.2	99951.1	90997	91619.4	99702.6	0.858004	1.18265	1.20257	0.841605	1.00249	0.912684	0.850014	0.27324
P50172	11-beta-hydroxysteroid dehydrogenase 1 OS=Mus musculus OX=10090 GN=Hsd11b1 PE=1 SV=3	Hsd11b1	38.36	11	11	11	62174.8	122189	83366.9	38257.4	148304	78990.2	94008.9	107101	98172.3	0.633323	1.24464	0.84919	1.51065	0.804608	0.957591	1.2001	0.53381
Q5SWT3	Solute carrier family 25 member 35 OS=Mus musculus OX=10090 GN=Slc25a35 PE=1 SV=2	Slc25a35	30	8	8	8	116908	88389.9	80013.2	40766.4	89397	97121.6	116488	101002	98052.9	1.19229	0.901451	0.81602	0.911722	0.990502	1.18801	1.06202	0.651505
P62835	Ras-related protein Rap-1A OS=Mus musculus OX=10090 GN=Rap1a PE=1 SV=1	Rap1a	37.5	8	8	8	96501.1	105876	89416.2	41693.5	93602.4	89947.4	112391	98646.9	97955.7	0.985151	1.08086	0.912823	0.955559	0.918246	1.14737	1.01421	0.89609
Q8JZR0	Long-chain-fatty-acid--CoA ligase 5 OS=Mus musculus OX=10090 GN=Acsl5 PE=1 SV=1	Acsl5	25.04	19	17	17	42759	63830	79203.7	26553	177713	89360.3	132834	133302	97616.7	0.43803	0.653884	0.811375	1.82052	0.915421	1.36077	2.15244	0.0476383
Q61335	B-cell receptor-associated protein 31 OS=Mus musculus OX=10090 GN=Bcap31 PE=1 SV=4	Bcap31	30.2	10	10	10	53025.4	90415.2	74463.1	31137.7	158111	87237.9	112206	119185	95909.8	0.552868	0.942711	0.776387	1.64854	0.909583	1.16991	1.64088	0.103226
O70503	Very-long-chain 3-oxoacyl-CoA reductase OS=Mus musculus OX=10090 GN=Hsd17b12 PE=1 SV=1	Hsd17b12	24.36	11	11	11	47924.4	77762.2	79182.2	29275.2	140616	102966	120076	121219	94754.5	0.505775	0.820671	0.835657	1.484	1.08666	1.26723	1.77508	0.0343851
Q9DBG6	Dolichyl-diphosphooligosaccharide--protein glycosyltransferase subunit 2 OS=Mus musculus OX=10090 GN=Rpn2 PE=1 SV=1	Rpn2	12.2	8	8	8	66841.5	90097.3	74979.2	33136.3	133528	92250.4	110816	112198	94752.1	0.705436	0.950874	0.79132	1.40924	0.973598	1.16954	1.45135	0.0553265
Q9D2G2	Dihydrolipoyllysine-residue succinyltransferase component of 2-oxoglutarate dehydrogenase complex, mitochondrial OS=Mus musculus OX=10090 GN=Dlst PE=1 SV=1	Dlst	18.28	11	11	11	114675	62894.4	64423.4	34577.7	100278	139199	84576.1	108018	94341	1.21554	0.666671	0.682878	1.06293	1.47549	0.896494	1.3391	0.273028
Q9CQW2	ADP-ribosylation factor-like protein 8B OS=Mus musculus OX=10090 GN=Arl8b PE=1 SV=1	Arl8b	27.96	7	7	7	94499	107773	80065.7	40341	92224.6	99388.6	85755.1	92456.1	93284.3	1.01302	1.15532	0.858297	0.98864	1.06544	0.919287	0.982399	0.90469
P38647	Stress-70 protein, mitochondrial OS=Mus musculus OX=10090 GN=Hspa9 PE=1 SV=3	Hspa9	33.43	26	26	26	121138	85482	89578.7	42330	72551.2	98038.6	91666.5	87418.8	93075.8	1.3015	0.918412	0.962427	0.779485	1.05332	0.984858	0.885407	0.45542
Q923B6	Metalloreductase STEAP4 OS=Mus musculus OX=10090 GN=Steap4 PE=1 SV=1	Steap4	14.04	7	7	7	92026.6	129990	130152	50314.8	53019.2	73511.1	72246.6	66259	91824.2	1.0022	1.41564	1.4174	0.577399	0.800563	0.786792	0.564437	0.0220331
Q99KF1	Transmembrane emp24 domain-containing protein 9 OS=Mus musculus OX=10090 GN=Tmed9 PE=1 SV=2	Tmed9	8.51	3	3	3	60359.2	71260.5	77570	29886.7	141503	93563	106300	113789	91759.3	0.657799	0.776603	0.845364	1.54211	1.01966	1.15847	1.63185	0.028295
P02301	Histone H3.3C OS=Mus musculus OX=10090 GN=H3-5 PE=3 SV=3	H3-5	27.94	7	7	7	277428	98891.4	67272.5	63377.3	31564.6	41033.5	33202	35266.7	91565.3	3.02984	1.08001	0.734694	0.344722	0.448134	0.362604	0.238508	0.043646
Q8BKZ9	Pyruvate dehydrogenase protein X component, mitochondrial OS=Mus musculus OX=10090 GN=Pdhx PE=1 SV=1	Pdhx	18.16	8	8	8	115621	102900	73146	41672.7	60026.5	110595	84670.9	85097.5	91159.9	1.26833	1.12879	0.802392	0.658475	1.2132	0.928817	0.875287	0.550799
Q9WTP6	Adenylate kinase 2, mitochondrial OS=Mus musculus OX=10090 GN=Ak2 PE=1 SV=5	Ak2	34.73	11	11	11	78926.8	105223	89318.1	39076.5	93929.3	86403.1	91096.4	90476.3	90816.1	0.869084	1.15864	0.983505	1.03428	0.951407	1.00309	0.992544	0.990428
P19258	Protein Mpv17 OS=Mus musculus OX=10090 GN=Mpv17 PE=1 SV=1	Mpv17	10.8	2	2	2	70708.5	90473	75305.2	33786.2	106748	90796.3	110298	102614	90721.5	0.779402	0.997261	0.83007	1.17666	1.00082	1.21579	1.30173	0.0494268
Q64444	Carbonic anhydrase 4 OS=Mus musculus OX=10090 GN=Ca4 PE=1 SV=1	Ca4	21.31	6	6	6	105118	117994	102211	46480.3	49722.2	91100.6	78088.1	72970.3	90705.7	1.15889	1.30085	1.12684	0.548171	1.00435	0.860896	0.672903	0.0851266
P09813	Apolipoprotein A-II OS=Mus musculus OX=10090 GN=Apoa2 PE=1 SV=2	Apoa2	20.59	3	3	3	158950	92470.8	113544	52142.1	49876	65221	57517.6	57538.2	89596.6	1.77406	1.03208	1.26728	0.556673	0.727941	0.641962	0.472962	0.0142925
Q9CQX2	Cytochrome b5 type B OS=Mus musculus OX=10090 GN=Cyb5b PE=1 SV=1	Cyb5b	32.88	6	6	6	57282.9	74211.4	59784.6	27332.8	146337	95684.8	101725	114582	89170.9	0.642394	0.832237	0.670449	1.64108	1.07305	1.14079	1.7971	0.020686
O09111	NADH dehydrogenase [ubiquinone] 1 beta subcomplex subunit 11, mitochondrial OS=Mus musculus OX=10090 GN=Ndufb11 PE=1 SV=2	Ndufb11	7.28	2	2	2	163570	70809.2	80143.4	44933.7	39721.4	98412	82338.9	73490.8	89165.8	1.83445	0.794129	0.898813	0.445478	1.1037	0.923436	0.700974	0.406456
P15864	Histone H1.2 OS=Mus musculus OX=10090 GN=H1-2 PE=1 SV=2	H1-2	11.32	3	3	3	83954.7	35408.5	33680.2	21866.2	140571	131800	106915	126429	88721.6	0.946272	0.399097	0.379617	1.58441	1.48555	1.20506	2.47829	0.0318876
Q01768	Nucleoside diphosphate kinase B OS=Mus musculus OX=10090 GN=Nme2 PE=1 SV=1	Nme2	55.26	10	10	10	94920	66748.2	67965.7	32817	103874	96235.8	100737	100282	88413.4	1.07359	0.754955	0.768726	1.17487	1.08847	1.13939	1.31011	0.0720992
Q62087	Serum paraoxonase/lactonase 3 OS=Mus musculus OX=10090 GN=Pon3 PE=1 SV=2	Pon3	22.03	9	9	9	35824.2	56662.4	60724.1	21894.2	165971	105584	97828.3	123128	87099	0.411304	0.650552	0.697185	1.90554	1.21223	1.12319	2.41095	0.0198724
Q61559	IgG receptor FcRn large subunit p51 OS=Mus musculus OX=10090 GN=Fcgrt PE=1 SV=1	Fcgrt	8.49	4	4	4	69366.6	79851.6	91942.2	34454.4	119993	75276.7	85346.6	93538.8	86962.8	0.797658	0.918227	1.05726	1.37982	0.86562	0.981415	1.16361	0.439873
Q4VAE3	Transmembrane protein 65 OS=Mus musculus OX=10090 GN=Tmem65 PE=1 SV=1	Tmem65	25.21	7	7	7	83997.8	54531	61975.3	28650	82007.7	133723	99186.8	104972	85903.6	0.977815	0.634793	0.721452	0.954648	1.55666	1.15463	1.57063	0.0795168
P01887	Beta-2-microglobulin OS=Mus musculus OX=10090 GN=B2m PE=1 SV=2	B2m	31.09	5	5	5	111790	118485	110196	48645.3	76255.7	52572.9	45346.4	58058.3	85774.3	1.3033	1.38136	1.28472	0.889027	0.612921	0.528671	0.511571	0.0112879
Q8R2Q8	Bone marrow stromal antigen 2 OS=Mus musculus OX=10090 GN=Bst2 PE=1 SV=1	Bst2	17.44	5	5	5	80095.2	156753	108809	49384.2	76651.2	44398.5	47871.6	56307.1	85763.1	0.933912	1.82774	1.26872	0.893755	0.517688	0.558184	0.488696	0.0518339
Q3UVK0	Endoplasmic reticulum metallopeptidase 1 OS=Mus musculus OX=10090 GN=Ermp1 PE=1 SV=2	Ermp1	11.14	12	12	12	51835.3	73797.1	52597.9	25468.2	133277	107673	92017.5	110989	85199.6	0.608398	0.866167	0.617349	1.56429	1.26377	1.08002	1.86819	0.0164116
P02535	Keratin, type I cytoskeletal 10 OS=Mus musculus OX=10090 GN=Krt10 PE=1 SV=3	Krt10	17.72	10	10	10	74815.5	107681	78840.3	37340.6	78499.3	96642	73458.2	82866.5	84989.4	0.880292	1.26699	0.927649	0.923637	1.13711	0.864322	0.951261	0.771837
P62874	Guanine nucleotide-binding protein G(I)/G(S)/G(T) subunit beta-1 OS=Mus musculus OX=10090 GN=Gnb1 PE=1 SV=3	Gnb1	20.59	7	7	7	67449.8	99652.9	80254.2	35342.6	82972	92715.2	82743.7	86143.6	84298	0.800136	1.18215	0.95203	0.98427	1.09985	0.981562	1.04477	0.666918
Q8R2Y8	Peptidyl-tRNA hydrolase 2, mitochondrial OS=Mus musculus OX=10090 GN=Ptrh2 PE=1 SV=1	Ptrh2	22.1	5	5	5	62863.4	76670.9	64942.2	29216.2	105948	86702.8	107737	100129	84144.1	0.747093	0.911186	0.771798	1.25913	1.03041	1.28039	1.46906	0.0145432
P10639	Thioredoxin OS=Mus musculus OX=10090 GN=Txn PE=1 SV=3	Txn	49.52	6	6	6	86975.4	69332.3	95539.9	35987.9	90581.1	85282.4	76613.2	84158.9	84054.1	1.03476	0.824854	1.13665	1.07765	1.01461	0.911475	1.0025	0.937252
O09117	Synaptophysin-like protein 1 OS=Mus musculus OX=10090 GN=Sypl1 PE=1 SV=2	Sypl1	4.21	2	2	2	45309.8	68399.5	76925.8	27235	122533	99781.5	90414.1	104243	83893.9	0.540084	0.815309	0.916941	1.46057	1.18938	1.07772	1.64046	0.0496921
Q60936	Atypical kinase COQ8A, mitochondrial OS=Mus musculus OX=10090 GN=Coq8a PE=1 SV=2	Coq8a	18.76	12	12	12	116888	97813	93487.9	44034.8	57937.4	68778.1	68234.5	64983.3	83856.5	1.39391	1.16643	1.11486	0.690911	0.820188	0.813706	0.632567	0.00662784
P00158	Cytochrome b OS=Mus musculus OX=10090 GN=Mt-Cyb PE=1 SV=1	Mt-Cyb	4.46	2	2	2	75028.6	59630.3	60640.4	27901.4	104176	114193	88692.4	102354	83726.8	0.896112	0.712201	0.724265	1.24424	1.36388	1.05931	1.57226	0.0123279
Q9D051	Pyruvate dehydrogenase E1 component subunit beta, mitochondrial OS=Mus musculus OX=10090 GN=Pdhb PE=1 SV=1	Pdhb	28.69	9	9	9	64260.6	39558.8	56485.3	22908.6	110361	116242	105396	110666	82050.6	0.783182	0.482127	0.68842	1.34504	1.41671	1.28452	2.07105	0.00719653
Q9CQY6	Ubiquinol-cytochrome c reductase complex assembly factor 2 OS=Mus musculus OX=10090 GN=Uqcc2 PE=1 SV=1	Uqcc2	30.15	5	5	5	61628.7	50760.5	62051	24926.5	85483.7	124887	106699	105690	81918.3	0.752319	0.619648	0.757474	1.04352	1.52453	1.3025	1.81764	0.0100122
P31428	Dipeptidase 1 OS=Mus musculus OX=10090 GN=Dpep1 PE=1 SV=2	Dpep1	20.24	9	9	9	86147	90890.4	73230.8	35759.3	90126.9	75494	73219.2	79613.4	81518.1	1.05678	1.11497	0.898338	1.10561	0.926102	0.898196	0.954337	0.636282
P63001	Ras-related C3 botulinum toxin substrate 1 OS=Mus musculus OX=10090 GN=Rac1 PE=1 SV=1	Rac1	43.75	9	9	8	70314	82376	104090	36692.8	69328.6	77867.9	82662.4	76619.6	81106.5	0.866934	1.01565	1.28337	0.854785	0.96007	1.01918	0.895159	0.467637
Q99JB2	Stomatin-like protein 2, mitochondrial OS=Mus musculus OX=10090 GN=Stoml2 PE=1 SV=1	Stoml2	24.65	9	9	9	71587.7	69494.7	72637.9	30538.8	71949.8	93868.3	105969	90595.7	80917.9	0.884695	0.85883	0.897674	0.88917	1.16004	1.30959	1.2717	0.118887
O35114	Lysosome membrane protein 2 OS=Mus musculus OX=10090 GN=Scarb2 PE=1 SV=3	Scarb2	12.76	7	7	7	74586.6	94570.2	92353.2	37363.4	60732.4	84729.5	71081.7	72181.2	79675.6	0.936129	1.18694	1.15912	0.762246	1.06343	0.892139	0.828051	0.190695
P50516	V-type proton ATPase catalytic subunit A OS=Mus musculus OX=10090 GN=Atp6v1a PE=1 SV=2	Atp6v1a	25.12	16	16	16	53447.6	89680.1	86762.9	32852	95537	63354.7	89090.1	82660.6	79645.4	0.67107	1.12599	1.08936	1.19953	0.79546	1.11858	1.07869	0.701169
Q9R233	Tapasin OS=Mus musculus OX=10090 GN=Tapbp PE=1 SV=2	Tapbp	27.31	13	13	13	69418.7	117521	92826.5	39976.1	80532.4	40155.1	76382.6	65690	79472.7	0.873491	1.47876	1.16803	1.01333	0.505269	0.961117	0.70441	0.239643
Q8VHQ9	Acyl-coenzyme A thioesterase 11 OS=Mus musculus OX=10090 GN=Acot11 PE=1 SV=1	Acot11	30.47	19	19	19	38826	51264.3	58653	21261.5	130988	82270.4	112768	108675	79128.3	0.490672	0.647863	0.741239	1.65539	1.03971	1.42513	2.19187	0.0130122
Q9CXE7	Transmembrane emp24 domain-containing protein 5 OS=Mus musculus OX=10090 GN=Tmed5 PE=1 SV=1	Tmed5	24.02	8	8	8	42277.4	57115.3	47650.2	21013	150922	84716.1	90723.7	108787	78900.8	0.53583	0.723888	0.603926	1.91281	1.0737	1.14985	2.2195	0.0189056
P08752	Guanine nucleotide-binding protein G(i) subunit alpha-2 OS=Mus musculus OX=10090 GN=Gnai2 PE=1 SV=5	Gnai2	34.08	12	12	12	70294.5	89554.8	83723.3	34806.1	72776.9	75617.6	79629.5	76008	78599.4	0.894339	1.13938	1.06519	0.925921	0.962063	1.01311	0.936164	0.467542
Q60870	Receptor expression-enhancing protein 5 OS=Mus musculus OX=10090 GN=Reep5 PE=1 SV=1	Reep5	17.3	4	4	4	62286.1	63815.2	52142.1	25467.5	137294	74846.9	81096.3	97745.7	78580.1	0.792645	0.812104	0.663553	1.74719	0.952492	1.03202	1.64515	0.0818818
P19324	Serpin H1 OS=Mus musculus OX=10090 GN=Serpinh1 PE=1 SV=3	Serpinh1	22.3	10	10	10	34143.4	36568.9	36285.2	15292.8	179399	84379.5	99807.4	121195	78430.6	0.435333	0.466258	0.462641	2.28736	1.07585	1.27256	3.39808	0.0070316
Q99KI3	ER membrane protein complex subunit 3 OS=Mus musculus OX=10090 GN=Emc3 PE=1 SV=3	Emc3	13.41	3	3	3	63607.6	85462.9	107820	36701.8	107021	68573.8	37608.7	71067.8	78349	0.81185	1.0908	1.37615	1.36595	0.875235	0.480015	0.829939	0.500463
Q8BFZ9	Erlin-2 OS=Mus musculus OX=10090 GN=Erlin2 PE=1 SV=1	Erlin2	31.47	12	12	10	59075.2	62974.3	50846.5	24708.8	128069	85788.8	83244.5	99034.1	78333.1	0.754154	0.80393	0.649107	1.63493	1.09518	1.0627	1.71839	0.0262591
O35083	1-acyl-sn-glycerol-3-phosphate acyltransferase alpha OS=Mus musculus OX=10090 GN=Agpat1 PE=1 SV=1	Agpat1	10.18	3	3	3	51742.3	60794.6	49988.3	23220.6	159051	83071.6	65349.9	102491	78333	0.660543	0.776105	0.638152	2.03045	1.06049	0.834258	1.89185	0.105577
Q9DCJ5	NADH dehydrogenase [ubiquinone] 1 alpha subcomplex subunit 8 OS=Mus musculus OX=10090 GN=Ndufa8 PE=1 SV=3	Ndufa8	55.81	13	13	13	91135.6	54238.7	74559.6	31432.7	75791.8	89033.8	83440.6	82755.4	78033.3	1.16791	0.695071	0.955484	0.971274	1.14097	1.06929	1.12882	0.422233
Q99J47	Dehydrogenase/reductase SDR family member 7B OS=Mus musculus OX=10090 GN=Dhrs7b PE=1 SV=1	Dhrs7b	28.79	12	12	12	59170.6	66909	51510.8	25379.3	109287	79963.3	99179.2	96143.2	77670	0.761821	0.861452	0.663201	1.40707	1.02953	1.27693	1.62413	0.015562
Q9WVK4	EH domain-containing protein 1 OS=Mus musculus OX=10090 GN=Ehd1 PE=1 SV=1	Ehd1	32.77	18	17	17	61734.5	87221.6	78541.4	32511.8	60446.4	92989.9	84237	79224.4	77528.5	0.796282	1.12503	1.01307	0.779667	1.19943	1.08653	1.04473	0.831318
Q921N7	Transmembrane protein 70, mitochondrial OS=Mus musculus OX=10090 GN=Tmem70 PE=1 SV=2	Tmem70	7.91	2	2	2	40583.1	62114.8	60184.7	23270.9	86394.1	104391	106991	99258.7	76776.4	0.528588	0.809035	0.783895	1.12527	1.35967	1.39354	1.82816	0.0156147
P53994	Ras-related protein Rab-2A OS=Mus musculus OX=10090 GN=Rab2a PE=1 SV=1	Rab2a	21.7	5	5	5	66650.9	69803	63183	28524.8	96466.3	83526.6	80085.4	86692.8	76619.2	0.869898	0.911038	0.824637	1.25904	1.09015	1.04524	1.30276	0.0143519
P61982	14-3-3 protein gamma OS=Mus musculus OX=10090 GN=Ywhag PE=1 SV=2	Ywhag	38.87	12	12	12	96252.9	81192.4	66336.2	34836.6	62341.4	77974.8	74924.7	71747	76503.7	1.25815	1.06129	0.867098	0.81488	1.01923	0.97936	0.882925	0.409132
Q9DCW4	Electron transfer flavoprotein subunit beta OS=Mus musculus OX=10090 GN=Etfb PE=1 SV=3	Etfb	29.41	8	8	8	72498.2	43048.6	54380.7	24283	87459.3	97891	101470	95606.8	76124.6	0.952362	0.565502	0.714364	1.1489	1.28593	1.33295	1.6879	0.025781
P55258	Ras-related protein Rab-8A OS=Mus musculus OX=10090 GN=Rab8a PE=1 SV=2	Rab8a	34.3	7	7	7	54744.5	71283.3	62140.5	26889.1	86782	78868.7	101560	89070.2	75896.5	0.721305	0.939217	0.818753	1.14343	1.03916	1.33814	1.42006	0.0296436
O08528	Hexokinase-2 OS=Mus musculus OX=10090 GN=Hk2 PE=1 SV=1	Hk2	33.04	32	32	29	59562.9	68135.7	76639.5	29209.2	84792	66052.6	98560.8	83135.1	75623.9	0.78762	0.900981	1.01343	1.12123	0.873435	1.3033	1.22055	0.236873
P52480	Pyruvate kinase PKM OS=Mus musculus OX=10090 GN=Pkm PE=1 SV=4	Pkm	26.93	15	15	15	72039.1	69232.8	64555.1	29414.1	76625.6	83088	83915.1	81209.6	74909.3	0.961685	0.924222	0.861777	1.02291	1.10918	1.12022	1.18366	0.0172779
Q9CRD2	ER membrane protein complex subunit 2 OS=Mus musculus OX=10090 GN=Emc2 PE=1 SV=1	Emc2	25.93	9	9	9	54876.7	67445.7	51575.5	24850.1	103011	85994.3	84202.4	91069.2	74517.6	0.736426	0.905098	0.692125	1.38237	1.15401	1.12997	1.57108	0.0117079
P61804	Dolichyl-diphosphooligosaccharide--protein glycosyltransferase subunit DAD1 OS=Mus musculus OX=10090 GN=Dad1 PE=1 SV=3	Dad1	35.4	4	4	4	52045.3	58886.2	60536.3	24502.2	99439.9	83770.3	89694.6	90968.3	74062.1	0.702725	0.795092	0.817372	1.34266	1.13108	1.21107	1.59158	0.00242294
Q8BWT1	3-ketoacyl-CoA thiolase, mitochondrial OS=Mus musculus OX=10090 GN=Acaa2 PE=1 SV=3	Acaa2	29.72	13	13	13	72652.1	62875.2	60126.6	27960.4	84630.5	75445.9	88563.8	82880.1	74049	0.981135	0.849102	0.811984	1.1429	1.01886	1.19602	1.27082	0.0318202
Q8BUE4	Ferroptosis suppressor protein 1 OS=Mus musculus OX=10090 GN=Aifm2 PE=1 SV=1	Aifm2	16.09	8	8	8	61449.7	67677	62040.5	27315.3	89238.5	81768.4	79057.5	83354.8	73538.6	0.835612	0.920292	0.843645	1.21349	1.11191	1.07505	1.30809	0.00480416
P97429	Annexin A4 OS=Mus musculus OX=10090 GN=Anxa4 PE=1 SV=4	Anxa4	29.78	11	10	10	67429.3	81718.4	75225.9	32062.1	67920.9	66999.5	80241	71720.5	73255.8	0.920463	1.11552	1.02689	0.927174	0.914596	1.09535	0.958943	0.626783
Q9CQ22	Ragulator complex protein LAMTOR1 OS=Mus musculus OX=10090 GN=Lamtor1 PE=1 SV=1	Lamtor1	17.39	3	3	3	94557.8	73696	59188	32495.5	76738.4	60681.1	74625.4	70681.6	73247.8	1.29093	1.00612	0.808052	1.04765	0.828436	1.01881	0.932304	0.729949
Q9CQ62	2,4-dienoyl-CoA reductase [(3E)-enoyl-CoA-producing], mitochondrial OS=Mus musculus OX=10090 GN=Decr1 PE=1 SV=1	Decr1	14.33	5	5	5	47394.6	65085	56225.5	24104.9	76777.2	105821	84392	88996.7	72615.9	0.652675	0.896292	0.774287	1.05731	1.45727	1.16217	1.58259	0.0256432
Q9DAM5	Mitochondrial thiamine pyrophosphate carrier OS=Mus musculus OX=10090 GN=Slc25a19 PE=1 SV=1	Slc25a19	20.44	7	7	7	85008.8	64674.8	66202.4	30846.8	61976.3	80153.7	74861	72330.3	72146.2	1.17829	0.896441	0.917615	0.859038	1.11099	1.03763	1.00512	0.953924
Q9CXR1	Dehydrogenase/reductase SDR family member 7 OS=Mus musculus OX=10090 GN=Dhrs7 PE=1 SV=2	Dhrs7	20.71	9	9	9	37122.3	50994.5	45641.8	19115.2	136366	73279.4	87218.1	98954.5	71770.3	0.517237	0.710523	0.635942	1.90003	1.02103	1.21524	2.2194	0.0204541
P56501	Putative mitochondrial transporter UCP3 OS=Mus musculus OX=10090 GN=Ucp3 PE=1 SV=1	Ucp3	29.55	10	10	9	66216.8	60906.8	80312.8	29642.1	73619.8	69925.8	79230.2	74258.6	71702	0.9235	0.849443	1.12009	1.02675	0.975228	1.10499	1.07395	0.439323
P29391	Ferritin light chain 1 OS=Mus musculus OX=10090 GN=Ftl1 PE=1 SV=2	Ftl1	36.07	8	8	8	134880	69326.7	48115.6	36054.6	76724.2	47063	53824.4	59203.9	71655.7	1.88234	0.967498	0.671484	1.07073	0.656794	0.751154	0.703908	0.45072
Q8VE38	Oxidoreductase NAD-binding domain-containing protein 1 OS=Mus musculus OX=10090 GN=Oxnad1 PE=1 SV=2	Oxnad1	12.22	4	4	4	81106.5	64699.1	83129.8	32708.5	62571.1	62998.2	74769.3	66779.5	71545.7	1.13363	0.904305	1.16191	0.874562	0.880531	1.04506	0.875088	0.256352
P18242	Cathepsin D OS=Mus musculus OX=10090 GN=Ctsd PE=1 SV=1	Ctsd	14.88	7	7	7	57600.1	65174	49286.5	24585.2	104511	65751.8	81629.3	83964	70658.8	0.815187	0.922376	0.697528	1.47909	0.930554	1.15526	1.46397	0.0773173
Q6GQT9	BOS complex subunit NOMO1 OS=Mus musculus OX=10090 GN=Nomo1 PE=1 SV=1	Nomo1	14.58	17	17	17	51227.5	58645.3	53249.1	23312.5	92112.9	80083	87506.9	86567.6	70470.8	0.726932	0.832193	0.75562	1.30711	1.1364	1.24175	1.59208	0.00125695
Q8CCM6	Mitochondrial import inner membrane translocase subunit Tim21 OS=Mus musculus OX=10090 GN=Timm21 PE=1 SV=2	Timm21	21.31	5	5	5	73882.6	55428.7	57378.8	26675.2	61068.8	83007	88020.3	77365.4	69797.7	1.05852	0.794134	0.822073	0.87494	1.18925	1.26108	1.24322	0.214716
P35564	Calnexin OS=Mus musculus OX=10090 GN=Canx PE=1 SV=1	Canx	32.66	23	23	23	56728	68477.8	58978.2	26326.5	90957.9	68273.9	73399	77543.6	69469.1	0.816593	0.98573	0.848984	1.30933	0.982795	1.05657	1.26303	0.0910561
P08113	Endoplasmin OS=Mus musculus OX=10090 GN=Hsp90b1 PE=1 SV=2	Hsp90b1	24.69	24	24	22	28704.2	34337.7	38312.2	14492.7	176756	67469.7	65784.2	103337	68560.7	0.418669	0.500837	0.558807	2.5781	0.984088	0.959504	3.05868	0.039575
Q8C838	Trafficking regulator of GLUT4 1 OS=Mus musculus OX=10090 GN=Trarg1 PE=1 SV=1	Trarg1	14.45	3	3	3	79344.4	61022.4	64999.9	29341.5	49349.5	83087	72680.4	68372.3	68413.9	1.15977	0.891959	0.950097	0.721337	1.21447	1.06236	0.998784	0.922309
Q8BWM0	Prostaglandin E synthase 2 OS=Mus musculus OX=10090 GN=Ptges2 PE=1 SV=3	Ptges2	20.05	8	8	8	55563.4	55216.4	54463.5	23612.5	72674.3	89987.5	82531.6	81731.1	68406.1	0.812258	0.807185	0.796179	1.06239	1.31549	1.20649	1.48383	0.00330257
Q8BH95	Enoyl-CoA hydratase, mitochondrial OS=Mus musculus OX=10090 GN=Echs1 PE=1 SV=1	Echs1	17.93	5	5	5	74696.4	73403.1	69885	31145.3	61896.7	64228.5	59781.6	61968.9	67315.2	1.10965	1.09044	1.03818	0.919505	0.954145	0.888084	0.852844	0.00519573
O54724	Caveolae-associated protein 1 OS=Mus musculus OX=10090 GN=Cavin1 PE=1 SV=1	Cavin1	20.41	10	10	10	118031	89424.3	83230.1	41533.7	26084.8	47522.7	38127.1	37244.9	67070	1.75982	1.3333	1.24094	0.388919	0.708554	0.568467	0.384383	0.00896207
Q9WUQ2	Prolactin regulatory element-binding protein OS=Mus musculus OX=10090 GN=Preb PE=1 SV=1	Preb	26.38	10	10	10	48093.5	59773.5	66813.5	24962.4	95547.3	62971	66938.8	75152.4	66689.6	0.721154	0.896294	1.00186	1.43272	0.94424	1.00374	1.29068	0.202116
Q01339	Beta-2-glycoprotein 1 OS=Mus musculus OX=10090 GN=Apoh PE=1 SV=1	Apoh	31.3	12	12	12	60300.5	78213.1	64966.1	29078.1	51347.2	70420.4	74509.7	65425.8	66626.2	0.905057	1.17391	0.975084	0.770676	1.05695	1.11832	0.964604	0.773594
Q922Q1	Mitochondrial amidoxime reducing component 2 OS=Mus musculus OX=10090 GN=Mtarc2 PE=1 SV=1	Mtarc2	21.89	9	9	9	45231.5	57797.2	65798.5	24125.2	89938.8	66551.9	74184.2	76891.6	66583.7	0.679318	0.868038	0.988208	1.35076	0.999523	1.11415	1.36634	0.0881542
Q8BK08	Transmembrane protein 11, mitochondrial OS=Mus musculus OX=10090 GN=Tmem11 PE=1 SV=1	Tmem11	18.42	4	4	4	58105	57358.7	63167.3	25523.1	66888.5	71539.4	81492.1	73306.7	66425.2	0.874744	0.863509	0.950954	1.00698	1.07699	1.22683	1.23114	0.0347503
P11499	Heat shock protein HSP 90-beta OS=Mus musculus OX=10090 GN=Hsp90ab1 PE=1 SV=3	Hsp90ab1	25.97	20	18	18	77141.5	74776.3	81581.3	33368.7	52775.8	58580.9	52835.7	54730.8	66281.9	1.16384	1.12816	1.23082	0.796232	0.883814	0.797136	0.703182	0.00120047
Q91VN4	MICOS complex subunit Mic25 OS=Mus musculus OX=10090 GN=Chchd6 PE=1 SV=2	Chchd6	39.56	11	11	11	63256.9	60276.3	62793.1	26628.4	60581.3	74578.4	73499.3	69553	65830.9	0.9609	0.915623	0.953855	0.920257	1.13288	1.11649	1.11986	0.187415
Q62465	Synaptic vesicle membrane protein VAT-1 homolog OS=Mus musculus OX=10090 GN=Vat1 PE=1 SV=3	Vat1	15.76	6	6	6	73358	75236.9	83901.3	33218.6	49877.4	58621.6	53955.8	54151.6	65825.2	1.11444	1.14298	1.27461	0.757725	0.890565	0.819683	0.698742	0.0044843
P29387	Guanine nucleotide-binding protein subunit beta-4 OS=Mus musculus OX=10090 GN=Gnb4 PE=1 SV=4	Gnb4	17.35	6	5	5	54042.5	80738.5	74185.6	29857.1	55744.9	68210.5	61676.9	61877.4	65766.5	0.821733	1.22765	1.12802	0.847619	1.03716	0.937817	0.888335	0.471836
Q91VC9	Growth hormone-inducible transmembrane protein OS=Mus musculus OX=10090 GN=Ghitm PE=1 SV=1	Ghitm	9.54	4	4	4	50373.7	55913.6	52042.5	22621.6	61641.7	85550.5	88581	78591.1	65683.8	0.766912	0.851254	0.792318	0.938461	1.30246	1.3486	1.48913	0.0319154
O70622	Reticulon-2 OS=Mus musculus OX=10090 GN=Rtn2 PE=1 SV=1	Rtn2	5.31	3	3	3	78505.6	65089.6	136260	39981.4	11774.7	65183.8	33202.8	36720.4	65002.8	1.20773	1.00134	2.09622	0.181142	1.00279	0.510791	0.393637	0.113022
P63017	Heat shock cognate 71 kDa protein OS=Mus musculus OX=10090 GN=Hspa8 PE=1 SV=1	Hspa8	31.11	22	21	21	63128	62139.4	66008	27338.6	55784.4	63203.4	76929.9	65305.9	64532.2	0.978241	0.962921	1.02287	0.864443	0.979409	1.19212	1.02427	0.878847
Q8C129	Leucyl-cystinyl aminopeptidase OS=Mus musculus OX=10090 GN=Lnpep PE=1 SV=1	Lnpep	13.85	14	14	14	26455.3	38040.3	38608.2	14737.1	115660	76219.9	91185	94355	64361.4	0.411043	0.591042	0.599865	1.79704	1.18425	1.41676	2.74544	0.00427664
P47934	Carnitine O-acetyltransferase OS=Mus musculus OX=10090 GN=Crat PE=1 SV=3	Crat	27.16	18	18	18	54724.6	40079	43982.6	19838.2	79065.6	84031.7	80466.5	81187.9	63725	0.858762	0.628937	0.690194	1.24073	1.31866	1.26271	1.75496	0.00372652
P54116	Stomatin OS=Mus musculus OX=10090 GN=Stom PE=1 SV=3	Stom	23.59	8	8	8	62146.4	71581.1	50336.7	26301.7	64989.8	72069	60835.5	65964.8	63659.8	0.976228	1.12443	0.790715	1.02089	1.1321	0.955635	1.07514	0.518408
P04919	Band 3 anion transport protein OS=Mus musculus OX=10090 GN=Slc4a1 PE=1 SV=1	Slc4a1	13.35	13	13	13	87265.8	77016.6	66853.4	33026.9	20296.4	76344	52530.5	49723.6	63384.5	1.37677	1.21507	1.05473	0.320211	1.20446	0.82876	0.645382	0.229355
P50636	E3 ubiquitin-protein ligase RNF19A OS=Mus musculus OX=10090 GN=Rnf19a PE=1 SV=2	Rnf19a	0.83	1	1	1	60191.8	72998.5	46743.7	25705.4	52969.6	70737.5	75778.8	66495.3	63236.6	0.95185	1.15437	0.739187	0.837641	1.11862	1.19834	1.10866	0.558586
Q9CQS8	Protein transport protein Sec61 subunit beta OS=Mus musculus OX=10090 GN=Sec61b PE=1 SV=3	Sec61b	10.42	1	1	1	31893.4	47742.9	41820.9	17352.9	91474.3	64585.5	98723	84927.6	62706.7	0.508613	0.761369	0.666929	1.45877	1.02996	1.57436	2.09772	0.0138887
Q9CRC0	Vitamin K epoxide reductase complex subunit 1 OS=Mus musculus OX=10090 GN=Vkorc1 PE=1 SV=1	Vkorc1	8.07	1	1	1	41523.6	46002.2	54380.9	20274	115779	51154.1	64398.8	77110.6	62206.4	0.667513	0.739509	0.874201	1.86121	0.822328	1.03524	1.63017	0.165033
Q922R8	Protein disulfide-isomerase A6 OS=Mus musculus OX=10090 GN=Pdia6 PE=1 SV=3	Pdia6	17.73	7	7	7	21978	37123.7	31799	12991.3	139585	69151.6	73396.1	94044.2	62172.2	0.353502	0.597111	0.511466	2.24513	1.11226	1.18053	3.10375	0.0157033
Q99M87	DnaJ homolog subfamily A member 3, mitochondrial OS=Mus musculus OX=10090 GN=Dnaja3 PE=1 SV=1	Dnaja3	13.54	5	5	5	62130.1	61220.1	55686.3	25580.7	61942.2	72467	59085.3	64498.2	62088.5	1.00067	0.986014	0.896886	0.997644	1.16716	0.95163	1.08075	0.348204
Q6PHU5	Sortilin OS=Mus musculus OX=10090 GN=Sort1 PE=1 SV=1	Sort1	14.06	10	10	10	25972.7	43573.6	36595.2	15169.4	143473	53017.1	69213.9	88568	61974.2	0.419089	0.703092	0.59049	2.31504	0.85547	1.11682	2.5033	0.0642062
P42125	Enoyl-CoA delta isomerase 1, mitochondrial OS=Mus musculus OX=10090 GN=Eci1 PE=1 SV=2	Eci1	30.1	10	10	10	56665.3	44087.3	40621.5	20204.9	73393.9	79032.5	75766.3	76064.2	61594.5	0.919974	0.715767	0.659499	1.19157	1.28311	1.23008	1.61411	0.00883428
Q99P72	Reticulon-4 OS=Mus musculus OX=10090 GN=Rtn4 PE=1 SV=2	Rtn4	7.75	8	8	8	49602.4	68675.4	60270.3	25511.4	76392.8	57703.3	56526.4	63540.8	61528.4	0.80617	1.11616	0.979552	1.24159	0.937831	0.918704	1.06763	0.658772
O70318	Band 4.1-like protein 2 OS=Mus musculus OX=10090 GN=Epb41l2 PE=1 SV=2	Epb41l2	30.97	33	33	31	55793.8	73110.5	62945.5	27425.4	47679.4	67009	62216.3	58968.2	61459.1	0.90782	1.18958	1.02419	0.775791	1.0903	1.01232	0.9221	0.546186
Q8VDN2	Sodium/potassium-transporting ATPase subunit alpha-1 OS=Mus musculus OX=10090 GN=Atp1a1 PE=1 SV=1	Atp1a1	29.03	35	23	23	69656.5	66306.4	71048	29588.7	42626.3	63116.5	55091.2	53611.3	61307.5	1.13618	1.08154	1.15888	0.695287	1.02951	0.898605	0.776935	0.0860705
O54984	ATPase GET3 OS=Mus musculus OX=10090 GN=Get3 PE=1 SV=2	Get3	8.91	3	3	3	58217.9	59512.6	63314.6	25866.1	67800.3	66705.9	49815.9	61440.7	60894.5	0.956045	0.977306	1.03974	1.11341	1.09543	0.818069	1.0181	0.935455
Q9DB73	NADH-cytochrome b5 reductase 1 OS=Mus musculus OX=10090 GN=Cyb5r1 PE=1 SV=1	Cyb5r1	25.25	8	8	8	41509.2	50369.7	55336.1	21037.8	77136	71621.2	67645.4	72134.2	60602.9	0.684937	0.831143	0.913093	1.27281	1.18181	1.11621	1.46998	0.0135577
Q8R0X7	Sphingosine-1-phosphate lyase 1 OS=Mus musculus OX=10090 GN=Sgpl1 PE=1 SV=1	Sgpl1	30.99	19	19	19	38062.2	58413.5	51298.2	21123.1	86711.2	63108.5	64685.1	71501.6	60379.8	0.63038	0.967435	0.849592	1.4361	1.04519	1.0713	1.45157	0.0811853
Q61838	Pregnancy zone protein OS=Mus musculus OX=10090 GN=Pzp PE=1 SV=3	Pzp	17.79	27	27	26	79847.6	84751.9	60448.8	32163.7	32432.5	59185.1	44269.9	45295.8	60156	1.32734	1.40887	1.00487	0.53914	0.983861	0.735919	0.603815	0.0608902
P45952	Medium-chain specific acyl-CoA dehydrogenase, mitochondrial OS=Mus musculus OX=10090 GN=Acadm PE=1 SV=1	Acadm	20.67	10	10	10	53876.3	42710.4	48028.6	20666.6	88712.8	56726.7	69818.5	71752.7	59978.9	0.898254	0.712091	0.800758	1.47907	0.945778	1.16405	1.48849	0.0570546
Q8R1V4	Transmembrane emp24 domain-containing protein 4 OS=Mus musculus OX=10090 GN=Tmed4 PE=1 SV=1	Tmed4	21.59	5	5	5	40608.7	52061	42192.1	19271.2	94858.6	63245.1	66034.7	74712.8	59833.4	0.678697	0.8701	0.70516	1.58538	1.05702	1.10364	1.66199	0.0295357
Q9R1B9	Slit homolog 2 protein OS=Mus musculus OX=10090 GN=Slit2 PE=2 SV=2	Slit2	0.53	1	1	1	63215.6	47157.3	45921	22328.2	57310.5	78957.1	65817.3	67361.6	59729.8	1.05836	0.78951	0.768812	0.959496	1.3219	1.10192	1.29298	0.134046
P63024	Vesicle-associated membrane protein 3 OS=Mus musculus OX=10090 GN=Vamp3 PE=1 SV=1	Vamp3	32.04	3	3	3	59457.9	56426.7	65317.2	25891.8	55088.2	62387	59502	58992.4	59696.5	0.996003	0.945226	1.09415	0.922805	1.04507	0.996742	0.976686	0.702148
P98192	Dihydroxyacetone phosphate acyltransferase OS=Mus musculus OX=10090 GN=Gnpat PE=1 SV=1	Gnpat	15.19	10	10	10	31430.9	38892.7	36786.1	15307.8	84781.5	69772.1	95726.7	83426.8	59565	0.527674	0.652946	0.617579	1.42334	1.17136	1.6071	2.33667	0.00166038
P47802	Metaxin-1 OS=Mus musculus OX=10090 GN=Mtx1 PE=1 SV=1	Mtx1	21.77	8	8	8	57932.8	64311.1	57568.3	25694	50833.3	58714.5	67601.7	59049.8	59493.6	0.973765	1.08097	0.967638	0.854433	0.986904	1.13628	0.985192	0.831641
Q9QZH6	Evolutionarily conserved signaling intermediate in Toll pathway, mitochondrial OS=Mus musculus OX=10090 GN=Ecsit PE=1 SV=2	Ecsit	24.6	15	15	15	65835.2	51692.2	53123.3	24388.6	48600.7	73607.5	63993.5	62067.2	59475.4	1.10693	0.869136	0.893198	0.817156	1.23761	1.07597	1.09113	0.613603
O70252	Heme oxygenase 2 OS=Mus musculus OX=10090 GN=Hmox2 PE=1 SV=1	Hmox2	12.7	5	5	5	52078.4	45095.8	49299.3	20928.7	80853.2	66417.9	62964	70078.4	59451.4	0.875982	0.758532	0.829237	1.35999	1.11718	1.05908	1.43531	0.014687
P37040	NADPH--cytochrome P450 reductase OS=Mus musculus OX=10090 GN=Por PE=1 SV=2	Por	23.89	19	19	19	43405.1	62188	48718.9	22056.1	84793.7	59077.5	57366.3	67079.2	59258.2	0.732474	1.04944	0.822145	1.43092	0.99695	0.968073	1.30409	0.188102
Q9CQY5	Magnesium transporter protein 1 OS=Mus musculus OX=10090 GN=Magt1 PE=1 SV=1	Magt1	13.43	6	6	6	37960.9	59403.6	41919.5	19902.2	88888.2	57495.4	69121.4	71835	59131.5	0.641974	1.0046	0.70892	1.50323	0.972331	1.16894	1.54723	0.0768323
P99029	Peroxiredoxin-5, mitochondrial OS=Mus musculus OX=10090 GN=Prdx5 PE=1 SV=2	Prdx5	11.9	2	2	2	39956.3	40056.3	40854	17269.2	83438.6	75200.2	73834.9	77491.2	58890.1	0.67849	0.680188	0.693733	1.41685	1.27696	1.25378	1.92339	7.25954e-05
Q8JZQ2	AFG3-like protein 2 OS=Mus musculus OX=10090 GN=Afg3l2 PE=1 SV=1	Afg3l2	22.19	22	22	22	47912.7	43779.2	46500.9	19754.4	58600.7	77431.6	78645.6	71559.3	58811.8	0.814679	0.744395	0.790673	0.996411	1.3166	1.33724	1.55347	0.0120747
Q9CXD6	Mitochondrial calcium uniporter regulator 1 OS=Mus musculus OX=10090 GN=Mcur1 PE=1 SV=1	Mcur1	29.41	15	15	14	59107.4	49328.5	43303.9	21687.6	62867.7	67701.7	69468.9	66679.4	58629.7	1.00815	0.841357	0.7386	1.07228	1.15473	1.18488	1.3183	0.0405611
Q9DB20	ATP synthase subunit O, mitochondrial OS=Mus musculus OX=10090 GN=Atp5po PE=1 SV=1	Atp5po	26.29	6	6	6	82892.9	65622.4	75063.7	31946.2	21553.5	47314.7	59168.6	42678.9	58602.6	1.41449	1.11979	1.28089	0.367791	0.807382	1.00966	0.572669	0.111933
Q9D1B9	Large ribosomal subunit protein bL28m OS=Mus musculus OX=10090 GN=Mrpl28 PE=1 SV=3	Mrpl28	39.3	12	12	12	68426.5	71258	55794.5	27936.3	39668.1	55998.9	59712.8	51793.3	58476.5	1.17015	1.21858	0.954136	0.67836	0.957631	1.02114	0.794867	0.180636
Q791T5	Mitochondrial carrier homolog 1 OS=Mus musculus OX=10090 GN=Mtch1 PE=1 SV=1	Mtch1	23.91	9	9	9	39883.8	43520.7	40596.6	17721.7	88104.3	64581.1	73094.2	75259.9	58296.8	0.684151	0.746537	0.696378	1.51131	1.1078	1.25383	1.82079	0.0032687
P06151	L-lactate dehydrogenase A chain OS=Mus musculus OX=10090 GN=Ldha PE=1 SV=3	Ldha	29.52	9	8	8	50940.7	46824.8	50203.8	21146.3	75493.9	61152.6	64938.2	67194.9	58259	0.874383	0.803735	0.861735	1.29583	1.04967	1.11465	1.36234	0.010748
P03911	NADH-ubiquinone oxidoreductase chain 4 OS=Mus musculus OX=10090 GN=Mtnd4 PE=1 SV=1	Mtnd4	8.5	6	6	6	43901.7	45074	44589.2	19084.5	63397.3	79867.8	72321.7	71862.3	58192	0.754429	0.774574	0.766243	1.08945	1.37249	1.24281	1.6141	0.00213864
P16015	Carbonic anhydrase 3 OS=Mus musculus OX=10090 GN=Ca3 PE=1 SV=3	Ca3	39.62	8	8	8	53637.6	49871.2	41631.4	20743.4	74060.7	67203.4	62723.8	67996	58188	0.921798	0.85707	0.715463	1.27278	1.15494	1.07795	1.40545	0.0184191
Q9R0P6	Signal peptidase complex catalytic subunit SEC11A OS=Mus musculus OX=10090 GN=Sec11a PE=1 SV=1	Sec11a	17.88	4	4	4	38517.2	60952.7	47237.2	20962.4	80108.7	59645	60671.6	66808.4	57855.4	0.665749	1.05354	0.81647	1.38464	1.03093	1.04868	1.36616	0.121882
Q9CZP5	Mitochondrial chaperone BCS1 OS=Mus musculus OX=10090 GN=Bcs1l PE=1 SV=1	Bcs1l	30.62	12	12	12	57064.6	47978.7	39645.9	20679.4	54811.9	72629	73951.3	67130.7	57680.2	0.989327	0.831805	0.687339	0.950272	1.25917	1.28209	1.3919	0.0807016
P70670	Nascent polypeptide-associated complex subunit alpha, muscle-specific form OS=Mus musculus OX=10090 GN=Naca PE=1 SV=2	Naca	1.33	2	2	2	41982	39441.9	43154	17797.9	83738.6	66563.4	71108.8	73803.6	57664.8	0.728035	0.683986	0.74836	1.45216	1.15432	1.23314	1.77729	0.00145869
Q9Z2I0	Mitochondrial proton/calcium exchanger protein OS=Mus musculus OX=10090 GN=Letm1 PE=1 SV=1	Letm1	20.33	18	18	17	43027.4	37941	42374.4	17630.9	64220.6	81180.4	76507.1	73969.4	57541.8	0.747759	0.659364	0.736411	1.11607	1.41081	1.32959	1.79912	0.00193897
O35488	Long-chain fatty acid transport protein 2 OS=Mus musculus OX=10090 GN=Slc27a2 PE=1 SV=2	Slc27a2	25	14	14	14	34164.2	52226.3	41266.2	18246.2	97663.5	51202.2	68168.3	72344.7	57448.5	0.594693	0.909099	0.718317	1.70002	0.891272	1.1866	1.70014	0.0843022
P62743	AP-2 complex subunit sigma OS=Mus musculus OX=10090 GN=Ap2s1 PE=1 SV=1	Ap2s1	26.06	4	4	4	33466.6	71690.8	69190.9	24912.3	63162.8	56325.7	50010.6	56499.7	57307.9	0.583979	1.25098	1.20735	1.10217	0.982861	0.872665	0.972187	0.932738
Q91XD7	Protein disulfide isomerase Creld1 OS=Mus musculus OX=10090 GN=Creld1 PE=1 SV=1	Creld1	26.43	13	13	13	43357.1	54685.4	49628.3	21105.2	81304.8	53608.2	57611	64174.7	56699.1	0.764687	0.964484	0.875292	1.43397	0.945485	1.01608	1.30374	0.156561
O08795	Glucosidase 2 subunit beta OS=Mus musculus OX=10090 GN=Prkcsh PE=1 SV=1	Prkcsh	19.39	13	13	13	11405.9	15613.3	13754.8	5833.2	191716	51967.4	54431.6	99371.7	56481.5	0.20194	0.276432	0.243528	3.39431	0.920078	0.963707	7.3114	0.0146518
P24369	Peptidyl-prolyl cis-trans isomerase B OS=Mus musculus OX=10090 GN=Ppib PE=1 SV=2	Ppib	26.39	6	6	6	20314.1	34081.8	28076.1	11788.1	133575	61799.6	59268.4	84881	56185.8	0.361552	0.606591	0.499701	2.37738	1.09991	1.05486	3.08763	0.0241427
P62245	Small ribosomal subunit protein uS8 OS=Mus musculus OX=10090 GN=Rps15a PE=1 SV=2	Rps15a	37.69	5	5	5	47893.4	65009.2	64361	25330.9	48026.6	57923	53859.6	53269.7	56178.8	0.852517	1.15718	1.14565	0.854888	1.03105	0.958718	0.901534	0.443481
Q8BJ64	Choline dehydrogenase, mitochondrial OS=Mus musculus OX=10090 GN=Chdh PE=1 SV=1	Chdh	37.08	21	21	21	69558.2	41307.4	43756	22103.1	62582.7	62794.8	56184.7	60520.7	56030.6	1.24143	0.737229	0.78093	1.11694	1.12072	1.00275	1.17424	0.328788
Q9D3D9	ATP synthase subunit delta, mitochondrial OS=Mus musculus OX=10090 GN=Atp5f1d PE=1 SV=1	Atp5f1d	22.62	3	3	3	72590.9	58114.5	59456.4	27170.5	41620.2	48775.3	54099.1	48164.9	55776.1	1.30147	1.04193	1.06598	0.746202	0.874484	0.969934	0.759851	0.0570813
Q921L3	Calcium load-activated calcium channel OS=Mus musculus OX=10090 GN=Tmco1 PE=1 SV=1	Tmco1	11.17	2	2	2	71998.8	63584	43151.4	25535.9	62109.1	45840.6	46809.6	51586.4	55582.2	1.29536	1.14396	0.776352	1.11743	0.824735	0.842168	0.865863	0.512296
Q9DB15	Large ribosomal subunit protein bL12m OS=Mus musculus OX=10090 GN=Mrpl12 PE=1 SV=2	Mrpl12	22.89	5	5	5	58451.1	34788.1	35916.7	18456.3	49887.3	73488.7	79899.3	67758.4	55405.2	1.05497	0.627885	0.648255	0.900408	1.32639	1.44209	1.57388	0.105247
O55103	Periaxin OS=Mus musculus OX=10090 GN=Prx PE=1 SV=1	Prx	24.01	29	29	29	96049.5	70902.6	87246	36329.9	11774.8	41324.7	24497.3	25865.6	55299.2	1.73691	1.28216	1.57771	0.212929	0.747294	0.442996	0.305261	0.02547
Q3TDQ1	Dolichyl-diphosphooligosaccharide--protein glycosyltransferase subunit STT3B OS=Mus musculus OX=10090 GN=Stt3b PE=1 SV=2	Stt3b	10.81	10	9	9	40593.8	52749.4	45132.1	19787.7	87168.7	49074.5	56370.5	64204.6	55181.5	0.735641	0.955925	0.817885	1.57967	0.889329	1.02155	1.39096	0.182242
Q9D6U8	Protein FAM162A OS=Mus musculus OX=10090 GN=Fam162a PE=1 SV=1	Fam162a	25.81	5	5	5	74683.6	53774.3	57452.2	26564.4	47491	41112.1	55275.6	47959.6	54964.8	1.35875	0.978341	1.04525	0.864026	0.747971	1.00565	0.773915	0.126965
E9Q4Z2	Acetyl-CoA carboxylase 2 OS=Mus musculus OX=10090 GN=Acacb PE=1 SV=1	Acacb	17.28	43	37	37	53062.3	65001.4	79225.5	28203.4	35373.6	40518.8	53480	43124.1	54443.6	0.974629	1.19392	1.45518	0.649729	0.744234	0.982301	0.65575	0.065091
P00416	Cytochrome c oxidase subunit 3 OS=Mus musculus OX=10090 GN=mt-Co3 PE=1 SV=2	mt-Co3	5.36	1	1	1	61887.8	40890.4	44389.6	21025.2	50681.3	67009.4	61712	59800.9	54428.4	1.13705	0.751269	0.815559	0.931155	1.23115	1.13382	1.21904	0.241621
Q9D1G1	Ras-related protein Rab-1B OS=Mus musculus OX=10090 GN=Rab1b PE=1 SV=1	Rab1b	26.37	6	4	4	34699.7	46887.2	39626.1	17321.9	61324	67918.8	75641.2	68294.7	54349.5	0.638455	0.862698	0.729098	1.12833	1.24967	1.39176	1.69028	0.00757206
P14094	Sodium/potassium-transporting ATPase subunit beta-1 OS=Mus musculus OX=10090 GN=Atp1b1 PE=1 SV=1	Atp1b1	22.7	8	8	8	60839.8	54325.8	81073.3	28040.8	26769.6	60312.5	42369.8	43150.6	54281.8	1.12081	1.00081	1.49356	0.49316	1.1111	0.780553	0.659665	0.159339
O35678	Monoglyceride lipase OS=Mus musculus OX=10090 GN=Mgll PE=1 SV=1	Mgll	34.65	10	10	10	43659.3	63945.1	48078.3	22249.6	59758	50050.6	58550	56119.5	54006.9	0.808403	1.18402	0.890225	1.10649	0.926745	1.08412	1.08142	0.525212
O70378	ER membrane protein complex subunit 8 OS=Mus musculus OX=10090 GN=Emc8 PE=1 SV=1	Emc8	34.78	7	7	7	43139.4	44827.7	38910	18133.3	76436	57218.9	63484.8	65713.2	54002.8	0.798836	0.8301	0.720518	1.41541	1.05955	1.17558	1.55378	0.0100482
P53702	Holocytochrome c-type synthase OS=Mus musculus OX=10090 GN=Hccs PE=1 SV=2	Hccs	31.62	8	8	8	46248.1	41215.4	43719	18748.3	59476	65795.7	67035.1	64102.3	53914.9	0.857798	0.764453	0.810889	1.10315	1.22036	1.24335	1.46595	0.00155789
Q9D6M3	Mitochondrial glutamate carrier 1 OS=Mus musculus OX=10090 GN=Slc25a22 PE=1 SV=1	Slc25a22	23.22	8	8	8	60659.4	52500.7	51894.4	23586	48584.3	51082	58526.7	52731	53874.6	1.12594	0.974498	0.963245	0.901804	0.948165	1.08635	0.958429	0.596487
P35278	Ras-related protein Rab-5C OS=Mus musculus OX=10090 GN=Rab5c PE=1 SV=2	Rab5c	25.93	5	5	5	39719.7	51804.5	51379.6	20420.7	62400.9	60053.7	57022.8	59825.8	53730.2	0.739243	0.96416	0.956252	1.16137	1.11769	1.06128	1.25593	0.0615321
P53395	Lipoamide acyltransferase component of branched-chain alpha-keto acid dehydrogenase complex, mitochondrial OS=Mus musculus OX=10090 GN=Dbt PE=1 SV=2	Dbt	24.27	13	13	13	46701.4	47752.5	53419.8	21133.9	67344.3	59440.3	47153.1	57979.2	53635.2	0.870722	0.89032	0.995983	1.2556	1.10823	0.879144	1.17626	0.244032
Q9D2R6	Cytochrome c oxidase assembly factor 3 homolog, mitochondrial OS=Mus musculus OX=10090 GN=Coa3 PE=1 SV=1	Coa3	17.59	2	2	2	55151	38851.8	29137.7	17594.9	60356.5	71884.1	64267	65502.5	53274.7	1.03522	0.729273	0.546933	1.13293	1.34931	1.20633	1.5958	0.0596835
Q91V01	Lysophospholipid acyltransferase 5 OS=Mus musculus OX=10090 GN=Lpcat3 PE=1 SV=1	Lpcat3	10.47	5	5	5	27428.2	48142.9	35792.5	15912.7	81268.7	56861.5	69057.7	69062.6	53091.9	0.516617	0.906784	0.674161	1.53072	1.071	1.30072	1.86046	0.029739
P97478	5-demethoxyubiquinone hydroxylase, mitochondrial OS=Mus musculus OX=10090 GN=Coq7 PE=1 SV=3	Coq7	38.71	7	7	7	75787.4	68209.6	61101.8	29308.4	26039.1	45903.9	40872.2	37605.1	52985.7	1.43034	1.28732	1.15318	0.491437	0.866346	0.771382	0.550053	0.0276371
Q64435	UDP-glucuronosyltransferase 1-6 OS=Mus musculus OX=10090 GN=Ugt1a6 PE=1 SV=1	Ugt1a6	12.81	7	7	7	34072.8	74253.9	39027.7	21055.5	53356.4	54611.3	60300.6	56089.4	52603.8	0.647725	1.41157	0.741918	1.01431	1.03816	1.14632	1.14193	0.473713
Q812G0	Alpha-1,3-mannosyl-glycoprotein 4-beta-N-acetylglucosaminyltransferase A OS=Mus musculus OX=10090 GN=Mgat4a PE=1 SV=1	Mgat4a	1.5	1	1	1	22622.5	40191	46946.9	15680.7	46808.5	90695.1	66850.8	68118.1	52352.5	0.432119	0.7677	0.896747	0.894103	1.73239	1.27694	1.86182	0.0973892
Q9CPZ6	ORM1-like protein 3 OS=Mus musculus OX=10090 GN=Ormdl3 PE=2 SV=1	Ormdl3	12.42	2	2	2	35557.7	61773.9	38636.4	19426.6	68342.5	50625.6	58903.7	59290.6	52306.6	0.679793	1.181	0.738652	1.30657	0.967862	1.12612	1.30819	0.203934
Q78IK4	MICOS complex subunit Mic27 OS=Mus musculus OX=10090 GN=Apool PE=1 SV=1	Apool	48.68	12	12	12	37675.1	38361	53445.6	18509.5	53211.3	60693.8	69881.6	61262.2	52211.4	0.721588	0.734725	1.02364	1.01915	1.16246	1.33844	1.4194	0.0609883
P08226	Apolipoprotein E OS=Mus musculus OX=10090 GN=Apoe PE=1 SV=2	Apoe	36.66	14	14	14	54937.2	46581.7	55632.2	22461.4	57401.2	49447.2	47752	51533.5	51958.6	1.05733	0.896516	1.0707	1.10475	0.951666	0.91904	0.983769	0.848347
Q9WTI7	Unconventional myosin-Ic OS=Mus musculus OX=10090 GN=Myo1c PE=1 SV=2	Myo1c	20.41	25	25	25	49607.4	71218.6	56412.1	25333.4	34869	54809.2	44616	44764.7	51922	0.955421	1.37164	1.08648	0.671564	1.05561	0.859288	0.757705	0.167749
Q9D1L0	Coiled-coil-helix-coiled-coil-helix domain-containing protein 2 OS=Mus musculus OX=10090 GN=Chchd2 PE=2 SV=1	Chchd2	15.03	2	2	2	37237.7	61190.8	49069.2	21074.1	38864.6	70490.9	54601.2	54652.2	51909.1	0.717364	1.17881	0.945292	0.748705	1.35797	1.05186	1.11159	0.687836
Q9D6R2	Isocitrate dehydrogenase [NAD] subunit alpha, mitochondrial OS=Mus musculus OX=10090 GN=Idh3a PE=1 SV=1	Idh3a	30.6	14	14	14	59917.7	44118.5	45920.3	21432.7	47992.2	61570.1	51490.5	53684.3	51834.9	1.15593	0.851135	0.885896	0.925867	1.18781	0.993356	1.074	0.5686
Q61387	Cytochrome c oxidase subunit 7A-related protein, mitochondrial OS=Mus musculus OX=10090 GN=Cox7a2l PE=1 SV=1	Cox7a2l	47.75	5	5	5	52338.2	42004.8	36799.7	18743.6	52244.1	46879.5	79409.8	59511.1	51612.7	1.01406	0.813846	0.712997	1.01223	0.908294	1.53857	1.36137	0.200054
P55002	Microfibrillar-associated protein 2 OS=Mus musculus OX=10090 GN=Mfap2 PE=2 SV=1	Mfap2	20.77	4	4	4	102399	57196.9	49183.8	29830.4	29223.4	36470.3	34646.2	33446.6	51519.9	1.98756	1.11019	0.954656	0.567225	0.707887	0.672481	0.480602	0.0426377
Q99N89	Large ribosomal subunit protein mL43 OS=Mus musculus OX=10090 GN=Mrpl43 PE=1 SV=1	Mrpl43	19.67	4	4	4	67349.8	56263	45338.3	24140.4	35527.5	47226.8	55349.6	46034.6	51175.8	1.31605	1.09941	0.885932	0.694224	0.922834	1.08156	0.817419	0.301377
Q9Z329	Inositol 1,4,5-trisphosphate receptor type 2 OS=Mus musculus OX=10090 GN=Itpr2 PE=1 SV=4	Itpr2	13.11	36	36	36	38398.4	46656.6	46187.6	18766.2	67148.1	53129.8	52742.3	57673.4	50710.5	0.757209	0.920059	0.91081	1.32415	1.04771	1.04007	1.31832	0.0541788
Q5F2F2	Protein ABHD15 OS=Mus musculus OX=10090 GN=Abhd15 PE=1 SV=1	Abhd15	20.26	9	9	9	25828.5	42843.7	32992.1	14530.2	90016.7	54289.6	58278.2	67528.2	50708.1	0.509356	0.844908	0.650627	1.77519	1.07063	1.14929	1.99268	0.0335014
Q9JI39	ATP-binding cassette sub-family B member 10, mitochondrial OS=Mus musculus OX=10090 GN=Abcb10 PE=1 SV=1	Abcb10	19.02	13	13	13	53346.4	43326.4	38048.4	19254.2	50382.3	58059.6	60691.5	56377.8	50642.4	1.05339	0.855536	0.751315	0.994863	1.14646	1.19843	1.25543	0.107648
Q9QYA2	Mitochondrial import receptor subunit TOM40 homolog OS=Mus musculus OX=10090 GN=Tomm40 PE=1 SV=3	Tomm40	13.02	4	4	4	26850.8	36009.8	37016.5	14271.7	74476.3	59565.1	69518.8	67853.4	50572.9	0.530933	0.712038	0.731944	1.47265	1.17781	1.37463	2.03811	0.00418628
Q62186	Translocon-associated protein subunit delta OS=Mus musculus OX=10090 GN=Ssr4 PE=1 SV=1	Ssr4	19.19	3	3	3	47097.6	57978.9	52412.6	22502.5	59685.4	36679.4	47587.9	47984.2	50240.3	0.937447	1.15403	1.04324	1.188	0.730079	0.947206	0.914049	0.526899
Q9CY50	Translocon-associated protein subunit alpha OS=Mus musculus OX=10090 GN=Ssr1 PE=1 SV=1	Ssr1	6.64	2	2	2	31012.8	54484.1	58159.6	20524.2	62423	41513.5	53689.3	52541.9	50213.7	0.617616	1.08504	1.15824	1.24315	0.826736	1.06922	1.09724	0.644238
P60335	Poly(rC)-binding protein 1 OS=Mus musculus OX=10090 GN=Pcbp1 PE=1 SV=1	Pcbp1	14.61	4	3	3	50344.5	64365.9	65862.3	25799.6	29581	46072.9	44320	39991.3	50091.1	1.00506	1.28498	1.31485	0.590544	0.919782	0.884788	0.664408	0.0640622
Q8CI78	Required for meiotic nuclear division protein 1 homolog OS=Mus musculus OX=10090 GN=Rmnd1 PE=1 SV=1	Rmnd1	10	5	5	5	40096.9	37304.2	33199.2	15803.6	56717.1	61074.7	69356.2	62382.7	49624.7	0.808003	0.751726	0.669005	1.14292	1.23073	1.39761	1.69211	0.00284052
Q9CQF9	Prenylcysteine oxidase 1 OS=Mus musculus OX=10090 GN=Pcyox1 PE=1 SV=1	Pcyox1	20.79	9	9	9	25517.5	44467.6	38008.2	15434.4	77768.4	53797.4	57464.8	63010.2	49504	0.515464	0.898263	0.767781	1.57095	1.08673	1.16081	1.75039	0.0460851
P22315	Ferrochelatase, mitochondrial OS=Mus musculus OX=10090 GN=Fech PE=1 SV=3	Fech	23.46	10	10	10	59294	49957.1	66694.6	25142.7	30347.5	42749.7	47138.2	40078.5	49363.5	1.20117	1.01202	1.35109	0.614776	0.866018	0.95492	0.683367	0.0682966
P60766	Cell division control protein 42 homolog OS=Mus musculus OX=10090 GN=Cdc42 PE=1 SV=2	Cdc42	28.27	6	5	5	40452.6	54814.9	54858.3	21452.9	43514.1	52482.1	49629.3	48541.8	49291.9	0.820675	1.11205	1.11293	0.882784	1.06472	1.00685	0.970023	0.848425
Q91V92	ATP-citrate synthase OS=Mus musculus OX=10090 GN=Acly PE=1 SV=1	Acly	22.82	27	27	27	41010.6	50956.5	61500.3	21938.7	29478	48110.3	64281	47289.8	49222.8	0.833163	1.03522	1.24943	0.598869	0.977399	1.30592	0.924426	0.677734
Q9QUI0	Transforming protein RhoA OS=Mus musculus OX=10090 GN=Rhoa PE=1 SV=1	Rhoa	29.53	6	6	2	42424	53647	55182.8	21613.9	40498.5	58140.1	43615.5	47418	48918	0.867248	1.09667	1.12807	0.827886	1.18852	0.891605	0.940499	0.652811
P06909	Complement factor H OS=Mus musculus OX=10090 GN=Cfh PE=1 SV=2	Cfh	20.66	25	25	25	44488.7	56554.1	51991.6	21875.7	41875.6	47213.8	50968.4	46685.9	48848.7	0.910745	1.15774	1.06434	0.857251	0.966531	1.04339	0.915205	0.391519
Q5XJY4	Presenilin-associated rhomboid-like protein, mitochondrial OS=Mus musculus OX=10090 GN=Parl PE=1 SV=1	Parl	12.2	5	5	5	37161.4	42390.6	41144.3	17246.2	47896.5	61591.5	62374.8	57287.6	48759.8	0.762131	0.869375	0.843815	0.982294	1.26316	1.27922	1.42393	0.021408
Q5U458	DnaJ homolog subfamily C member 11 OS=Mus musculus OX=10090 GN=Dnajc11 PE=1 SV=2	Dnajc11	23.08	15	15	15	46347.8	54001.3	50012.8	21490	41416.4	46418	53256.4	47030.3	48575.5	0.95414	1.1117	1.02959	0.85262	0.955586	1.09636	0.938341	0.474842
P97372	Proteasome activator complex subunit 2 OS=Mus musculus OX=10090 GN=Psme2 PE=1 SV=4	Psme2	24.69	7	7	7	50219.9	59048.2	54569.4	23411.9	41274.1	40762.1	45309.2	42448.5	48530.5	1.03481	1.21672	1.12444	0.850478	0.839928	0.933624	0.777266	0.011984
Q9CYV5	Transmembrane protein 135 OS=Mus musculus OX=10090 GN=Tmem135 PE=2 SV=1	Tmem135	13.32	6	6	6	19608.3	24468.2	19124.2	9033.15	78739.8	57855.5	89907.5	75500.9	48283.9	0.406104	0.506757	0.396078	1.63077	1.19824	1.86206	3.58387	0.00114215
Q9WUM5	Succinate--CoA ligase [ADP/GDP-forming] subunit alpha, mitochondrial OS=Mus musculus OX=10090 GN=Suclg1 PE=1 SV=4	Suclg1	19.94	8	8	8	67532.9	42157.3	45525	22179.9	35512.6	54452.2	44485.7	44816.8	48277.6	1.39884	0.873227	0.942984	0.735591	1.1279	0.921456	0.86622	0.514256
O88492	Perilipin-4 OS=Mus musculus OX=10090 GN=Plin4 PE=1 SV=2	Plin4	55.95	32	32	32	45593.4	42566.8	56235.9	20649.7	42415.4	49314.2	53402.2	48377.3	48254.7	0.94485	0.882128	1.1654	0.878991	1.02196	1.10667	1.0051	0.946194
O54988	STE20-like serine/threonine-protein kinase OS=Mus musculus OX=10090 GN=Slk PE=1 SV=2	Slk	8.84	9	9	8	47963.6	50668.2	59776.2	22634.7	42540.3	36182.7	50222.5	42981.8	47892.2	1.00149	1.05796	1.24814	0.88825	0.755502	1.04866	0.814009	0.142741
P10833	Ras-related protein R-Ras OS=Mus musculus OX=10090 GN=Rras PE=1 SV=1	Rras	30.73	7	7	7	48579.1	58665	56680.4	23425.2	36124.3	43923.3	42455.9	40834.5	47738	1.01762	1.2289	1.18732	0.75672	0.920091	0.889352	0.747317	0.0252532
P62814	V-type proton ATPase subunit B, brain isoform OS=Mus musculus OX=10090 GN=Atp6v1b2 PE=1 SV=1	Atp6v1b2	21.53	11	11	11	32508.8	53593.6	59378.4	20790.8	45183.3	35614.9	58600	46466.1	47479.8	0.684686	1.12877	1.2506	0.951631	0.750106	1.23421	0.95819	0.901868
Q791V5	Mitochondrial carrier homolog 2 OS=Mus musculus OX=10090 GN=Mtch2 PE=1 SV=1	Mtch2	17.49	7	7	7	33007.7	32561.3	32749.4	14051	73725.3	53847.2	57287.1	61619.9	47196.3	0.69937	0.689912	0.693897	1.5621	1.14092	1.2138	1.88021	0.00294487
Q9CQN7	Large ribosomal subunit protein mL41 OS=Mus musculus OX=10090 GN=Mrpl41 PE=1 SV=1	Mrpl41	40.74	6	6	6	71926.4	52992.1	39225.1	23457.5	33312.9	40171.7	43975.7	39153.4	46934	1.5325	1.12908	0.83575	0.709782	0.855919	0.936969	0.715595	0.182965
Q9CZX9	ER membrane protein complex subunit 4 OS=Mus musculus OX=10090 GN=Emc4 PE=1 SV=1	Emc4	15.3	2	2	2	30134.5	41257.9	32993.6	14915.3	68352.1	54747.4	52799	58632.8	46714.1	0.645084	0.8832	0.706288	1.4632	1.17197	1.13026	1.68508	0.013196
Q8BH59	Electrogenic aspartate/glutamate antiporter SLC25A12, mitochondrial OS=Mus musculus OX=10090 GN=Slc25a12 PE=1 SV=1	Slc25a12	25.26	20	20	20	62596.4	51156.4	85544.5	28483.2	12548.9	44752.2	23006.1	26769.1	46600.7	1.34325	1.09776	1.83569	0.269285	0.960332	0.493685	0.402952	0.0621296
P40142	Transketolase OS=Mus musculus OX=10090 GN=Tkt PE=1 SV=1	Tkt	22.63	16	16	15	32115.9	37726.2	35959.2	15124.4	52473	63742.4	56779.9	57665.1	46466.1	0.691168	0.811908	0.77388	1.12927	1.3718	1.22196	1.6351	0.00267652
Q9CPU4	Glutathione S-transferase 3, mitochondrial OS=Mus musculus OX=10090 GN=Mgst3 PE=1 SV=1	Mgst3	14.38	2	2	2	43060.8	54140.2	34063.9	18755	60704.6	35712.4	50290.1	48902.4	46328.7	0.929463	1.16861	0.735266	1.3103	0.770849	1.08551	1.11764	0.633448
P46638	Ras-related protein Rab-11B OS=Mus musculus OX=10090 GN=Rab11b PE=1 SV=3	Rab11b	18.81	4	4	4	34140.5	41415.6	41285.6	16696.1	57963.3	50707	51496.2	53388.8	46168	0.739484	0.897062	0.894246	1.25549	1.09831	1.11541	1.3708	0.0142948
Q61735	Leukocyte surface antigen CD47 OS=Mus musculus OX=10090 GN=Cd47 PE=1 SV=2	Cd47	7.59	2	2	2	38804.8	62207	50853.7	21697	39571.9	56459.7	28437	41489.5	46055.7	0.842563	1.35069	1.10418	0.859219	1.2259	0.617448	0.819598	0.413203
P63321	Ras-related protein Ral-A OS=Mus musculus OX=10090 GN=Rala PE=1 SV=1	Rala	23.79	5	5	5	54365.1	50650.4	43365.6	21202.8	34790	48495	44379.1	42554.7	46007.5	1.18166	1.10092	0.942576	0.756181	1.05407	0.964605	0.86038	0.263307
P09055	Integrin beta-1 OS=Mus musculus OX=10090 GN=Itgb1 PE=1 SV=1	Itgb1	20.18	16	16	16	46399.3	49692.6	54399.5	21508.5	34304.2	52632.4	38270.3	41735.6	45949.7	1.00978	1.08146	1.18389	0.74656	1.14543	0.832873	0.831987	0.218866
P60603	Reactive oxygen species modulator 1 OS=Mus musculus OX=10090 GN=Romo1 PE=2 SV=1	Romo1	12.66	2	2	2	30904.1	33732.5	45557.1	15744.6	40102.1	63635.1	61200.1	54979.1	45855.2	0.67395	0.735631	0.9935	0.874538	1.38774	1.33464	1.49679	0.103521
Q9WV98	Mitochondrial import inner membrane translocase subunit Tim9 OS=Mus musculus OX=10090 GN=Timm9 PE=1 SV=1	Timm9	48.31	4	4	4	45735.9	35980.4	34788.8	16652.2	48429.9	54297.7	55576.2	52767.9	45801.5	0.998568	0.785573	0.759556	1.05739	1.1855	1.21341	1.35877	0.0313155
O88653	Ragulator complex protein LAMTOR3 OS=Mus musculus OX=10090 GN=Lamtor3 PE=1 SV=1	Lamtor3	22.58	2	2	2	12435.9	77172.9	40705.1	18620.4	52733	43180.6	48558.3	48157.3	45797.6	0.27154	1.68508	0.888804	1.15144	0.942857	1.06028	1.10865	0.554214
P02104	Hemoglobin subunit epsilon-Y2 OS=Mus musculus OX=10090 GN=Hbb-y PE=1 SV=2	Hbb-y	20.41	3	3	3	45253.5	31833.5	37273.1	16341.4	51610.3	58131.5	50675.8	53472.5	45796.3	0.988148	0.695111	0.813889	1.12695	1.26935	1.10655	1.40274	0.0348122
Q8VCZ2	Transmembrane protein 45B OS=Mus musculus OX=10090 GN=Tmem45b PE=1 SV=1	Tmem45b	7.19	3	3	3	27636.8	42990.5	33361.3	14857.8	67110.7	61784.2	39965.3	56286.7	45474.8	0.607739	0.94537	0.733622	1.47578	1.35865	0.878845	1.62383	0.0811212
Q62261	Spectrin beta chain, non-erythrocytic 1 OS=Mus musculus OX=10090 GN=Sptbn1 PE=1 SV=2	Sptbn1	19.26	45	45	45	36997.6	52352.9	53045	20364.3	31933.6	51434.5	46224.4	43197.5	45331.3	0.81616	1.15489	1.17016	0.704449	1.13463	1.0197	0.910088	0.61736
Q61216	Double-strand break repair protein MRE11 OS=Mus musculus OX=10090 GN=Mre11 PE=1 SV=1	Mre11	1.13	1	1	1	52866.2	53628.2	49335.5	22262	27610.5	48870.2	39179.5	38553.4	45248.3	1.16836	1.1852	1.09033	0.610199	1.08004	0.865877	0.742221	0.126085
Q505D7	Optic atrophy 3 protein homolog OS=Mus musculus OX=10090 GN=Opa3 PE=1 SV=1	Opa3	15.64	3	3	3	51405.1	40643.5	39680.3	18821.9	32425.7	51549.3	55470	46481.7	45195.7	1.13739	0.899279	0.877967	0.717452	1.14058	1.22733	1.05858	0.851843
P29788	Vitronectin OS=Mus musculus OX=10090 GN=Vtn PE=1 SV=2	Vtn	10.67	6	6	5	36487.7	47850.5	49554.4	19131.5	59255.3	35399.8	42394.5	45683.2	45157	0.808018	1.05965	1.09738	1.31221	0.783927	0.938824	1.02358	0.961736
P47740	Aldehyde dehydrogenase family 3 member A2 OS=Mus musculus OX=10090 GN=Aldh3a2 PE=1 SV=2	Aldh3a2	21.9	12	12	12	29283.8	41545.7	32034.6	14703.1	65611.4	46736	53818.4	55388.6	44838.3	0.653098	0.926567	0.714447	1.46329	1.04232	1.20028	1.61539	0.0286913
P10852	Amino acid transporter heavy chain SLC3A2 OS=Mus musculus OX=10090 GN=Slc3a2 PE=1 SV=1	Slc3a2	15.59	9	9	9	60141	42177.5	43797	20879.7	38225.6	50717.5	33126.8	40690	44697.6	1.34551	0.94362	0.979852	0.855205	1.13468	0.741132	0.835434	0.338734
Q8BVA5	Lipid droplet-associated hydrolase OS=Mus musculus OX=10090 GN=Ldah PE=1 SV=1	Ldah	15.34	5	5	5	18343.9	35961.8	32487.3	12403.3	73442.4	51834.8	55940	60405.7	44668.4	0.410669	0.805084	0.7273	1.64417	1.16044	1.25234	2.08792	0.0310421
Q8K1Z0	Ubiquinone biosynthesis protein COQ9, mitochondrial OS=Mus musculus OX=10090 GN=Coq9 PE=1 SV=1	Coq9	10.86	4	4	4	64021.8	54632.1	51224	24271.5	28688.4	37160.3	32181	32676.6	44651.3	1.43382	1.22353	1.1472	0.642499	0.832234	0.720719	0.57706	0.00528788
P58021	Transmembrane 9 superfamily member 2 OS=Mus musculus OX=10090 GN=Tm9sf2 PE=1 SV=1	Tm9sf2	9.21	6	6	6	29205.5	55516.3	46962.6	18815.9	51826	36682.7	47035.7	45181.5	44538.1	0.655741	1.24649	1.05444	1.16363	0.823625	1.05608	1.02931	0.818117
P99024	Tubulin beta-5 chain OS=Mus musculus OX=10090 GN=Tubb5 PE=1 SV=1	Tubb5	13.51	6	6	6	48340.9	44702.7	45204.6	19754.2	39714.4	45752.9	40898.9	42122.1	44102.4	1.09611	1.01361	1.02499	0.900504	1.03742	0.927362	0.914053	0.139779
Q2VLH6	Scavenger receptor cysteine-rich type 1 protein M130 OS=Mus musculus OX=10090 GN=Cd163 PE=1 SV=2	Cd163	15.88	16	16	16	45345.3	54249.7	66426.1	23726.4	34389.7	29791.8	34299.2	32826.9	44083.6	1.02862	1.23061	1.50682	0.780101	0.675802	0.778048	0.593182	0.0129731
Q9WVC3	Caveolin-2 OS=Mus musculus OX=10090 GN=Cav2 PE=1 SV=1	Cav2	18.52	3	3	3	48250.5	57659	52514.9	22636	24744	41861.5	37349.2	34651.6	43729.8	1.10338	1.31853	1.20089	0.565838	0.957275	0.854089	0.656179	0.0575704
Q80UM7	Mannosyl-oligosaccharide glucosidase OS=Mus musculus OX=10090 GN=Mogs PE=1 SV=1	Mogs	12.35	11	11	11	29988.5	41355.5	41700.9	16155.8	58945.3	47302.5	43060.4	49769.4	43725.5	0.685835	0.945798	0.953697	1.34808	1.08181	0.984789	1.32079	0.121042
Q9D1G3	Protein-cysteine N-palmitoyltransferase HHAT-like protein OS=Mus musculus OX=10090 GN=Hhatl PE=1 SV=2	Hhatl	18.29	10	10	10	64450.4	42066.8	89094.8	27951.5	6768.47	41201	17076.1	21681.9	43442.9	1.48356	0.968323	2.05085	0.155801	0.948394	0.39307	0.332523	0.0814225
Q8BG51	Mitochondrial Rho GTPase 1 OS=Mus musculus OX=10090 GN=Rhot1 PE=1 SV=1	Rhot1	15.53	10	10	10	37326.5	41049.9	38278	16671.4	47506.4	45173.4	49963	47547.6	43216.2	0.863715	0.949873	0.885733	1.09927	1.04529	1.15612	1.22278	0.00780184
Q9D1P0	Large ribosomal subunit protein uL13m OS=Mus musculus OX=10090 GN=Mrpl13 PE=1 SV=1	Mrpl13	40.45	7	7	7	54687	53879.3	44168.3	21828	29355.4	36977.8	38535.9	34956.4	42933.9	1.27375	1.25493	1.02875	0.683734	0.861272	0.897562	0.68661	0.0256621
Q9QY76	Vesicle-associated membrane protein-associated protein B OS=Mus musculus OX=10090 GN=Vapb PE=1 SV=3	Vapb	34.98	8	7	7	31391.4	47802.6	41023.1	17182	55702.9	42547.5	38885.8	45712.1	42892.2	0.731867	1.11448	0.956423	1.29867	0.991963	0.906593	1.14074	0.457127
Q8BXV2	BRI3-binding protein OS=Mus musculus OX=10090 GN=Bri3bp PE=1 SV=1	Bri3bp	9.09	2	2	2	15163.5	39223.7	35005	12772.5	60927.8	54004.3	52657.3	55863.1	42830.3	0.354037	0.915794	0.817296	1.42254	1.26089	1.22944	1.87477	0.0801625
P16045	Galectin-1 OS=Mus musculus OX=10090 GN=Lgals1 PE=1 SV=3	Lgals1	43.7	6	6	6	52724.5	41883.8	46201	20124.4	33514.1	43131.9	39094.8	38580.3	42758.3	1.23308	0.979547	1.08051	0.783802	1.00874	0.91432	0.821968	0.118078
P04370	Myelin basic protein OS=Mus musculus OX=10090 GN=Mbp PE=1 SV=2	Mbp	22.4	6	6	6	85750.3	65621.8	67308.1	31245.8	4950.07	18750.9	13826.2	12509.1	42701.2	2.00815	1.53677	1.57626	0.115923	0.439119	0.323789	0.171608	0.0100036
P14142	Solute carrier family 2, facilitated glucose transporter member 4 OS=Mus musculus OX=10090 GN=Slc2a4 PE=1 SV=3	Slc2a4	7.86	3	3	3	13994.5	22510.1	20220.7	8106.02	95442.3	46814.1	55227.2	65827.9	42368.2	0.330307	0.531298	0.477262	2.25269	1.10494	1.30351	3.4814	0.00925716
Q9DAS9	Guanine nucleotide-binding protein G(I)/G(S)/G(O) subunit gamma-12 OS=Mus musculus OX=10090 GN=Gng12 PE=1 SV=3	Gng12	54.17	4	4	4	48303.7	45326.8	46273.8	19995.8	31029.1	43535.7	38792.7	37785.8	42210.3	1.14436	1.07383	1.09627	0.735107	1.0314	0.919034	0.81025	0.0955506
Q3UMR5	Calcium uniporter protein, mitochondrial OS=Mus musculus OX=10090 GN=Mcu PE=1 SV=2	Mcu	22	8	8	8	45877.8	38611.4	37364.3	17414.2	38011.4	43970	47824.8	43268.7	41943.3	1.09381	0.920562	0.890829	0.906257	1.04832	1.14023	1.06526	0.533766
P62880	Guanine nucleotide-binding protein G(I)/G(S)/G(T) subunit beta-2 OS=Mus musculus OX=10090 GN=Gnb2 PE=1 SV=3	Gnb2	20.59	7	1	1	36919.8	49405.9	44081	18633.8	31814.4	45122.1	43175.2	40037.2	41753.1	0.884242	1.18329	1.05575	0.761966	1.08069	1.03406	0.921055	0.565706
Q02013	Aquaporin-1 OS=Mus musculus OX=10090 GN=Aqp1 PE=1 SV=3	Aqp1	14.5	3	3	3	45012.8	52606.2	48036.8	20811.3	18903.8	51048.3	33409.5	34453.9	41502.9	1.08457	1.26753	1.15743	0.455481	1.22999	0.804992	0.709629	0.22261
P46978	Dolichyl-diphosphooligosaccharide--protein glycosyltransferase subunit STT3A OS=Mus musculus OX=10090 GN=Stt3a PE=1 SV=1	Stt3a	13.9	12	12	12	30306.7	38937.1	39196.1	15498.5	50278.1	41827.8	47364.7	46490.2	41318.4	0.733491	0.942367	0.948635	1.21684	1.01233	1.14633	1.28616	0.063717
Q9EQH3	Vacuolar protein sorting-associated protein 35 OS=Mus musculus OX=10090 GN=Vps35 PE=1 SV=1	Vps35	21.36	17	17	17	32969.1	46324	37896.1	16751.7	46839.1	39371.4	44333.6	43514.7	41288.9	0.798498	1.12195	0.917828	1.13442	0.953559	1.07374	1.11396	0.359036
P62073	Mitochondrial import inner membrane translocase subunit Tim10 OS=Mus musculus OX=10090 GN=Timm10 PE=1 SV=1	Timm10	47.78	6	6	6	37730.2	31861.7	33179.3	14691	39376.6	52618.3	52215.8	48070.2	41163.6	0.91659	0.774025	0.806034	0.956587	1.27827	1.26849	1.40322	0.037082
Q3TLP5	Enoyl-CoA hydratase domain-containing protein 2, mitochondrial OS=Mus musculus OX=10090 GN=Echdc2 PE=1 SV=2	Echdc2	8.45	2	2	2	47599.4	36794.8	32490.5	16699.9	24055.8	57368.9	47724.5	43049.7	41005.7	1.1608	0.89731	0.792342	0.586646	1.39905	1.16385	1.10493	0.873557
Q99LC5	Electron transfer flavoprotein subunit alpha, mitochondrial OS=Mus musculus OX=10090 GN=Etfa PE=1 SV=2	Etfa	26.73	7	7	7	39345.6	28581.6	29990.1	13995	47790	45827.1	54206.6	49274.6	40956.8	0.96066	0.697847	0.732237	1.16684	1.11891	1.32351	1.50968	0.019771
Q9D0F3	Protein ERGIC-53 OS=Mus musculus OX=10090 GN=Lman1 PE=1 SV=1	Lman1	16.25	11	11	11	21711.8	27765.1	27948.1	11067.8	83600.4	38836.3	45729.1	56055.3	40931.8	0.530438	0.678326	0.682797	2.04243	0.948805	1.1172	2.17198	0.0427868
Q9D8Y1	Transmembrane protein 126A OS=Mus musculus OX=10090 GN=Tmem126a PE=1 SV=1	Tmem126a	12.24	3	3	3	45802.6	31469	27779.5	15010.3	41305.1	48239.7	49987.4	46510.7	40763.9	1.12361	0.771982	0.681473	1.01328	1.18339	1.22627	1.32823	0.132755
P24270	Catalase OS=Mus musculus OX=10090 GN=Cat PE=1 SV=4	Cat	37.57	21	21	21	20546.7	18947	19324.8	8417.01	79036.8	46440	59235.3	61570.7	40588.4	0.506221	0.466808	0.476116	1.94727	1.14417	1.45941	3.14037	0.00196635
Q9CZB0	Succinate dehydrogenase cytochrome b560 subunit, mitochondrial OS=Mus musculus OX=10090 GN=Sdhc PE=1 SV=1	Sdhc	9.47	2	2	2	35650	22977.3	36939.6	13654.6	55954.7	53348	38133.5	49145.4	40500.5	0.880236	0.567334	0.912077	1.38158	1.31722	0.941556	1.54275	0.085775
Q99K51	Plastin-3 OS=Mus musculus OX=10090 GN=Pls3 PE=1 SV=3	Pls3	13.97	9	7	6	45125.1	35649.3	45400	18030.1	40010.2	44882.4	31723.9	38872.2	40465.1	1.11516	0.880988	1.12195	0.988757	1.10916	0.783981	0.924249	0.557085
P61620	Protein transport protein Sec61 subunit alpha isoform 1 OS=Mus musculus OX=10090 GN=Sec61a1 PE=1 SV=2	Sec61a1	10.5	5	5	5	23923.5	38763.3	29603.6	13188	55779.7	44682.2	49683.5	50048.5	40406	0.592078	0.959346	0.732654	1.38048	1.10583	1.22961	1.62688	0.0308316
Q6P8J7	Creatine kinase S-type, mitochondrial OS=Mus musculus OX=10090 GN=Ckmt2 PE=1 SV=1	Ckmt2	22.91	10	10	10	48830.6	43639.4	108875	28771.1	4538.3	25790.2	9750.23	13359.6	40237.3	1.21357	1.08455	2.70582	0.112788	0.640953	0.242318	0.199055	0.037733
Q0GNC1	Inverted formin-2 OS=Mus musculus OX=10090 GN=Inf2 PE=1 SV=1	Inf2	0.55	1	1	1	26613.2	35189.1	29609.4	13059.3	57822	47584.2	43461.5	49622.6	40046.6	0.664556	0.878705	0.739374	1.44387	1.18822	1.08527	1.62854	0.0141498
Q60597	2-oxoglutarate dehydrogenase complex component E1 OS=Mus musculus OX=10090 GN=Ogdh PE=1 SV=3	Ogdh	25.22	27	27	27	29365.9	31505	32268.7	13320.8	55266.6	50464.1	41285.8	49005.5	40026	0.73367	0.787113	0.806193	1.38077	1.26078	1.03147	1.57845	0.00769619
O88587	Catechol O-methyltransferase OS=Mus musculus OX=10090 GN=Comt PE=1 SV=2	Comt	12.08	4	4	4	23779.8	35110.6	38332.9	13892.5	60047.6	34959.9	46924.2	47310.6	39859.2	0.596596	0.880866	0.961709	1.50649	0.877086	1.17725	1.45985	0.155437
P58281	Dynamin-like 120 kDa protein, mitochondrial OS=Mus musculus OX=10090 GN=Opa1 PE=1 SV=1	Opa1	27.92	30	30	30	28187.7	28768.3	29340.1	12344.9	58815.1	46699.1	46711.1	50741.8	39753.6	0.709061	0.723666	0.738049	1.47949	1.17471	1.17502	1.76399	0.00194427
Q8C025	Cholinephosphotransferase 1 OS=Mus musculus OX=10090 GN=Chpt1 PE=1 SV=1	Chpt1	10.05	4	4	4	23500.7	31475.9	28870.2	11981.3	67351.4	45677.9	41080.4	51369.9	39659.4	0.592563	0.793655	0.727953	1.69824	1.15175	1.03583	1.83799	0.0268649
P03888	NADH-ubiquinone oxidoreductase chain 1 OS=Mus musculus OX=10090 GN=Mtnd1 PE=1 SV=3	Mtnd1	2.52	1	1	1	21835.6	35069.2	36291.3	13314.5	46142.2	49243.2	48944.1	48109.8	39587.6	0.551577	0.885863	0.916734	1.16557	1.2439	1.23635	1.54866	0.0489417
Q6GQS1	Mitochondrial adenyl nucleotide antiporter SLC25A23 OS=Mus musculus OX=10090 GN=Slc25a23 PE=1 SV=1	Slc25a23	17.77	10	10	9	30741.9	32677.7	28943.9	13201.5	46857.1	51494.7	46022.6	48124.8	39456.3	0.779138	0.828199	0.733568	1.18757	1.30511	1.16642	1.56311	0.000829133
P24638	Lysosomal acid phosphatase OS=Mus musculus OX=10090 GN=Acp2 PE=1 SV=2	Acp2	12.77	6	6	6	38568.5	43748.4	39165.8	17359.1	37452.3	42255.1	35062.4	38256.6	39375.4	0.979507	1.11106	0.994676	0.951159	1.07313	0.890464	0.944742	0.436959
Q3V3R4	Integrin alpha-1 OS=Mus musculus OX=10090 GN=Itga1 PE=1 SV=2	Itga1	16.45	20	20	20	42426	42409.2	42507	18202.7	23298	45638.1	39667.4	36201.2	39324.3	1.07888	1.07845	1.08094	0.592458	1.16056	1.00873	0.852848	0.387554
Q9CR67	Transmembrane protein 33 OS=Mus musculus OX=10090 GN=Tmem33 PE=1 SV=1	Tmem33	20.65	6	6	6	19649.3	44409.9	30808.1	13558	64179.7	35574.9	41045.1	46933.2	39277.8	0.500264	1.13066	0.784364	1.63399	0.905725	1.04499	1.48418	0.231436
Q9R0Q3	Transmembrane emp24 domain-containing protein 2 OS=Mus musculus OX=10090 GN=Tmed2 PE=1 SV=1	Tmed2	24.38	5	5	5	20352.1	33489	31871.5	12250.3	66672.3	28905.1	53085.8	49554.4	39062.6	0.521012	0.857315	0.815908	1.70681	0.739968	1.35899	1.73444	0.155366
Q922U2	Keratin, type II cytoskeletal 5 OS=Mus musculus OX=10090 GN=Krt5 PE=1 SV=1	Krt5	14.48	14	13	11	36164.8	52889.3	32005.3	17301.7	42542.3	45627.8	25136.6	37768.9	39061	0.925854	1.35402	0.819367	1.08912	1.16812	0.643521	0.93596	0.769752
P35700	Peroxiredoxin-1 OS=Mus musculus OX=10090 GN=Prdx1 PE=1 SV=1	Prdx1	52.76	9	9	8	34416.4	30105.4	34523.9	14160.6	38898.5	49479.3	46824.7	45067.5	39041.4	0.881537	0.771115	0.88429	0.996341	1.26736	1.19936	1.36505	0.0228224
O55143	Sarcoplasmic/endoplasmic reticulum calcium ATPase 2 OS=Mus musculus OX=10090 GN=Atp2a2 PE=1 SV=2	Atp2a2	29.31	33	19	19	28288.8	33745.5	30930	13294.9	55775.9	44364.9	40636.7	46925.8	38957	0.726155	0.866225	0.793953	1.43173	1.13882	1.04312	1.51432	0.0189624
Q8C165	N-fatty-acyl-amino acid synthase/hydrolase PM20D1 OS=Mus musculus OX=10090 GN=Pm20d1 PE=1 SV=1	Pm20d1	10.74	6	6	6	23041.6	25604.6	19652	9760.99	73474.8	44683.4	46686.3	54948.2	38857.1	0.592983	0.658942	0.50575	1.8909	1.14994	1.20149	2.4136	0.00820166
Q9CQH7	Transcription factor BTF3 homolog 4 OS=Mus musculus OX=10090 GN=Btf3l4 PE=1 SV=1	Btf3l4	12.03	2	2	2	37087.1	27094.5	20526.7	12103.8	52616.4	51980.2	43479.3	49358.6	38797.4	0.955918	0.698359	0.529075	1.35618	1.33979	1.12068	1.74807	0.0324456
P68254	14-3-3 protein theta OS=Mus musculus OX=10090 GN=Ywhaq PE=1 SV=1	Ywhaq	43.27	11	8	8	42871.1	43663	47370	19139.2	28301.8	36207.1	33899.5	32802.8	38718.8	1.10724	1.1277	1.22344	0.730959	0.935131	0.875532	0.734917	0.0173032
P10853	Histone H2B type 1-F/J/L OS=Mus musculus OX=10090 GN=H2bc7 PE=1 SV=2	H2bc7	41.27	7	7	3	87789.8	48256.4	35327.4	24490.3	16625.4	24973.9	19080.8	20226.7	38675.6	2.2699	1.24772	0.913428	0.429868	0.645727	0.493355	0.354081	0.0286249
Q61102	Iron-sulfur clusters transporter ABCB7, mitochondrial OS=Mus musculus OX=10090 GN=Abcb7 PE=1 SV=3	Abcb7	11.3	9	9	9	31730.6	35024.9	34372.3	14452.3	37648.2	46488.3	46357.4	43498	38603.6	0.821959	0.907296	0.890391	0.975251	1.20425	1.20086	1.29039	0.0299748
Q5HZI9	Mitochondrial nicotinamide adenine dinucleotide transporter SLC25A51 OS=Mus musculus OX=10090 GN=Slc25a51 PE=1 SV=1	Slc25a51	20.13	7	7	6	34852.2	29715.9	34716	14189.2	46554.8	40258.8	44842.5	43885.4	38490	0.905486	0.772041	0.901948	1.20953	1.04595	1.16504	1.32605	0.0142708
Q9DBG1	Sterol 26-hydroxylase, mitochondrial OS=Mus musculus OX=10090 GN=Cyp27a1 PE=1 SV=1	Cyp27a1	13.13	7	7	7	32522.7	32905.5	38943.3	14915.1	34962.9	45921.9	45673.1	42186	38488.2	0.845004	0.85495	1.01182	0.908405	1.19314	1.18668	1.21257	0.153679
Q61738	Integrin alpha-7 OS=Mus musculus OX=10090 GN=Itga7 PE=1 SV=3	Itga7	14.16	16	16	16	37433.1	45354.3	41584.9	17776.4	23667.1	46341.2	34989	34999.1	38228.3	0.9792	1.18641	1.08781	0.619099	1.21222	0.915265	0.844218	0.372571
Q99PP7	E3 ubiquitin-protein ligase TRIM33 OS=Mus musculus OX=10090 GN=Trim33 PE=1 SV=2	Trim33	0.61	1	1	1	33849.1	35176.5	34120.1	14735.6	34242	45926.1	43512.2	41226.8	37804.3	0.895376	0.930489	0.902545	0.905769	1.21484	1.15098	1.19908	0.128715
Q9D8V0	Minor histocompatibility antigen H13 OS=Mus musculus OX=10090 GN=Hm13 PE=1 SV=1	Hm13	16.4	6	6	6	35170.1	20710.5	24838.1	11536.2	64550.6	41678.9	39556.9	48595.5	37750.8	0.931637	0.54861	0.657948	1.70991	1.10405	1.04784	1.8061	0.054703
Q8K199	COX assembly mitochondrial protein 2 homolog OS=Mus musculus OX=10090 GN=Cmc2 PE=3 SV=1	Cmc2	50.63	5	5	5	28500.6	28251.9	34067.4	12983.6	41935.7	49726.7	43732.4	45131.6	37702.4	0.755935	0.749339	0.903586	1.11228	1.31892	1.15994	1.49081	0.00735155
Q8VCM8	BOS complex subunit NCLN OS=Mus musculus OX=10090 GN=Ncln PE=1 SV=2	Ncln	19.01	11	11	11	27234.3	32435.2	25962	12240.5	47444	37349.1	53442.8	46078.6	37311.2	0.729922	0.869315	0.695823	1.27157	1.00101	1.43235	1.61431	0.0195132
Q61409	cGMP-inhibited 3',5'-cyclic phosphodiesterase 3B OS=Mus musculus OX=10090 GN=Pde3b PE=1 SV=2	Pde3b	11	12	12	12	24647.1	35657.4	26970.9	12474.6	54690.3	41359.5	39989	45346.3	37219	0.662218	0.958042	0.724653	1.46942	1.11125	1.07442	1.55873	0.0401058
Q9EQ20	Methylmalonate-semialdehyde/malonate-semialdehyde dehydrogenase [acylating], mitochondrial OS=Mus musculus OX=10090 GN=Aldh6a1 PE=1 SV=1	Aldh6a1	13.83	9	9	9	48667.2	46352.6	37804.9	18980.8	32649.2	30888.1	26935.9	30157.7	37216.3	1.30768	1.24549	1.01582	0.877282	0.829961	0.723766	0.681147	0.0166118
Q9QZD8	Mitochondrial dicarboxylate carrier OS=Mus musculus OX=10090 GN=Slc25a10 PE=1 SV=2	Slc25a10	24.04	7	7	7	29651	41345.3	43697	16391.2	34629.9	28549	44966.5	36048.5	37139.8	0.798362	1.11323	1.17656	0.932421	0.768691	1.21074	0.942909	0.745716
Q62351	Transferrin receptor protein 1 OS=Mus musculus OX=10090 GN=Tfrc PE=1 SV=1	Tfrc	26.47	20	20	20	30873.4	46633.3	34163.3	15965.2	40879.9	26991.2	43043.4	36971.5	37097.4	0.832225	1.25705	0.920908	1.10196	0.727576	1.16028	0.993235	0.954676
Q924Z4	Ceramide synthase 2 OS=Mus musculus OX=10090 GN=Cers2 PE=1 SV=1	Cers2	6.84	3	3	3	29246	25937.9	24129.2	11332.7	54052.6	45299.4	43064.5	47472.2	36954.9	0.791396	0.701879	0.652936	1.46266	1.2258	1.16532	1.79562	0.00277601
Q3UV17	Keratin, type II cytoskeletal 2 oral OS=Mus musculus OX=10090 GN=Krt76 PE=1 SV=1	Krt76	7.24	6	2	2	38852.3	44317.3	43805.9	18141.8	43679.6	30729.1	18977	31128.6	36726.9	1.05787	1.20667	1.19275	1.18931	0.836693	0.516706	0.735462	0.21414
Q9EPR5	VPS10 domain-containing receptor SorCS2 OS=Mus musculus OX=10090 GN=Sorcs2 PE=1 SV=2	Sorcs2	20.28	24	24	24	15007	25532.3	22536.7	9024.04	80542.2	29556.8	47007.6	52368.9	36697.1	0.408942	0.695758	0.614128	2.19478	0.805426	1.28096	2.49075	0.061397
Q80SW1	S-adenosylhomocysteine hydrolase-like protein 1 OS=Mus musculus OX=10090 GN=Ahcyl1 PE=1 SV=1	Ahcyl1	23.21	13	13	3	53302.7	33180.4	33020.8	17079.4	30301.1	36806	33561.4	33556.2	36695.4	1.45257	0.904211	0.899862	0.825747	1.00301	0.914594	0.842387	0.428426
P09925	Surfeit locus protein 1 OS=Mus musculus OX=10090 GN=Surf1 PE=1 SV=3	Surf1	11.11	4	4	4	32368.8	32834.1	28185.2	13344.5	40123.4	43265.4	42182.6	41857.1	36493.2	0.88698	0.899731	0.77234	1.09947	1.18557	1.1559	1.34462	0.00508857
Q9D958	Signal peptidase complex subunit 1 OS=Mus musculus OX=10090 GN=Spcs1 PE=2 SV=3	Spcs1	8.07	1	1	1	24244.8	24359.9	20221.8	9833.94	64986.4	37946	46508.5	49813.6	36377.9	0.666471	0.669635	0.555881	1.78643	1.04311	1.27848	2.17127	0.0110077
P16406	Glutamyl aminopeptidase OS=Mus musculus OX=10090 GN=Enpep PE=1 SV=1	Enpep	17.57	17	17	17	30063.8	51920.4	47473.2	18503.7	23414.9	32701.5	31920.7	29345.7	36249.1	0.829367	1.43232	1.30964	0.645945	0.902133	0.880593	0.680047	0.138928
Q9DC29	ATP-binding cassette sub-family B member 6 OS=Mus musculus OX=10090 GN=Abcb6 PE=1 SV=1	Abcb6	6.41	6	6	5	31636.2	42103.6	35244.2	15572.5	36348.6	42491.2	29353.7	36064.5	36196.2	0.874019	1.1632	0.973698	1.00421	1.17391	0.81096	0.992747	0.935905
O88441	Metaxin-2 OS=Mus musculus OX=10090 GN=Mtx2 PE=1 SV=1	Mtx2	23.57	7	7	7	24892.2	32782.8	39382	13871.7	38020.9	40932.4	40474.3	39809.2	36080.8	0.689902	0.908595	1.0915	1.05377	1.13447	1.12177	1.23049	0.172609
P01901	H-2 class I histocompatibility antigen, K-B alpha chain OS=Mus musculus OX=10090 GN=H2-K1 PE=1 SV=1	H2-K1	18.97	9	6	6	37068.2	53860.4	47522.8	19784.5	31136.7	20259.6	26073.5	25823.3	35986.9	1.03005	1.49667	1.32056	0.865224	0.562972	0.724528	0.559545	0.0245389
Q62086	Serum paraoxonase/arylesterase 2 OS=Mus musculus OX=10090 GN=Pon2 PE=1 SV=2	Pon2	12.15	4	4	4	19630.2	28467.4	24703.1	10403.6	63604.7	41861.9	36662.1	47376.2	35821.6	0.547999	0.7947	0.689615	1.7756	1.16862	1.02346	1.9523	0.0302323
P97370	Sodium/potassium-transporting ATPase subunit beta-3 OS=Mus musculus OX=10090 GN=Atp1b3 PE=1 SV=1	Atp1b3	21.22	7	7	7	44972.2	40320.5	38128.1	17637.6	18454.5	37101.7	35873.7	30476.6	35808.5	1.25591	1.12601	1.06478	0.515367	1.03612	1.00182	0.740798	0.212034
C0HK79	Adipocyte-related X-chromosome expressed sequence 1 OS=Mus musculus OX=10090 GN=Arxes1 PE=1 SV=1	Arxes1	19.44	5	5	5	12635.1	31016.1	27575.7	10180.2	59676.9	40521.7	43317.4	47838.7	35790.5	0.35303	0.866602	0.770476	1.6674	1.13219	1.2103	2.01491	0.0686769
O08807	Peroxiredoxin-4 OS=Mus musculus OX=10090 GN=Prdx4 PE=1 SV=1	Prdx4	11.31	3	2	2	35841.4	25186.9	26916.1	12566.1	59967.2	33078.5	33606.6	42217.4	35766.1	1.0021	0.704211	0.752559	1.67665	0.924856	0.939621	1.44014	0.206973
Q8K4R4	Cytoplasmic phosphatidylinositol transfer protein 1 OS=Mus musculus OX=10090 GN=Pitpnc1 PE=1 SV=1	Pitpnc1	13.86	5	5	5	32001.3	30726.8	35799.2	14079.5	40781.9	36044.4	38913.4	38579.9	35711.2	0.896115	0.860426	1.00247	1.14199	1.00933	1.08967	1.1747	0.049693
Q9EP72	ER membrane protein complex subunit 7 OS=Mus musculus OX=10090 GN=Emc7 PE=1 SV=1	Emc7	23.65	6	6	6	24196.4	30166.3	23940.8	11192.2	53654.3	37237.4	44052.6	44981.4	35541.3	0.680797	0.848767	0.673605	1.50963	1.04772	1.23948	1.72335	0.0141939
Q9WVA2	Mitochondrial import inner membrane translocase subunit Tim8 A OS=Mus musculus OX=10090 GN=Timm8a1 PE=1 SV=1	Timm8a1	30.93	3	3	3	20877.1	28271.2	32195.4	11626.2	44321.5	44757.2	41710.8	43596.5	35355.5	0.59049	0.799626	0.910618	1.25359	1.26592	1.17975	1.60786	0.0196727
Q6PCP5	Mitochondrial fission factor OS=Mus musculus OX=10090 GN=Mff PE=1 SV=1	Mff	12.71	4	4	4	30498.4	25194.2	35773.6	13070.1	39109	38794.6	41703.6	39869.1	35178.9	0.866951	0.716174	1.01691	1.11172	1.10278	1.18547	1.30767	0.055522
Q8R1S0	Ubiquinone biosynthesis monooxygenase COQ6, mitochondrial OS=Mus musculus OX=10090 GN=Coq6 PE=1 SV=3	Coq6	16.18	7	7	7	41357.9	40958.6	31943.6	16328.2	23405.6	38742.1	33158.7	31768.8	34927.8	1.1841	1.17267	0.914562	0.670115	1.10921	0.949351	0.834118	0.316632
Q05920	Pyruvate carboxylase, mitochondrial OS=Mus musculus OX=10090 GN=Pc PE=1 SV=1	Pc	22.24	24	24	24	25576.2	25324	31653.6	11806.9	45104.4	36831.7	43580.9	41839	34678.5	0.737524	0.730251	0.912774	1.30065	1.06209	1.25671	1.52043	0.0118645
P63276	Small ribosomal subunit protein eS17 OS=Mus musculus OX=10090 GN=Rps17 PE=1 SV=2	Rps17	16.3	4	4	4	33892.7	35519.1	32920.5	14622.9	30759	38799.8	34162.2	34573.7	34342.2	0.986911	1.03427	0.958601	0.895661	1.1298	0.994758	1.01357	0.900113
Q9CQS4	Mitochondrial outer membrane protein SLC25A46 OS=Mus musculus OX=10090 GN=Slc25a46 PE=1 SV=1	Slc25a46	11	5	5	5	35475.1	31726.8	25555.4	13254.8	37041.5	34663.3	41068.8	37591.2	34255.1	1.03561	0.926191	0.746031	1.08134	1.01191	1.19891	1.21579	0.135191
Q8C0K5	Solute carrier family 25 member 16 OS=Mus musculus OX=10090 GN=Slc25a16 PE=1 SV=1	Slc25a16	28.92	10	10	10	44294.3	29264.5	30410.2	14861.1	33911.5	30196.5	37204.2	33770.7	34213.5	1.29464	0.855349	0.888835	0.991172	0.882589	1.08741	0.974446	0.941413
P10107	Annexin A1 OS=Mus musculus OX=10090 GN=Anxa1 PE=1 SV=2	Anxa1	17.92	8	8	8	29743.7	32042.4	36807.1	14090.7	35625.5	36746.5	34223.3	35531.8	34198.1	0.869748	0.936965	1.07629	1.04174	1.07452	1.00074	1.08116	0.282599
Q9JIF7	Coatomer subunit beta OS=Mus musculus OX=10090 GN=Copb1 PE=1 SV=1	Copb1	12.28	12	12	12	28994.5	41284.4	42977.4	16186.4	34988.3	28957.9	27706.6	30550.9	34151.5	0.848996	1.20886	1.25843	1.0245	0.847924	0.811285	0.809251	0.233669
Q8VE96	Solute carrier family 35 member F6 OS=Mus musculus OX=10090 GN=Slc35f6 PE=1 SV=1	Slc35f6	2.69	1	1	1	36263	40300.5	33631.3	15742.9	31294.7	29991.3	30081.9	30456	33593.8	1.07946	1.19964	1.00112	0.931562	0.892763	0.89546	0.829149	0.0270879
P35980	Large ribosomal subunit protein eL18 OS=Mus musculus OX=10090 GN=Rpl18 PE=1 SV=3	Rpl18	30.32	6	6	6	55147.8	50523.7	36975.7	20385.1	16017.4	17977	22683.2	18892.5	33220.8	1.66004	1.52085	1.11303	0.48215	0.541137	0.682801	0.397327	0.00441329
Q922B1	ADP-ribose glycohydrolase MACROD1 OS=Mus musculus OX=10090 GN=Macrod1 PE=1 SV=2	Macrod1	13.62	5	5	5	50446.4	30744.4	29884	15871.9	23319.2	37856.7	26464.3	29213.4	33119.2	1.52318	0.928296	0.902317	0.7041	1.14305	0.799063	0.78902	0.364675
Q68FD5	Clathrin heavy chain 1 OS=Mus musculus OX=10090 GN=Cltc PE=1 SV=3	Cltc	20.9	38	38	38	30163.8	40687.8	43865.4	16407.4	29662.9	24812.9	27785.6	27420.5	32829.7	0.918795	1.23936	1.33615	0.903538	0.755806	0.846355	0.717081	0.0621952
Q62264	Thyroid hormone-inducible hepatic protein OS=Mus musculus OX=10090 GN=Thrsp PE=1 SV=1	Thrsp	21.33	3	3	3	49853.2	45695.4	31829.1	18201.1	16208.2	19978.2	33196.9	23127.8	32793.5	1.52022	1.39343	0.970592	0.49425	0.609212	1.0123	0.544705	0.0659492
O35857	Mitochondrial import inner membrane translocase subunit TIM44 OS=Mus musculus OX=10090 GN=Timm44 PE=1 SV=2	Timm44	21.24	13	13	13	41337.9	25181.2	31008.1	13941.1	38008.1	27515.6	33473.1	32998.9	32754	1.26207	0.768798	0.946697	1.16041	0.840068	1.02195	1.01507	0.882419
P35282	Ras-related protein Rab-21 OS=Mus musculus OX=10090 GN=Rab21 PE=1 SV=4	Rab21	19.37	4	4	4	31524.6	33924.9	26905.9	13198.1	34104.2	36656.1	33332.7	34697.7	32741.4	0.962836	1.03615	0.82177	1.04162	1.11956	1.01806	1.12709	0.171355
P97449	Aminopeptidase N OS=Mus musculus OX=10090 GN=Anpep PE=1 SV=4	Anpep	15.73	14	14	14	31220.7	38974.8	35898.8	15164.6	30426.2	26767.2	31038.6	29410.7	32387.7	0.963967	1.20338	1.10841	0.939436	0.826461	0.958345	0.831638	0.0839402
Q91V41	Ras-related protein Rab-14 OS=Mus musculus OX=10090 GN=Rab14 PE=1 SV=3	Rab14	41.4	7	6	6	19193.1	24257	33903	11059.1	44370.4	35013.4	37558.2	38980.7	32382.5	0.592699	0.749077	1.04695	1.3702	1.08124	1.15983	1.51179	0.0720547
Q9D6K8	FUN14 domain-containing protein 2 OS=Mus musculus OX=10090 GN=Fundc2 PE=1 SV=1	Fundc2	22.52	6	6	6	25114.2	23280.6	27712.1	10878.2	45621.7	29945.9	42517.7	39361.8	32365.4	0.775959	0.719306	0.856227	1.40958	0.925245	1.31368	1.55157	0.0380917
Q9CXY9	GPI-anchor transamidase OS=Mus musculus OX=10090 GN=Pigk PE=1 SV=2	Pigk	9.11	4	4	4	22533	31275.6	26132.8	11423.2	47363.2	32978.4	32744.6	37695.4	32171.3	0.700408	0.972159	0.812302	1.47222	1.02509	1.01782	1.41461	0.0921094
Q9CQW0	ER membrane protein complex subunit 6 OS=Mus musculus OX=10090 GN=Emc6 PE=1 SV=1	Emc6	20	2	2	2	27430.1	34338.1	25404.3	12456.9	33540.4	31152.2	40645.1	35112.6	32085	0.854919	1.07022	0.79178	1.04536	0.970926	1.26679	1.20838	0.186963
P14148	Large ribosomal subunit protein uL30 OS=Mus musculus OX=10090 GN=Rpl7 PE=1 SV=2	Rpl7	23.33	7	7	7	29534.5	42897.7	38330.2	15829.5	19305.4	26677	35488.1	27156.8	32038.8	0.921835	1.33893	1.19637	0.602563	0.832646	1.10766	0.735543	0.191911
P18872	Guanine nucleotide-binding protein G(o) subunit alpha OS=Mus musculus OX=10090 GN=Gnao1 PE=1 SV=3	Gnao1	31.36	10	8	8	28593.9	34823	29495.6	13281.4	29129.2	38348.8	31526	33001.3	31986.1	0.893948	1.08869	0.922139	0.910684	1.19892	0.985616	1.06556	0.58521
Q9D880	Mitochondrial import inner membrane translocase subunit TIM50 OS=Mus musculus OX=10090 GN=Timm50 PE=1 SV=1	Timm50	19.26	8	8	8	23968.2	21848.8	29930.4	10827.2	37440.9	40280.7	38319.9	38680.5	31964.8	0.749831	0.683527	0.936355	1.17132	1.26016	1.19881	1.53195	0.010512
Q8K2Y7	Large ribosomal subunit protein uL29m OS=Mus musculus OX=10090 GN=Mrpl47 PE=1 SV=2	Mrpl47	23.41	7	7	7	40689.3	37506.3	26380.7	14945.8	18617.9	37830.9	30736.8	29061.9	31960.3	1.27312	1.17353	0.82542	0.582532	1.18368	0.961718	0.833703	0.452822
O88967	ATP-dependent zinc metalloprotease YME1L1 OS=Mus musculus OX=10090 GN=Yme1l1 PE=1 SV=1	Yme1l1	14.97	9	9	9	23296.2	25895.2	32802.1	11719.4	33033.5	40729.3	35895	36552.6	31941.9	0.729331	0.810697	1.02693	1.03418	1.27511	1.12376	1.3374	0.065427
Q9CQD1	Ras-related protein Rab-5A OS=Mus musculus OX=10090 GN=Rab5a PE=1 SV=1	Rab5a	20.47	4	1	1	24340.3	26744.2	28090.9	11314.6	36750.6	34589.2	40625	37321.6	31856.7	0.764056	0.839516	0.881789	1.15362	1.08577	1.27524	1.41414	0.00534859
Q8K2M0	Large ribosomal subunit protein mL38 OS=Mus musculus OX=10090 GN=Mrpl38 PE=1 SV=2	Mrpl38	21.05	9	9	9	48825	35482.4	35111.2	17066.7	18231.9	27285.6	26143.5	23887	31846.6	1.53313	1.11417	1.10251	0.572491	0.856782	0.82092	0.600082	0.0372939
Q8C1E7	Ion channel TACAN OS=Mus musculus OX=10090 GN=Tmem120a PE=1 SV=1	Tmem120a	11.08	4	4	3	12372.5	30224.3	19518.6	8876.78	58308	28073.6	42404.8	42928.8	31817	0.388865	0.949943	0.613465	1.83261	0.882347	1.33277	2.07334	0.0875578
Q3V0G7	GTPase-activating Rap/Ran-GAP domain-like protein 3 OS=Mus musculus OX=10090 GN=Garnl3 PE=1 SV=1	Garnl3	0.67	1	1	1	8625.1	19944.4	15898.3	6353.07	58859.5	44454.8	42711	48675.1	31748.9	0.271667	0.628193	0.500752	1.85391	1.4002	1.34528	3.28384	0.0101673
P14069	Protein S100-A6 OS=Mus musculus OX=10090 GN=S100a6 PE=1 SV=3	S100a6	16.85	2	2	2	36940.2	26278.4	31329.2	13510.1	27814.3	32928.8	32745.2	31162.8	31339.4	1.17872	0.838511	0.999676	0.88752	1.05072	1.04486	0.988794	0.969117
P56394	Cytochrome c oxidase copper chaperone OS=Mus musculus OX=10090 GN=Cox17 PE=1 SV=2	Cox17	57.14	3	3	3	23651.4	34815.3	23058.3	11655.9	35883.8	39794.7	30647.2	35441.9	31308.5	0.755432	1.11201	0.736488	1.14614	1.27105	0.97888	1.30421	0.143835
Q9CPR5	Large ribosomal subunit protein uL15m OS=Mus musculus OX=10090 GN=Mrpl15 PE=1 SV=1	Mrpl15	22.37	7	7	7	40174.9	30687	35230.5	15162.3	21623.6	29121	31002.4	27249	31306.6	1.28327	0.98021	1.12534	0.690705	0.930188	0.990284	0.770526	0.120852
O35682	Myeloid-associated differentiation marker OS=Mus musculus OX=10090 GN=Myadm PE=1 SV=2	Myadm	8.12	3	3	3	37690.2	41365.8	29903.9	15568.1	21312.9	29235.9	28029.5	26192.8	31256.4	1.20584	1.32344	0.95673	0.681874	0.935358	0.896761	0.721167	0.0770927
P61089	Ubiquitin-conjugating enzyme E2 N OS=Mus musculus OX=10090 GN=Ube2n PE=1 SV=1	Ube2n	33.55	7	7	7	27847.5	43111.5	41024.6	16005.4	22981	25069	27469.1	25173	31250.5	0.891107	1.37955	1.31277	0.735381	0.802196	0.878999	0.674376	0.0621949
Q3TTY5	Keratin, type II cytoskeletal 2 epidermal OS=Mus musculus OX=10090 GN=Krt2 PE=1 SV=1	Krt2	9.76	10	6	6	27633.8	43513.4	30884.7	14580.5	29683.7	32025.5	22240.3	27983.2	30996.9	0.891502	1.4038	0.99638	0.957634	1.03318	0.717501	0.822777	0.346324
Q8BJ56	Patatin-like phospholipase domain-containing protein 2 OS=Mus musculus OX=10090 GN=Pnpla2 PE=1 SV=1	Pnpla2	19.55	10	10	10	37537.7	42105.6	34180.6	16267.6	23117.9	24951.2	24077.6	24048.9	30995.1	1.21108	1.35846	1.10277	0.745857	0.805005	0.77682	0.633845	0.00213148
Q3UW53	Protein Niban 1 OS=Mus musculus OX=10090 GN=Niban1 PE=1 SV=2	Niban1	16.31	15	15	15	29298.8	30413.7	34496.9	13467.2	30026.8	31777	29808.3	30537.4	30970.2	0.94603	0.98203	1.11387	0.969537	1.02605	0.962482	0.972431	0.652962
Q9DB25	Dolichyl-phosphate beta-glucosyltransferase OS=Mus musculus OX=10090 GN=Alg5 PE=1 SV=1	Alg5	15.74	5	5	5	17679.3	28661.4	21849.3	9745.82	52339.6	30630.5	34632.3	39200.8	30965.4	0.570937	0.925594	0.705604	1.69026	0.989185	1.11842	1.72463	0.0659758
Q8VCW8	Medium-chain acyl-CoA ligase ACSF2, mitochondrial OS=Mus musculus OX=10090 GN=Acsf2 PE=1 SV=1	Acsf2	12.68	8	8	8	35026.1	37303.4	38458.6	15832.1	27544	20894.2	26513.2	24983.8	30956.6	1.13146	1.20502	1.24234	0.889762	0.674952	0.856464	0.676529	0.0118852
P61205	ADP-ribosylation factor 3 OS=Mus musculus OX=10090 GN=Arf3 PE=2 SV=2	Arf3	12.71	2	2	2	18894	24355.9	26311.9	9940.07	46584.7	35501.7	33346.8	38477.7	30832.5	0.612795	0.789942	0.853382	1.5109	1.15144	1.08155	1.65943	0.0243002
P51150	Ras-related protein Rab-7a OS=Mus musculus OX=10090 GN=Rab7a PE=1 SV=2	Rab7a	28.99	6	6	6	29350.1	37023.8	26680.3	13300.2	30664.6	31256	29682	30534.2	30776.1	0.953664	1.203	0.866915	0.996376	1.01559	0.964449	0.9844	0.951996
Q05421	Cytochrome P450 2E1 OS=Mus musculus OX=10090 GN=Cyp2e1 PE=1 SV=1	Cyp2e1	20.28	14	14	14	16535	84702	26683.4	18283.2	21430.4	16677.1	17978.4	18695.3	30667.7	0.539166	2.76193	0.870081	0.698793	0.5438	0.586232	0.438444	0.297615
Q99L04	Dehydrogenase/reductase SDR family member 1 OS=Mus musculus OX=10090 GN=Dhrs1 PE=1 SV=1	Dhrs1	30.99	10	10	10	18825.2	29644.1	23616.4	10306.7	40678.8	33878.2	37038.3	37198.4	30613.5	0.614931	0.968334	0.771437	1.32879	1.10664	1.20987	1.54809	0.0330954
O08788	Dynactin subunit 1 OS=Mus musculus OX=10090 GN=Dctn1 PE=1 SV=3	Dctn1	10.85	12	12	12	22757.9	34929.8	38768.4	13786.1	23395.4	37298	25825.6	28839.7	30495.9	0.746262	1.1454	1.27127	0.767167	1.22305	0.846856	0.896978	0.654459
P27601	Guanine nucleotide-binding protein subunit alpha-13 OS=Mus musculus OX=10090 GN=Gna13 PE=1 SV=1	Gna13	31.03	13	13	13	27891.7	31727.3	31105.7	12970.7	28428.2	36284.1	26991.2	30567.8	30404.7	0.917348	1.0435	1.02306	0.934994	1.19337	0.887731	1.01079	0.971466
Q61391	Neprilysin OS=Mus musculus OX=10090 GN=Mme PE=1 SV=3	Mme	20.13	15	15	15	26160.7	24324.4	26058.2	10944.1	41942.8	32247.2	31180	35123.3	30318.9	0.862852	0.802285	0.859471	1.38339	1.0636	1.0284	1.37661	0.0323237
P57780	Alpha-actinin-4 OS=Mus musculus OX=10090 GN=Actn4 PE=1 SV=1	Actn4	23.68	22	22	15	32150.8	37611.8	36168.4	15144.8	18537.7	31758	25364.2	25220	30265.2	1.0623	1.24274	1.19505	0.61251	1.04933	0.838066	0.714238	0.0929942
P03930	ATP synthase protein 8 OS=Mus musculus OX=10090 GN=Mtatp8 PE=1 SV=1	Mtatp8	34.33	2	2	2	36952.7	30416.4	38707.9	15159.6	19386.4	25311.5	29993.3	24897.1	30128	1.22652	1.00957	1.28478	0.643467	0.840131	0.995528	0.704122	0.0697585
Q9JLZ3	Methylglutaconyl-CoA hydratase, mitochondrial OS=Mus musculus OX=10090 GN=Auh PE=1 SV=1	Auh	7.32	2	2	2	26818.7	23039.9	21329.9	10171.7	29689.6	43896.3	35034.3	36206.7	29968.1	0.894908	0.768814	0.711753	0.990706	1.46477	1.16905	1.52581	0.0347536
Q8VBZ3	Putative lipid scramblase CLPTM1 OS=Mus musculus OX=10090 GN=Clptm1 PE=1 SV=1	Clptm1	15.51	10	10	10	15730.3	23684.9	21939.3	8771.43	50584.6	32352.3	35345.6	39427.5	29939.5	0.525403	0.791092	0.732788	1.68956	1.08059	1.18057	1.92785	0.02458
Q80XL6	Acyl-CoA dehydrogenase family member 11 OS=Mus musculus OX=10090 GN=Acad11 PE=1 SV=2	Acad11	26.19	20	20	20	10576	12678.4	11416.2	4965.26	59987.8	27810	57098.3	48298.7	29927.8	0.353384	0.423633	0.381458	2.00442	0.929237	1.90787	4.17922	0.0056076
P57716	Nicastrin OS=Mus musculus OX=10090 GN=Ncstn PE=1 SV=3	Ncstn	7.77	5	5	5	22572.8	30066.1	20956.7	10516.9	42310.9	32091.7	31089.1	35163.9	29847.9	0.756261	1.00731	0.702117	1.41755	1.07518	1.04158	1.4334	0.0695108
Q01853	Transitional endoplasmic reticulum ATPase OS=Mus musculus OX=10090 GN=Vcp PE=1 SV=4	Vcp	16.13	13	13	13	29342.1	26691.6	28784.9	12124.8	31364.6	34782.3	26678.9	30941.9	29607.4	0.991039	0.901518	0.97222	1.05935	1.17478	0.901089	1.0944	0.359909
O55101	Synaptogyrin-2 OS=Mus musculus OX=10090 GN=Syngr2 PE=2 SV=1	Syngr2	4.46	1	1	1	19566.6	29080.5	26672.3	10761	41488.8	27361.7	32654.5	33835	29470.7	0.663933	0.986759	0.905044	1.4078	0.928436	1.10803	1.34766	0.155481
P16125	L-lactate dehydrogenase B chain OS=Mus musculus OX=10090 GN=Ldhb PE=1 SV=2	Ldhb	29.94	9	9	9	28888.7	23187.7	22137.9	10610.2	34059.8	35466.9	32846.9	34124.5	29431.3	0.981563	0.787858	0.752189	1.15726	1.20507	1.11605	1.37943	0.0181767
P55096	ATP-binding cassette sub-family D member 3 OS=Mus musculus OX=10090 GN=Abcd3 PE=1 SV=2	Abcd3	14.26	9	9	9	13326.6	13859.4	11832.4	5579.95	38102.4	43655.2	54496.7	45418.1	29212.1	0.456201	0.47444	0.405051	1.30434	1.49442	1.86555	3.49205	0.000411854
Q8C3X2	Coiled-coil domain-containing protein 90B, mitochondrial OS=Mus musculus OX=10090 GN=Ccdc90b PE=1 SV=1	Ccdc90b	33.98	12	11	11	31300.3	22988.6	21749.9	10872.4	26722.8	34721	37704.7	33049.5	29197.9	1.07201	0.787338	0.744914	0.915231	1.18916	1.29135	1.30392	0.15581
P06801	NADP-dependent malic enzyme OS=Mus musculus OX=10090 GN=Me1 PE=1 SV=2	Me1	11.36	7	7	7	19582.5	25951.5	25231.4	10114	33723.4	29506	40456.1	34561.8	29075.1	0.673513	0.892566	0.867799	1.15987	1.01482	1.39143	1.4652	0.0407701
P24456	Cytochrome P450 2D10 OS=Mus musculus OX=10090 GN=Cyp2d10 PE=1 SV=2	Cyp2d10	4.37	2	2	2	41421.2	32401.2	16960.8	12970.5	32819.9	27636.1	22527.8	27661.3	28961.2	1.43023	1.11878	0.585639	1.13324	0.954247	0.777862	0.914088	0.906457
Q922G0	Solute carrier family 25 member 36 OS=Mus musculus OX=10090 GN=Slc25a36 PE=2 SV=1	Slc25a36	21.86	6	6	6	26020.4	16755.1	29559.7	10339.3	27819	41472.2	31625.8	33639	28875.4	0.901128	0.580256	1.0237	0.963416	1.43625	1.09525	1.39513	0.171304
P97384	Annexin A11 OS=Mus musculus OX=10090 GN=Anxa11 PE=1 SV=2	Anxa11	22.07	10	10	10	30102.2	27078.6	29098.1	12333	23448.8	29233.3	33405.1	28695.7	28727.7	1.04785	0.942596	1.01289	0.816244	1.0176	1.16282	0.997778	0.918618
Q8CDG5	CREB3 regulatory factor OS=Mus musculus OX=10090 GN=Crebrf PE=2 SV=1	Crebrf	1.41	1	1	1	44220.8	29368.6	33781.9	15339.4	21479	23697	18471.8	21215.9	28503.2	1.55143	1.03036	1.1852	0.753565	0.831381	0.648061	0.592782	0.0215614
Q91ZA3	Propionyl-CoA carboxylase alpha chain, mitochondrial OS=Mus musculus OX=10090 GN=Pcca PE=1 SV=2	Pcca	24.45	16	16	16	27063.5	30129.9	24211.9	11639.7	25622.7	35595.9	28364.2	29860.9	28498	0.949663	1.05726	0.849599	0.899105	1.24907	0.995304	1.10045	0.480298
Q99K70	Ras-related GTP-binding protein C OS=Mus musculus OX=10090 GN=Rragc PE=1 SV=1	Rragc	20.35	7	7	7	25931.5	46918	32054.7	14992.2	20852.7	22334.2	22806.3	21997.7	28482.9	0.910423	1.64723	1.1254	0.732113	0.784127	0.800701	0.629081	0.0689852
Q8BFR5	Elongation factor Tu, mitochondrial OS=Mus musculus OX=10090 GN=Tufm PE=1 SV=1	Tufm	36.95	16	16	16	26107.1	22935.3	30041.6	11309.9	29251.8	30350.2	31696.2	30432.7	28397	0.91936	0.807665	1.05791	1.0301	1.06878	1.11618	1.15445	0.140517
Q9D1N9	Large ribosomal subunit protein bL21m OS=Mus musculus OX=10090 GN=Mrpl21 PE=1 SV=1	Mrpl21	10.53	3	3	3	51162.7	33610.7	19877.7	14952.9	17818.5	26469.3	21237.1	21841.6	28362.7	1.80387	1.18503	0.70084	0.628238	0.933244	0.74877	0.626127	0.239677
Q921S7	Large ribosomal subunit protein mL37 OS=Mus musculus OX=10090 GN=Mrpl37 PE=1 SV=1	Mrpl37	22.46	10	10	10	32432.4	32810.5	27945	13320.1	20335.4	25613	29913.7	25287.4	28175	1.15111	1.16453	0.991837	0.721753	0.909068	1.06171	0.814077	0.155901
Q61555	Fibrillin-2 OS=Mus musculus OX=10090 GN=Fbn2 PE=1 SV=2	Fbn2	8.77	26	18	18	48018.4	29626.9	35066.7	16111.8	11440.6	26517.5	18179.2	18712.4	28141.6	1.70632	1.05278	1.24608	0.406538	0.94229	0.645991	0.49806	0.0594285
Q80X95	Ras-related GTP-binding protein A OS=Mus musculus OX=10090 GN=Rraga PE=1 SV=1	Rraga	22.36	8	8	8	23853.3	44021.2	31694.6	14230.8	24543.8	23762.4	20885.5	23063.9	28126.8	0.848063	1.5651	1.12685	0.872613	0.844831	0.742548	0.694911	0.142365
Q8R3U1	Phospholipase A and acyltransferase 3 OS=Mus musculus OX=10090 GN=Plaat3 PE=1 SV=2	Plaat3	19.14	4	4	4	22424.4	33421	28636.9	12073.3	34964.5	21687.2	27195.4	27949	28054.9	0.799304	1.19127	1.02075	1.24629	0.773027	0.969364	0.992481	0.944712
Q61171	Peroxiredoxin-2 OS=Mus musculus OX=10090 GN=Prdx2 PE=1 SV=3	Prdx2	14.65	3	3	3	27416.1	21747.2	23571	10394	30168.6	31853.4	33505.8	31842.6	28043.7	0.977621	0.775476	0.84051	1.07577	1.13585	1.19477	1.31338	0.0205305
Q9DCC8	Mitochondrial import receptor subunit TOM20 homolog OS=Mus musculus OX=10090 GN=Tomm20 PE=1 SV=1	Tomm20	9.66	2	2	2	20388.1	27659.6	23099.7	10166.2	34251.3	29384.5	33449.8	32361.9	28038.8	0.727138	0.986475	0.823847	1.22157	1.04799	1.19298	1.36457	0.034574
Q8VDL4	ADP-dependent glucokinase OS=Mus musculus OX=10090 GN=Adpgk PE=1 SV=2	Adpgk	13.71	6	6	6	15734	24987.8	21337.1	8870.09	45930	27990.9	32185.9	35368.9	28027.6	0.561375	0.891542	0.761288	1.63874	0.99869	1.14836	1.70978	0.0567199
Q9ET30	Transmembrane 9 superfamily member 3 OS=Mus musculus OX=10090 GN=Tm9sf3 PE=1 SV=1	Tm9sf3	11.75	9	9	9	12038.7	27160.1	28812.6	9721.45	36514.7	28595.6	34764.5	33291.6	27981	0.430245	0.970661	1.02972	1.30498	1.02196	1.24243	1.4685	0.197579
Q80ZM8	Cardiolipin synthase (CMP-forming) OS=Mus musculus OX=10090 GN=Crls1 PE=1 SV=1	Crls1	12.54	3	3	3	24081.3	21664.1	25748.7	10216.5	30377.4	32408.1	33425.5	32070.3	27950.9	0.861559	0.775078	0.921213	1.08681	1.15947	1.19587	1.34572	0.00659836
Q9DB05	Alpha-soluble NSF attachment protein OS=Mus musculus OX=10090 GN=Napa PE=1 SV=1	Napa	28.47	7	7	6	17501.7	30330	30102.3	11140.4	33579	27587.1	28117.1	29761.1	27869.5	0.627987	1.08829	1.08011	1.20486	0.989866	1.00888	1.14563	0.445163
P51863	V-type proton ATPase subunit d 1 OS=Mus musculus OX=10090 GN=Atp6v0d1 PE=1 SV=2	Atp6v0d1	15.67	7	7	7	22003.4	29176.8	23906.7	10731.9	33175.9	30028.6	28783	30662.5	27845.7	0.790189	1.0478	0.858541	1.19142	1.07839	1.03366	1.22508	0.0903038
Q8VDT9	Large ribosomal subunit protein mL50 OS=Mus musculus OX=10090 GN=Mrpl50 PE=1 SV=2	Mrpl50	22.64	6	6	6	33479.7	29201.2	30399.7	13303	19351.5	27201.4	26888.2	24480.4	27753.6	1.20632	1.05216	1.09534	0.69726	0.980103	0.968818	0.789005	0.105764
Q9QYF1	Retinol dehydrogenase 11 OS=Mus musculus OX=10090 GN=Rdh11 PE=1 SV=2	Rdh11	26.58	7	7	7	19738.7	25202.7	22859.9	9692.7	44419.1	22759.7	30241.4	32473.4	27536.9	0.716809	0.915233	0.830155	1.61307	0.826516	1.09821	1.43685	0.1854
Q8VCL2	Protein SCO2 homolog, mitochondrial OS=Mus musculus OX=10090 GN=Sco2 PE=1 SV=1	Sco2	19.22	4	4	4	23619.2	23113.3	22793.9	9936.8	30728	33434.4	31445.1	31869.2	27522.3	0.858184	0.839802	0.828197	1.11648	1.21481	1.14253	1.37513	0.000307396
Q9JL56	Glycerophosphodiester phosphodiesterase 1 OS=Mus musculus OX=10090 GN=Gde1 PE=1 SV=1	Gde1	22.96	8	8	8	16263.9	21039.9	15456.7	7543.92	43154.3	34723.1	34438.5	37438.6	27512.7	0.591141	0.764733	0.561802	1.56852	1.26207	1.25173	2.12879	0.00326102
P82347	Delta-sarcoglycan OS=Mus musculus OX=10090 GN=Sgcd PE=1 SV=1	Sgcd	24.91	7	7	7	32832.9	31033.6	26583.2	12927.9	17234.2	30639.8	26645.4	24839.8	27494.8	1.19415	1.12871	0.966843	0.626816	1.11438	0.969105	0.823877	0.302016
P01872	Immunoglobulin heavy constant mu OS=Mus musculus OX=10090 GN=Ighm PE=1 SV=2	Ighm	19.6	10	10	10	32772	44792.7	18461.7	13725.1	18634.6	27931.7	22236.1	22934.1	27471.5	1.19295	1.63052	0.672032	0.678326	1.01675	0.809425	0.716495	0.375649
Q3U3R4	Lipase maturation factor 1 OS=Mus musculus OX=10090 GN=Lmf1 PE=1 SV=1	Lmf1	17.25	11	11	11	16502.4	24079.2	19824.4	8636.61	49895.4	27911.8	26132.8	34646.7	27391	0.602475	0.879092	0.723756	1.8216	1.01901	0.954065	1.72069	0.0934053
P06745	Glucose-6-phosphate isomerase OS=Mus musculus OX=10090 GN=Gpi PE=1 SV=4	Gpi	16.31	9	9	9	21384.2	25265.4	23835.4	10075.5	30800.4	30992.1	31324.6	31039	27267	0.784252	0.926592	0.874148	1.12958	1.13661	1.14881	1.32109	0.00463148
P58252	Elongation factor 2 OS=Mus musculus OX=10090 GN=Eef2 PE=1 SV=2	Eef2	21.1	19	19	18	27430.2	26580	29789.8	11982.4	25635.3	28425.6	25708.3	26589.7	27261.5	1.00619	0.975	1.09274	0.940347	1.0427	0.943025	0.9519	0.362988
Q07076	Annexin A7 OS=Mus musculus OX=10090 GN=Anxa7 PE=1 SV=2	Anxa7	25.05	12	12	12	17693.5	24743.5	25400.7	9699.82	22498.8	35270.7	37842.6	31870.7	27241.6	0.649502	0.908297	0.932422	0.825898	1.29474	1.38915	1.40942	0.173443
P25962	Beta-3 adrenergic receptor OS=Mus musculus OX=10090 GN=Adrb3 PE=2 SV=2	Adrb3	12	4	4	4	19477.6	35608.9	34187.2	12756.8	21717.7	27930.5	24479.9	24709.4	27233.6	0.715204	1.30753	1.25533	0.797459	1.02559	0.898885	0.830346	0.494543
Q3TMP8	Trimeric intracellular cation channel type A OS=Mus musculus OX=10090 GN=Tmem38a PE=1 SV=2	Tmem38a	6.71	2	2	2	47987.4	27467.2	50793.9	18037.3	3879.38	20605.4	12587.4	12357.4	27220.1	1.76294	1.00908	1.86604	0.142519	0.756992	0.46243	0.293645	0.0584081
P62259	14-3-3 protein epsilon OS=Mus musculus OX=10090 GN=Ywhae PE=1 SV=1	Ywhae	38.82	12	10	10	29714.2	31741.8	26599.5	12589.5	22471.9	27576	25195.8	25081.2	27216.5	1.09177	1.16627	0.977329	0.825671	1.01321	0.925753	0.854503	0.114376
P24668	Cation-dependent mannose-6-phosphate receptor OS=Mus musculus OX=10090 GN=M6pr PE=1 SV=1	M6pr	34.53	11	11	11	16811.9	21415.4	19378.2	8239	44197.8	27012.9	34289.4	35166.7	27184.3	0.618442	0.787787	0.712846	1.62586	0.993696	1.26137	1.83142	0.0204729
Q64FW2	All-trans-retinol 13,14-reductase OS=Mus musculus OX=10090 GN=Retsat PE=1 SV=3	Retsat	14.29	9	9	9	14688.2	24846.4	14652.6	7746.93	53210.9	26293.1	29123.5	36209.2	27135.8	0.541285	0.915632	0.539973	1.96091	0.968946	1.07325	2.00467	0.0739502
A2APT9	Kelch domain-containing protein 7A OS=Mus musculus OX=10090 GN=Klhdc7a PE=1 SV=3	Klhdc7a	13.45	11	11	11	21034.2	22353.7	24299.6	9676.28	31929.7	30853.4	31974.1	31585.7	27074.1	0.776912	0.825648	0.897521	1.17934	1.13959	1.18098	1.39992	0.00146882
Q8CI59	Metalloreductase STEAP3 OS=Mus musculus OX=10090 GN=Steap3 PE=1 SV=1	Steap3	15.57	8	8	8	33969.8	31182.3	28579.8	13395.9	24856.9	18869.2	24909.7	22878.6	27061.3	1.25529	1.15228	1.05611	0.918541	0.697277	0.920492	0.732257	0.0388964
Q9ERI6	Retinol dehydrogenase 14 OS=Mus musculus OX=10090 GN=Rdh14 PE=1 SV=1	Rdh14	24.25	7	7	7	25348.6	25243.8	22273.8	10415.9	26596.7	31115	31521.6	29744.4	27016.6	0.938261	0.934382	0.824449	0.984458	1.1517	1.16675	1.22462	0.0435071
Q8BPE4	Transmembrane protein 177 OS=Mus musculus OX=10090 GN=Tmem177 PE=1 SV=1	Tmem177	19.94	6	6	6	20908.6	25474.8	23570.6	9998.85	27125.4	32018.9	32099.8	30414.7	26866.3	0.778245	0.948205	0.877328	1.00964	1.19178	1.1948	1.30434	0.0292968
Q5M8N4	Epimerase family protein SDR39U1 OS=Mus musculus OX=10090 GN=Sdr39u1 PE=1 SV=2	Sdr39u1	12.29	4	4	4	31730.6	24862.4	23746.5	11480.5	22377	29829.8	28295.6	26834.1	26807	1.18367	0.92746	0.885833	0.834745	1.11276	1.05553	1.00203	0.983792
Q60994	Adiponectin OS=Mus musculus OX=10090 GN=Adipoq PE=1 SV=2	Adipoq	18.62	4	4	4	18072.6	22787.9	16737.8	8232.7	51974.3	26324	24503.8	34267.4	26733.4	0.676031	0.852413	0.626101	1.94417	0.984686	0.916599	1.78481	0.109414
Q99MN9	Propionyl-CoA carboxylase beta chain, mitochondrial OS=Mus musculus OX=10090 GN=Pccb PE=1 SV=2	Pccb	22.18	11	11	11	26115.5	29062.4	25617.5	11550.1	22549.1	33904.3	22810.4	26421.3	26676.5	0.978969	1.08944	0.960301	0.845278	1.27094	0.855074	0.981043	0.807983
Q8R143	Pituitary tumor-transforming gene 1 protein-interacting protein OS=Mus musculus OX=10090 GN=Pttg1ip PE=1 SV=1	Pttg1ip	14.37	4	4	4	33677.1	35995.1	27146	13834.9	20818.8	23018	19347.3	21061.4	26667	1.26287	1.3498	1.01796	0.780694	0.863163	0.725513	0.652606	0.0129677
P35293	Ras-related protein Rab-18 OS=Mus musculus OX=10090 GN=Rab18 PE=1 SV=2	Rab18	24.27	5	5	5	22101.3	19079.3	22650.4	9124.32	32756.5	29288.9	33996.9	32014.1	26645.5	0.829456	0.716041	0.850063	1.22934	1.0992	1.27589	1.50463	0.00422643
Q9WTP7	GTP:AMP phosphotransferase AK3, mitochondrial OS=Mus musculus OX=10090 GN=Ak3 PE=1 SV=3	Ak3	38.33	9	9	9	49114.1	31939.1	28183.4	15614.6	14195.3	18343.1	17916.6	16818.3	26615.3	1.84534	1.20003	1.05892	0.533352	0.689195	0.67317	0.461887	0.0160294
P97872	Flavin-containing monooxygenase 5 OS=Mus musculus OX=10090 GN=Fmo5 PE=1 SV=4	Fmo5	19.32	10	10	10	15600.1	23330.5	15080	7722.85	41361.3	30352.5	33004.2	34906	26454.8	0.58969	0.881902	0.57003	1.56347	1.14734	1.24757	1.93884	0.015948
Q8CEE7	Retinol dehydrogenase 13 OS=Mus musculus OX=10090 GN=Rdh13 PE=1 SV=1	Rdh13	17.96	6	6	6	24081.8	15611.2	15102.4	7833.05	34681.2	33700.3	34797.3	34392.9	26329	0.914648	0.592927	0.573603	1.31722	1.27997	1.32163	1.88298	0.0120974
Q64133	Amine oxidase [flavin-containing] A OS=Mus musculus OX=10090 GN=Maoa PE=1 SV=3	Maoa	20.15	12	12	12	21527.1	19752.3	20451	8826.65	31600.1	31334.6	32800.9	31911.9	26244.3	0.820257	0.752631	0.779254	1.20407	1.19396	1.24983	1.55087	0.000105875
P20108	Thioredoxin-dependent peroxide reductase, mitochondrial OS=Mus musculus OX=10090 GN=Prdx3 PE=1 SV=1	Prdx3	8.17	2	2	2	20271.5	11150	13463.2	6414.12	43776.7	37171	31516.4	37488	26224.8	0.77299	0.42517	0.513377	1.66929	1.4174	1.20178	2.50562	0.00930879
Q8CIE6	Coatomer subunit alpha OS=Mus musculus OX=10090 GN=Copa PE=1 SV=2	Copa	20.42	28	28	28	23972.2	32279.2	29376.3	12247.4	27357.6	21270.2	23020.3	23882.7	26212.6	0.914528	1.23144	1.12069	1.04368	0.811448	0.878214	0.83674	0.200146
Q8BH31	Major facilitator superfamily domain-containing protein 8 OS=Mus musculus OX=10090 GN=Mfsd8 PE=2 SV=1	Mfsd8	6.94	3	3	3	21575.1	31445.2	24571.6	11086.8	25918.6	30174.4	23532.5	26541.8	26202.9	0.823386	1.20007	0.937744	0.98915	1.15157	0.898088	1.02621	0.815055
P47757	F-actin-capping protein subunit beta OS=Mus musculus OX=10090 GN=Capzb PE=1 SV=3	Capzb	36.46	10	10	10	32816.8	28782.9	30006.7	13096.1	19044.4	26111.5	20411.6	21855.8	26195.7	1.25276	1.09877	1.14548	0.727006	0.996788	0.779198	0.715752	0.029539
P70404	Isocitrate dehydrogenase [NAD] subunit gamma 1, mitochondrial OS=Mus musculus OX=10090 GN=Idh3g PE=1 SV=1	Idh3g	6.87	3	3	3	35898	22921.2	28861.6	12528.1	22656.6	30377.9	15758.9	22931.1	26079	1.37651	0.878913	1.1067	0.868767	1.16484	0.604275	0.784589	0.319111
P68368	Tubulin alpha-4A chain OS=Mus musculus OX=10090 GN=Tuba4a PE=1 SV=1	Tuba4a	14.06	7	7	7	28306.8	25678.5	32148	12309.8	22158.6	25159.8	22332.7	23217	25964.1	1.09023	0.989001	1.23817	0.853433	0.969024	0.860139	0.808643	0.0525905
P21958	Antigen peptide transporter 1 OS=Mus musculus OX=10090 GN=Tap1 PE=1 SV=3	Tap1	14.23	10	10	10	25738.9	43753.9	27072	13801.3	20301.6	16532	22294.9	19709.5	25948.9	0.991908	1.68616	1.04328	0.782369	0.637099	0.859185	0.612319	0.0700861
P08207	Protein S100-A10 OS=Mus musculus OX=10090 GN=S100a10 PE=1 SV=2	S100a10	29.9	3	3	3	28366.1	25779.1	25751.1	11419.3	30348.4	23385.9	21434.6	25056.3	25844.2	1.09758	0.997481	0.996398	1.17428	0.90488	0.829378	0.940831	0.550654
P06728	Apolipoprotein A-IV OS=Mus musculus OX=10090 GN=Apoa4 PE=1 SV=3	Apoa4	34.43	13	13	13	28062.3	33214.7	30170.6	13074.4	21450.1	20779.7	19972.8	20734.2	25608.4	1.09583	1.29703	1.17815	0.837621	0.811442	0.779933	0.680199	0.0019381
Q8BMG8	Solute carrier family 25 member 32 OS=Mus musculus OX=10090 GN=Slc25a32 PE=1 SV=1	Slc25a32	12.97	5	5	5	21504.2	23598.7	14954.3	8583.6	26217.4	27873.2	39068.1	31052.9	25536	0.842114	0.924135	0.585617	1.02668	1.09153	1.52992	1.55117	0.0768968
P09470	Angiotensin-converting enzyme OS=Mus musculus OX=10090 GN=Ace PE=1 SV=3	Ace	11.89	15	15	15	30217.4	22216.3	32787	12182.5	25892.9	21050	20762.6	22568.5	25487.7	1.18557	0.871648	1.28639	1.0159	0.825889	0.814613	0.794472	0.184258
Q9CRB8	Mitochondrial fission process protein 1 OS=Mus musculus OX=10090 GN=Mtfp1 PE=1 SV=1	Mtfp1	19.88	5	5	5	21734.8	11033.9	21059.5	7694.73	32338.2	35163.6	31543.2	33015	25478.9	0.853052	0.433061	0.826548	1.26922	1.38011	1.23801	1.84002	0.0429911
Q9CYZ2	Tumor protein D54 OS=Mus musculus OX=10090 GN=Tpd52l2 PE=1 SV=1	Tpd52l2	25.45	6	6	6	23976.2	29145.9	27415.7	11511.6	23920.5	21991.5	26318.5	24076.8	25461.4	0.941669	1.14471	1.07676	0.939482	0.86372	1.03366	0.896852	0.235235
B1AXP6	Mitochondrial import receptor subunit TOM5 homolog OS=Mus musculus OX=10090 GN=Tomm5 PE=3 SV=1	Tomm5	35.29	3	3	3	19882.5	20897.7	14410.1	7890.66	27998.7	29063.5	40230.8	32431	25413.9	0.782348	0.822295	0.567017	1.10171	1.14361	1.58302	1.76286	0.0258695
Q9JKL4	NADH dehydrogenase [ubiquinone] 1 alpha subcomplex assembly factor 3 OS=Mus musculus OX=10090 GN=Ndufaf3 PE=1 SV=1	Ndufaf3	21.62	4	4	4	34566.8	20447.6	19283	10618.7	20762.4	28381.2	27768.6	25637.4	25201.6	1.37161	0.811361	0.76515	0.823852	1.12617	1.10186	1.03519	0.787245
P61079	Ubiquitin-conjugating enzyme E2 D3 OS=Mus musculus OX=10090 GN=Ube2d3 PE=1 SV=1	Ube2d3	12.24	2	2	2	26053.2	21318.3	33511.9	11557.4	12091.3	26238	30361.3	22896.9	24929	1.0451	0.855161	1.34429	0.485029	1.05251	1.21791	0.849255	0.523185
Q80V23	Zinc finger protein 32 OS=Mus musculus OX=10090 GN=Znf32 PE=2 SV=1	Znf32	2.94	1	1	1	22767.3	24995	18684.7	9493.28	22141	33879.6	26910.5	27643.7	24896.4	0.914483	1.00396	0.7505	0.889327	1.36083	1.0809	1.24808	0.227152
Q07113	Cation-independent mannose-6-phosphate receptor OS=Mus musculus OX=10090 GN=Igf2r PE=1 SV=1	Igf2r	18.77	47	47	47	17017.7	22296.8	20356.3	8547.22	37721.7	25396.6	26397	29838.4	24864.4	0.684422	0.896738	0.818694	1.5171	1.02141	1.06164	1.50015	0.0566322
Q6GV12	3-ketodihydrosphingosine reductase OS=Mus musculus OX=10090 GN=Kdsr PE=1 SV=1	Kdsr	21.39	6	6	6	22869.7	31748.1	20924.7	10797.4	26941	22294.2	24257.3	24497.5	24839.2	0.920711	1.27815	0.842407	1.08462	0.897542	0.976575	0.972863	0.924341
Q6PB66	Leucine-rich PPR motif-containing protein, mitochondrial OS=Mus musculus OX=10090 GN=Lrpprc PE=1 SV=2	Lrpprc	22.77	35	35	35	24742	24478.3	20869.1	10031	20030.6	30334.9	28378.1	26247.9	24805.5	0.99744	0.986809	0.841309	0.807506	1.22291	1.14402	1.12347	0.500497
Q8CC88	von Willebrand factor A domain-containing protein 8 OS=Mus musculus OX=10090 GN=Vwa8 PE=1 SV=2	Vwa8	24.62	45	45	45	24429.9	21610.2	17818.1	9145.4	28106	28445.1	28296.8	28282.6	24784.4	0.985699	0.871929	0.718925	1.13402	1.1477	1.14172	1.32869	0.0334651
Q8BGF9	Solute carrier family 25 member 44 OS=Mus musculus OX=10090 GN=Slc25a44 PE=1 SV=1	Slc25a44	14.01	4	4	4	18764.9	22871.6	20965.4	8946.84	24867.8	24862.9	36133.1	28621.3	24744.3	0.758353	0.924319	0.847283	1.00499	1.00479	1.46026	1.37158	0.091538
O35643	AP-1 complex subunit beta-1 OS=Mus musculus OX=10090 GN=Ap1b1 PE=1 SV=2	Ap1b1	18.77	19	19	5	24998.6	28810.4	26444.7	11473.6	23711.1	22414.2	21640.9	22588.7	24670	1.01332	1.16783	1.07194	0.961132	0.908562	0.877216	0.8444	0.026669
P34884	Macrophage migration inhibitory factor OS=Mus musculus OX=10090 GN=Mif PE=1 SV=2	Mif	6.09	1	1	1	10766.3	32516.8	31727.3	10717.1	24668.5	23812.3	24437.1	24306	24654.7	0.436683	1.31889	1.28687	1.00056	0.965831	0.991173	0.972104	0.826111
Q3ULF4	Paraplegin OS=Mus musculus OX=10090 GN=Spg7 PE=1 SV=1	Spg7	20.49	19	19	19	19252.9	18342	16420.4	7727.54	24420.4	35170.2	33466	31018.9	24512	0.785448	0.748287	0.669893	0.996264	1.43482	1.36529	1.72278	0.0124579
Q91XV3	Brain acid soluble protein 1 OS=Mus musculus OX=10090 GN=Basp1 PE=1 SV=3	Basp1	28.76	6	6	6	29625	24418.5	30637.2	12103.9	16675.3	24525.9	20848.7	20683.3	24455.1	1.2114	0.998503	1.25279	0.681874	1.0029	0.85253	0.732751	0.0738223
P26645	Myristoylated alanine-rich C-kinase substrate OS=Mus musculus OX=10090 GN=Marcks PE=1 SV=2	Marcks	29.77	7	7	7	37427	21639.9	32990	13158.2	16683.1	18442.8	18911.8	18012.6	24349.1	1.5371	0.888735	1.35488	0.685163	0.757433	0.776694	0.587003	0.0403955
P54071	Isocitrate dehydrogenase [NADP], mitochondrial OS=Mus musculus OX=10090 GN=Idh2 PE=1 SV=3	Idh2	26.77	12	12	12	34016.6	20528.9	24549	11308.2	17719.6	27931.1	20979	22209.9	24287.4	1.40059	0.84525	1.01077	0.729581	1.15003	0.863782	0.842406	0.447679
P60843	Eukaryotic initiation factor 4A-I OS=Mus musculus OX=10090 GN=Eif4a1 PE=1 SV=1	Eif4a1	24.88	10	10	10	32398.3	35695.7	33070.9	14460	10955.2	17667.6	15698.1	14773.6	24247.6	1.33614	1.47213	1.36388	0.451805	0.728632	0.647408	0.438106	0.00452266
P50136	2-oxoisovalerate dehydrogenase subunit alpha, mitochondrial OS=Mus musculus OX=10090 GN=Bckdha PE=1 SV=1	Bckdha	19	9	9	9	25109.6	22864.8	20427.1	9778.21	35412.7	22075	19143.6	25543.8	24172.1	1.03878	0.945916	0.845068	1.46502	0.913242	0.79197	1.12032	0.698622
P98156	Very low-density lipoprotein receptor OS=Mus musculus OX=10090 GN=Vldlr PE=1 SV=1	Vldlr	20.85	18	18	18	8775.53	11440.6	12347.6	4662.65	58248.1	24235.6	29322.3	37268.7	24061.6	0.364711	0.475471	0.513166	2.42079	1.00723	1.21863	3.43345	0.0149335
P21279	Guanine nucleotide-binding protein G(q) subunit alpha OS=Mus musculus OX=10090 GN=Gnaq PE=1 SV=4	Gnaq	20.89	10	9	9	22762.1	29003.5	24977.6	10970.3	18991.3	24988.4	23396.9	22458.9	24020	0.947632	1.20747	1.03987	0.790646	1.04032	0.97406	0.877949	0.292087
Q91XE8	Transmembrane protein 205 OS=Mus musculus OX=10090 GN=Tmem205 PE=1 SV=1	Tmem205	14.29	3	3	3	19394.9	25596.3	16832.2	8835.24	36064.9	23469.1	22588.6	27374.2	23991	0.808424	1.06691	0.701605	1.50327	0.978246	0.941545	1.32834	0.228118
Q9JKW0	ADP-ribosylation factor-like protein 6-interacting protein 1 OS=Mus musculus OX=10090 GN=Arl6ip1 PE=1 SV=1	Arl6ip1	8.87	2	2	2	24309.5	23781.5	17773.7	9411.37	40036.5	18215.8	18994.5	25748.9	23851.9	1.01918	0.997048	0.745169	1.67854	0.763704	0.796351	1.17281	0.735592
Q9Z0V8	Mitochondrial import inner membrane translocase subunit Tim17-A OS=Mus musculus OX=10090 GN=Timm17a PE=1 SV=1	Timm17a	11.7	3	3	3	23240.6	18197.4	24777.4	9462.3	26390.4	23468.6	26862.1	25573.7	23822.8	0.975563	0.763866	1.04007	1.10778	0.985134	1.12758	1.15866	0.209529
P32020	Sterol carrier protein 2 OS=Mus musculus OX=10090 GN=Scp2 PE=1 SV=3	Scp2	15.54	9	9	9	18465.2	23381.2	18173	8580.28	32859.9	21093.5	28367.3	27440.2	23723.4	0.778356	0.985578	0.766039	1.38513	0.889145	1.19575	1.37157	0.117173
Q64514	Tripeptidyl-peptidase 2 OS=Mus musculus OX=10090 GN=Tpp2 PE=1 SV=3	Tpp2	16.32	22	22	22	17954	18501.7	18357.1	7842.16	27415.1	26678.6	33392.4	29162	23716.5	0.757026	0.78012	0.774023	1.15595	1.1249	1.40798	1.59609	0.00291016
Q8BU14	Translocation protein SEC62 OS=Mus musculus OX=10090 GN=Sec62 PE=1 SV=1	Sec62	14.07	8	8	8	17619.6	25465.1	17680.4	8686.17	30330.6	23369.9	27158.7	26953.1	23604.1	0.746465	1.07884	0.749041	1.28497	0.99008	1.15059	1.33068	0.108832
Q8BH51	Cytochrome c oxidase assembly protein COX14 OS=Mus musculus OX=10090 GN=Cox14 PE=3 SV=1	Cox14	14.04	1	1	1	22985.3	18791.5	19556.2	8764.29	21382.2	29084.4	29774	26746.9	23595.6	0.974135	0.796398	0.828807	0.906194	1.23262	1.26185	1.30828	0.100888
P55772	Ectonucleoside triphosphate diphosphohydrolase 1 OS=Mus musculus OX=10090 GN=Entpd1 PE=1 SV=1	Entpd1	14.9	8	8	8	26641.3	32320.5	28984.4	12569.3	12373.3	21875.4	19329.3	17859.3	23587.4	1.12947	1.37025	1.22881	0.524573	0.92742	0.819477	0.609213	0.0457565
Q9QX98	Pancreas transcription factor 1 subunit alpha OS=Mus musculus OX=10090 GN=Ptf1a PE=1 SV=1	Ptf1a	4.32	1	1	1	31690.3	17021.3	17931.1	9521.43	19135.3	25574.6	30071.8	24927.2	23570.7	1.34448	0.722137	0.760736	0.811825	1.08502	1.27581	1.12213	0.589712
Q3URS9	Mitochondrial potassium channel OS=Mus musculus OX=10090 GN=Ccdc51 PE=1 SV=1	Ccdc51	29.8	12	12	12	24038.6	25426.8	22854.6	10340.8	19390	24088	25568.3	23015.4	23561	1.02027	1.07919	0.970016	0.822968	1.02237	1.08519	0.954733	0.590626
P70296	Phosphatidylethanolamine-binding protein 1 OS=Mus musculus OX=10090 GN=Pebp1 PE=1 SV=3	Pebp1	19.25	3	3	3	20383.6	26040.6	20772.8	9603.61	31049.8	22901.9	20133.3	24695	23547	0.865656	1.1059	0.882185	1.31863	0.972604	0.855026	1.1025	0.594267
Q91YH5	Atlastin-3 OS=Mus musculus OX=10090 GN=Atl3 PE=1 SV=1	Atl3	16.64	10	10	10	19122	25192.3	18275.3	8948.03	32077.7	21633.1	24967.8	26226.2	23544.7	0.812157	1.06998	0.776196	1.36242	0.91881	1.06044	1.25706	0.213453
Q8BUY5	Complex I assembly factor TIMMDC1, mitochondrial OS=Mus musculus OX=10090 GN=Timmdc1 PE=1 SV=1	Timmdc1	14.74	4	4	4	24304.6	17062.7	18498	8556.01	25160.4	29058.1	27166.9	27128.5	23541.8	1.0324	0.724784	0.785752	1.06876	1.23432	1.15399	1.35948	0.0507723
Q9D024	PAT complex subunit CCDC47 OS=Mus musculus OX=10090 GN=Ccdc47 PE=1 SV=2	Ccdc47	15.73	8	8	8	12574.3	19091.9	17820.7	7075.23	35624.3	29828.5	25823.3	30425.4	23460.5	0.535977	0.813789	0.759604	1.51848	1.27143	1.10071	1.84445	0.0176952
Q9D379	Epoxide hydrolase 1 OS=Mus musculus OX=10090 GN=Ephx1 PE=1 SV=2	Ephx1	28.79	15	15	15	15786.4	31935.9	23408.8	10172.1	24791.9	20814.6	23963.2	23189.9	23450.1	0.67319	1.36186	0.998237	1.05722	0.887611	1.02188	0.978049	0.944674
Q3KNM2	E3 ubiquitin-protein ligase MARCHF5 OS=Mus musculus OX=10090 GN=Marchf5 PE=1 SV=1	Marchf5	27.34	7	7	7	13945.9	18162.6	20328	7497.83	35582.5	24739.8	27123.5	29148.6	23313.7	0.598184	0.779052	0.871933	1.52625	1.06117	1.16341	1.66765	0.0306278
Q9CQW9	Interferon-induced transmembrane protein 3 OS=Mus musculus OX=10090 GN=Ifitm3 PE=1 SV=1	Ifitm3	20.44	2	2	2	19783.2	26501.6	26763.1	10439.2	25465.8	21462.8	19885.8	22271.5	23310.4	0.848686	1.1369	1.14812	1.09247	0.92074	0.853088	0.914666	0.527517
Q9CQ06	Large ribosomal subunit protein uL24m OS=Mus musculus OX=10090 GN=Mrpl24 PE=1 SV=1	Mrpl24	22.22	5	5	5	35999.3	27633.8	18929.1	11799.9	13579.2	18073.6	24669.1	18774	23147.4	1.55522	1.19382	0.817765	0.586642	0.780806	1.06574	0.682175	0.210685
Q9CXT7	Transmembrane protein 192 OS=Mus musculus OX=10090 GN=Tmem192 PE=1 SV=1	Tmem192	18.05	5	5	5	19524.8	26262.7	21875.7	9670.89	25554.8	21693.2	23269.7	23505.9	23030.1	0.847793	1.14036	0.949872	1.10962	0.941948	1.0104	1.04219	0.660988
P14434	H-2 class II histocompatibility antigen, A-B alpha chain OS=Mus musculus OX=10090 GN=H2-Aa PE=1 SV=2	H2-Aa	7.81	2	2	2	17985.6	27131.3	30527.6	10808.3	20127.1	14300.8	28090	20839.3	23027.1	0.781063	1.17824	1.32573	0.874063	0.621043	1.21987	0.82647	0.464856
P33622	Apolipoprotein C-III OS=Mus musculus OX=10090 GN=Apoc3 PE=1 SV=2	Apoc3	8.08	1	1	1	13478.1	14925.1	27317.6	7961.7	24628.1	39373.7	18343.6	27448.5	23011	0.585723	0.648606	1.18715	1.07027	1.71108	0.797165	1.47782	0.279346
P97300	Neuroplastin OS=Mus musculus OX=10090 GN=Nptn PE=1 SV=3	Nptn	14.86	7	7	7	27382.5	20751.3	20658.9	9832.65	19964.4	25152.2	23928.7	23015.1	22973	1.19194	0.903291	0.899269	0.869038	1.09486	1.0416	1.00367	0.95008
Q91WU0	Carboxylesterase 1F OS=Mus musculus OX=10090 GN=Ces1f PE=1 SV=1	Ces1f	21.75	12	12	11	8470.18	5946.62	5773.34	2892.41	78404.1	18731	20443.3	39192.8	22961.4	0.368887	0.258983	0.251437	3.4146	0.81576	0.890332	5.82356	0.0321561
P08003	Protein disulfide-isomerase A4 OS=Mus musculus OX=10090 GN=Pdia4 PE=1 SV=3	Pdia4	32.13	22	22	22	10194.3	13679.6	11280	5036	57994.5	20807	23718.7	34173.4	22945.7	0.44428	0.596173	0.491596	2.52747	0.906794	1.03369	2.91633	0.0441065
Q99PL5	Ribosome-binding protein 1 OS=Mus musculus OX=10090 GN=Rrbp1 PE=1 SV=2	Rrbp1	1.99	2	2	2	16584.8	20943.5	19104.2	8091.5	30288.4	23790.1	26760	26946.2	22911.8	0.723853	0.914091	0.833814	1.32195	1.03833	1.16796	1.42742	0.0216842
O35604	NPC intracellular cholesterol transporter 1 OS=Mus musculus OX=10090 GN=Npc1 PE=1 SV=2	Npc1	6.03	9	9	9	25780.7	26178.5	26989.8	11283.1	17909.8	23113.9	17465.6	19496.4	22906.4	1.12548	1.14285	1.17827	0.781869	1.00906	0.762477	0.740849	0.0272091
Q9ER88	Small ribosomal subunit protein mS29 OS=Mus musculus OX=10090 GN=Dap3 PE=1 SV=1	Dap3	20.46	8	8	8	27587.4	20054.7	19349.1	9576.52	18432.9	26267.8	25711.6	23470.8	22900.6	1.20466	0.875729	0.844917	0.80491	1.14704	1.12275	1.05107	0.769989
P97447	Four and a half LIM domains protein 1 OS=Mus musculus OX=10090 GN=Fhl1 PE=1 SV=3	Fhl1	30.36	11	11	11	21519.1	22559.1	37582.9	11674.9	15152.3	25222.4	15277.8	18550.8	22885.6	0.94029	0.985733	1.64221	0.662089	1.10211	0.667573	0.681506	0.196758
Q9QYR9	Acyl-coenzyme A thioesterase 2, mitochondrial OS=Mus musculus OX=10090 GN=Acot2 PE=1 SV=2	Acot2	10.15	5	5	4	15047.5	11659.4	13344.6	5725.09	36145.7	24748.6	36073.1	32322.5	22836.5	0.658924	0.51056	0.584354	1.5828	1.08373	1.57963	2.42107	0.00389771
Q8R127	Saccharopine dehydrogenase-like oxidoreductase OS=Mus musculus OX=10090 GN=Sccpdh PE=1 SV=1	Sccpdh	16.55	7	7	7	19028.3	28160.1	23123.3	10049.9	28524.6	19205.1	18906.3	22212	22824.6	0.833674	1.23376	1.01309	1.24973	0.84142	0.828329	0.947723	0.751078
Q8K2I3	Dimethylaniline monooxygenase [N-oxide-forming] 2 OS=Mus musculus OX=10090 GN=Fmo2 PE=1 SV=3	Fmo2	21.31	11	11	11	15169.1	19185.4	18564.8	7567.66	33488.5	30301	19864.5	27884.7	22762.2	0.666416	0.842862	0.815597	1.47123	1.3312	0.872696	1.58078	0.0673113
P09103	Protein disulfide-isomerase OS=Mus musculus OX=10090 GN=P4hb PE=1 SV=2	P4hb	23.38	13	13	13	11275.5	11027.1	13653.8	5145.54	59528.9	18931.6	21997.5	33486	22735.7	0.495937	0.485012	0.600544	2.6183	0.83268	0.96753	2.79388	0.0709708
Q6Q477	Plasma membrane calcium-transporting ATPase 4 OS=Mus musculus OX=10090 GN=Atp2b4 PE=1 SV=1	Atp2b4	13.78	14	6	6	21460.6	25419.2	23149.3	10009.8	16301.7	28864.6	20534.7	21900.3	22621.7	0.948674	1.12367	1.02332	0.720623	1.27597	0.907744	0.938196	0.633238
P26883	Peptidyl-prolyl cis-trans isomerase FKBP1A OS=Mus musculus OX=10090 GN=Fkbp1a PE=1 SV=2	Fkbp1a	25	2	2	2	20828.2	23233.3	30461.7	10650.6	21990.9	20186	18802.3	20326.4	22583.7	0.922266	1.02876	1.34883	0.97375	0.893829	0.832559	0.818258	0.194378
Q9CPQ3	Mitochondrial import receptor subunit TOM22 homolog OS=Mus musculus OX=10090 GN=Tomm22 PE=1 SV=3	Tomm22	8.45	1	1	1	15552.3	13984.7	16904.6	6636.15	31302.2	25184.6	32552.5	29679.8	22580.1	0.68876	0.619336	0.748649	1.38627	1.11534	1.44164	1.91723	0.00260116
P97807	Fumarate hydratase, mitochondrial OS=Mus musculus OX=10090 GN=Fh PE=1 SV=3	Fh	11.64	6	6	6	16965.6	14562.9	12095.3	6236.21	28851.1	32164	29949.2	30321.4	22431.4	0.756334	0.649221	0.539214	1.2862	1.43389	1.33515	2.0852	0.00194761
P17427	AP-2 complex subunit alpha-2 OS=Mus musculus OX=10090 GN=Ap2a2 PE=1 SV=2	Ap2a2	15.25	16	16	16	21425.3	28507.4	25242.3	10748.3	20766.7	18927.6	19644	19779.4	22418.9	0.955681	1.27158	1.12594	0.926304	0.84427	0.876226	0.789336	0.0570502
Q8BWU8	Ethanolamine-phosphate phospho-lyase OS=Mus musculus OX=10090 GN=Etnppl PE=2 SV=1	Etnppl	2	1	1	1	13156	16580.3	18568.4	6901.39	18738.2	34867	32381.9	28662.4	22382	0.587795	0.740788	0.829614	0.837201	1.55782	1.44679	1.7801	0.0668559
Q9DAV9	Trimeric intracellular cation channel type B OS=Mus musculus OX=10090 GN=Tmem38b PE=1 SV=1	Tmem38b	13.7	3	3	3	15788.3	14867	18781.9	7065.7	31008	30122.6	23335.5	28155.4	22317.2	0.707449	0.666167	0.841588	1.38942	1.34975	1.04563	1.70855	0.00958841
Q9R1P4	Proteasome subunit alpha type-1 OS=Mus musculus OX=10090 GN=Psma1 PE=1 SV=1	Psma1	40.3	11	11	11	30109.2	28054.5	20894.4	11304.5	14901.7	20612.5	19258.9	18257.7	22305.2	1.34987	1.25776	0.93675	0.668082	0.924112	0.863426	0.692821	0.0711048
Q9D1H6	NADH dehydrogenase [ubiquinone] 1 alpha subcomplex assembly factor 4 OS=Mus musculus OX=10090 GN=Ndufaf4 PE=1 SV=1	Ndufaf4	31.79	6	6	6	28503.6	14478.6	16566.8	8514.11	19663.3	28154	26183.2	24666.8	22258.2	1.28059	0.650482	0.744299	0.883416	1.26488	1.17634	1.24268	0.345123
Q80UU9	Membrane-associated progesterone receptor component 2 OS=Mus musculus OX=10090 GN=Pgrmc2 PE=1 SV=2	Pgrmc2	20.28	4	3	3	17338.5	18836.3	14614.1	7259.88	33600.8	27107	21843.6	27517.1	22223.4	0.780192	0.847589	0.6576	1.51196	1.21975	0.982911	1.62538	0.03048
O08917	Flotillin-1 OS=Mus musculus OX=10090 GN=Flot1 PE=1 SV=1	Flot1	38.79	15	15	15	20989.2	23164.6	22290.3	9503.98	18503.5	25517.6	22757.6	22259.6	22203.8	0.945298	1.04327	1.0039	0.833348	1.14924	1.02494	1.00504	0.978248
Q9Z2U0	Proteasome subunit alpha type-7 OS=Mus musculus OX=10090 GN=Psma7 PE=1 SV=1	Psma7	18.15	5	5	5	29000.6	29673.5	22866.2	11653.4	14158.3	20961.1	16550.1	17223.2	22201.6	1.30624	1.33655	1.02993	0.637714	0.944124	0.745445	0.633668	0.0306295
Q9R0Q9	Mannose-P-dolichol utilization defect 1 protein OS=Mus musculus OX=10090 GN=Mpdu1 PE=1 SV=1	Mpdu1	3.64	1	1	1	23911.1	23126.1	13194.3	8605.45	34762	17997.3	19943	24234.1	22155.6	1.07923	1.0438	0.595528	1.56899	0.812313	0.900132	1.20705	0.559191
Q9CQ92	Mitochondrial fission 1 protein OS=Mus musculus OX=10090 GN=Fis1 PE=1 SV=1	Fis1	17.11	3	3	3	18703.9	18231.2	20483.5	8206.39	25344.5	22680.3	27402.9	25142.6	22141.1	0.844761	0.823412	0.925137	1.14468	1.02436	1.23765	1.31365	0.0142284
Q9WTR5	Cadherin-13 OS=Mus musculus OX=10090 GN=Cdh13 PE=1 SV=2	Cdh13	9.38	7	7	7	32550.2	28874.8	31679.3	13305	9606.21	15767.7	14308.5	13227.5	22131.1	1.47079	1.30471	1.43144	0.434059	0.712467	0.646533	0.426215	0.00498391
Q8BHE8	m-AAA protease-interacting protein 1, mitochondrial OS=Mus musculus OX=10090 GN=Maip1 PE=1 SV=1	Maip1	17.53	6	6	6	25914.9	19737.6	21246.7	9562.1	18355.2	23684.6	23795.4	21945.1	22122.4	1.17143	0.8922	0.960416	0.829711	1.07062	1.07562	0.984095	0.896098
P16330	2',3'-cyclic-nucleotide 3'-phosphodiesterase OS=Mus musculus OX=10090 GN=Cnp PE=1 SV=3	Cnp	33.33	17	17	17	29348	26245.4	27852.6	11932.9	10722.7	22959.6	15469.4	16383.9	22099.6	1.32799	1.1876	1.26032	0.485198	1.03891	0.699985	0.589024	0.0604726
Q8C0L0	Thioredoxin-related transmembrane protein 4 OS=Mus musculus OX=10090 GN=Tmx4 PE=1 SV=2	Tmx4	6.87	2	2	2	20822.1	13520.4	10704.5	6437.12	40022.4	25710	21132.1	28954.8	21985.2	0.947094	0.614976	0.486895	1.82042	1.16942	0.961194	1.92831	0.0722003
P36371	Antigen peptide transporter 2 OS=Mus musculus OX=10090 GN=Tap2 PE=1 SV=1	Tap2	16.1	11	11	11	17779.3	37232.2	24179.7	11320	17361.3	12892.5	22444.1	17566	21981.5	0.80883	1.6938	1.1	0.789814	0.586515	1.02104	0.665451	0.222387
Q9CX30	Protein YIF1B OS=Mus musculus OX=10090 GN=Yif1b PE=1 SV=2	Yif1b	4.18	1	1	1	12698.9	23875.6	14684.7	7323.77	33166.9	21232.9	25936.1	26778.6	21932.5	0.578999	1.08859	0.66954	1.51222	0.968101	1.18254	1.56725	0.110649
Q921I1	Serotransferrin OS=Mus musculus OX=10090 GN=Tf PE=1 SV=1	Tf	26.83	20	20	19	16535.7	15997.1	17272.4	7127.29	36541.4	18347.9	26767	27218.8	21910.2	0.754702	0.730119	0.788325	1.66778	0.837412	1.22167	1.63951	0.0852195
P17439	Lysosomal acid glucosylceramidase OS=Mus musculus OX=10090 GN=Gba1 PE=1 SV=1	Gba1	11.84	6	6	6	15779.7	28886.5	25282.6	9996.95	24357.8	16462.9	19747.6	20189.4	21752.9	0.725408	1.32794	1.16227	1.11975	0.756816	0.907817	0.865895	0.592827
Q9DBG3	AP-2 complex subunit beta OS=Mus musculus OX=10090 GN=Ap2b1 PE=1 SV=1	Ap2b1	16.86	17	3	3	18787.3	26234.1	24463	9932.04	19136.5	20336	21111	20194.5	21678	0.866653	1.21017	1.12847	0.882762	0.938095	0.973845	0.871901	0.29264
Q91YP0	L-2-hydroxyglutarate dehydrogenase, mitochondrial OS=Mus musculus OX=10090 GN=L2hgdh PE=1 SV=1	L2hgdh	25	12	12	12	27329.3	20161.2	21466.7	9859.74	17190.9	20698.4	23130.8	20340	21662.9	1.26157	0.930679	0.990944	0.793565	0.955478	1.06776	0.884898	0.394638
Q9R112	Sulfide:quinone oxidoreductase, mitochondrial OS=Mus musculus OX=10090 GN=Sqor PE=1 SV=3	Sqor	17.33	7	7	7	19871.7	29842.2	31940.4	11670.4	13297.2	15820.1	18970.8	16029.4	21623.7	0.918976	1.38007	1.4771	0.614935	0.731608	0.877314	0.588923	0.0449913
Q8VBT0	Thioredoxin-related transmembrane protein 1 OS=Mus musculus OX=10090 GN=Tmx1 PE=1 SV=1	Tmx1	11.51	3	3	3	11393	19218.7	15817.2	6635.63	35419.2	22583.5	25209.6	27737.4	21606.9	0.527286	0.889472	0.732045	1.63926	1.0452	1.16674	1.79225	0.0450897
Q9WV85	Nucleoside diphosphate kinase 3 OS=Mus musculus OX=10090 GN=Nme3 PE=1 SV=3	Nme3	44.97	7	7	7	22497.5	17547.5	16954	8152.14	23751.8	21371	27389.3	24170.7	21585.2	1.04227	0.812942	0.785446	1.10038	0.990077	1.26889	1.27216	0.100416
Q8VEA4	Mitochondrial intermembrane space import and assembly protein 40 OS=Mus musculus OX=10090 GN=Chchd4 PE=1 SV=1	Chchd4	12.23	2	2	2	16747.8	20278.9	14420.5	7352.2	27414.7	24043.6	26586.6	26015	21582	0.776007	0.93962	0.668172	1.27026	1.11406	1.23189	1.51699	0.0161733
O08532	Voltage-dependent calcium channel subunit alpha-2/delta-1 OS=Mus musculus OX=10090 GN=Cacna2d1 PE=1 SV=1	Cacna2d1	21.94	24	24	24	34843.6	22877	39574.3	13912.7	5821.66	16133.8	9856.56	10604	21517.8	1.61929	1.06317	1.83914	0.270551	0.749788	0.458065	0.326965	0.0252842
Q59J78	NADH dehydrogenase [ubiquinone] 1 alpha subcomplex assembly factor 2 OS=Mus musculus OX=10090 GN=Ndufaf2 PE=1 SV=1	Ndufaf2	48.81	10	10	10	25405.1	16669.9	20076.4	8890.03	15666.1	27080.3	24090.6	22279	21498.1	1.18174	0.775414	0.93387	0.728721	1.25966	1.12059	1.07539	0.780985
P62702	Small ribosomal subunit protein eS4 OS=Mus musculus OX=10090 GN=Rps4x PE=1 SV=2	Rps4x	28.52	10	10	10	16832.1	25964	27185	10005.7	19713.6	22048.5	17098.8	19620.3	21473.7	0.783848	1.20911	1.26597	0.918036	1.02677	0.796268	0.841097	0.408482
Q8BKE6	Cytochrome P450 20A1 OS=Mus musculus OX=10090 GN=Cyp20a1 PE=1 SV=1	Cyp20a1	10.39	4	4	4	11710	15539.7	16655.7	6275.4	38043.2	22637.6	23856.4	28179.1	21407.1	0.547015	0.725913	0.778046	1.77713	1.05748	1.11442	1.92544	0.0317577
Q60634	Flotillin-2 OS=Mus musculus OX=10090 GN=Flot2 PE=1 SV=2	Flot2	34.58	15	15	15	27104.7	21467.4	19396.3	9721.14	16130.7	22969.1	20881.9	19993.9	21325	1.27103	1.00668	0.909556	0.756421	1.0771	0.979221	0.882494	0.433719
Q8K1N1	Calcium-independent phospholipase A2-gamma OS=Mus musculus OX=10090 GN=Pnpla8 PE=1 SV=1	Pnpla8	11.47	9	9	9	20736.8	18892.6	16150.5	7974.05	21982	21724.9	28279.5	23995.5	21294.4	0.973815	0.88721	0.758439	1.03229	1.02022	1.32803	1.29054	0.088496
Q9QXT0	Protein canopy homolog 2 OS=Mus musculus OX=10090 GN=Cnpy2 PE=1 SV=1	Cnpy2	30.22	5	5	5	6088.84	4713.34	5342.48	2312.84	68827.5	22306.2	20058.6	37064.1	21222.8	0.286901	0.222088	0.251733	3.24309	1.05105	0.945143	6.88725	0.0116544
Q9EPE9	Endoplasmic reticulum transmembrane helix translocase OS=Mus musculus OX=10090 GN=Atp13a1 PE=1 SV=2	Atp13a1	14.5	16	16	16	14786.6	20173.5	17161.4	7454.86	31785.1	21479.7	21841.4	25035.4	21204.6	0.697329	0.951373	0.809324	1.49897	1.01297	1.03003	1.44098	0.0847064
Q9CQV8	14-3-3 protein beta/alpha OS=Mus musculus OX=10090 GN=Ywhab PE=1 SV=3	Ywhab	31.71	8	3	3	20360	23220.7	21963.3	9369.96	18745.1	23452.2	19227.4	20474.9	21161.5	0.962127	1.09731	1.03789	0.885814	1.10825	0.908605	0.937152	0.441816
D3Z7Q2	Small integral membrane protein 20 OS=Mus musculus OX=10090 GN=Smim20 PE=1 SV=1	Smim20	31.88	2	2	2	26202.6	16638.6	17799.1	8668.31	25719.5	16632.6	23507.2	21953.1	21083.3	1.24281	0.789185	0.844229	1.2199	0.788901	1.11497	1.08606	0.679252
P28654	Decorin OS=Mus musculus OX=10090 GN=Dcn PE=1 SV=1	Dcn	20.34	7	7	6	28064.8	24390.7	22645.7	10734.5	16664.1	16314.3	17712	16896.8	20965.3	1.33863	1.16339	1.08015	0.794843	0.778158	0.844826	0.674961	0.00448252
Q61598	Rab GDP dissociation inhibitor beta OS=Mus musculus OX=10090 GN=Gdi2 PE=1 SV=1	Gdi2	19.33	9	9	9	17260.8	18296.8	21477.7	8154.52	22196.3	23554.8	22980.4	22910.5	20961.1	0.823467	0.872892	1.02464	1.05893	1.12374	1.09633	1.20507	0.0478325
Q8VDP6	CDP-diacylglycerol--inositol 3-phosphatidyltransferase OS=Mus musculus OX=10090 GN=Cdipt PE=1 SV=1	Cdipt	4.69	1	1	1	13831.5	18228	13186.1	6464.76	35779.7	21707.7	22992.6	26826.7	20954.3	0.66008	0.869894	0.62928	1.70751	1.03596	1.09728	1.77874	0.0403015
Q76MZ3	Serine/threonine-protein phosphatase 2A 65 kDa regulatory subunit A alpha isoform OS=Mus musculus OX=10090 GN=Ppp2r1a PE=1 SV=3	Ppp2r1a	19.02	11	11	11	22424.6	23385.8	25666.5	10218.4	14643.5	20609.6	18894.8	18049.3	20937.5	1.07103	1.11694	1.22586	0.699392	0.984341	0.90244	0.757558	0.0599525
P25444	Small ribosomal subunit protein uS5 OS=Mus musculus OX=10090 GN=Rps2 PE=1 SV=3	Rps2	21.5	6	6	6	21632.8	22456.5	21950.2	9439.86	16563.7	22406.2	20401.4	19790.4	20901.8	1.03497	1.07438	1.05016	0.792453	1.07197	0.976059	0.899027	0.273265
P47738	Aldehyde dehydrogenase, mitochondrial OS=Mus musculus OX=10090 GN=Aldh2 PE=1 SV=1	Aldh2	16.96	8	8	6	17020.3	18899.6	18607.6	7795.21	25069.3	21035	24443.1	23515.8	20845.8	0.816485	0.906638	0.89263	1.20261	1.00908	1.17257	1.29379	0.0159795
Q9CQ40	Large ribosomal subunit protein mL49 OS=Mus musculus OX=10090 GN=Mrpl49 PE=1 SV=1	Mrpl49	27.11	5	5	5	28397.2	22320.3	23449.7	10601.3	15657.6	20695.1	14554.3	16969	20845.7	1.36226	1.07074	1.12492	0.751119	0.992775	0.698192	0.686382	0.0422325
P31996	Macrosialin OS=Mus musculus OX=10090 GN=Cd68 PE=1 SV=1	Cd68	8.9	3	3	3	14020.5	27170.2	18107.1	8473.67	29447.5	15417.9	20874.8	21913.4	20839.7	0.672779	1.30377	0.868877	1.41305	0.739834	1.00169	1.10864	0.713275
P00848	ATP synthase subunit a OS=Mus musculus OX=10090 GN=Mtatp6 PE=1 SV=1	Mtatp6	8.41	2	2	2	8808.53	25314.3	18388.2	7503.63	23733	22009.4	26287.2	24009.9	20756.8	0.424369	1.21957	0.885889	1.14339	1.06035	1.26644	1.3717	0.272325
Q9Z2U1	Proteasome subunit alpha type-5 OS=Mus musculus OX=10090 GN=Psma5 PE=1 SV=1	Psma5	12.86	3	3	3	27035.9	29196.2	17456.3	10530	13288.3	15472.3	21775.7	16845.4	20704.1	1.30582	1.41016	0.843132	0.641819	0.747305	1.05176	0.685811	0.158912
Q9CQN1	Heat shock protein 75 kDa, mitochondrial OS=Mus musculus OX=10090 GN=Trap1 PE=1 SV=1	Trap1	21.95	15	15	15	29283.2	26488.2	30246.8	12297.9	9800.44	16297	12066.7	12721.4	20697.1	1.41485	1.27981	1.46141	0.473519	0.787407	0.583015	0.443675	0.00551478
Q61411	GTPase HRas OS=Mus musculus OX=10090 GN=Hras PE=1 SV=2	Hras	24.87	4	4	4	20152.1	25845.9	19355.2	9341.44	19420.2	21449	17889.3	19586.2	20685.3	0.974224	1.24948	0.935699	0.938841	1.03692	0.864832	0.899091	0.389799
Q8VDI9	Alpha-1,2-mannosyltransferase ALG9 OS=Mus musculus OX=10090 GN=Alg9 PE=2 SV=1	Alg9	14.57	9	9	9	11649.6	18229.7	14696	6373.84	32941.7	23985	22094.9	26340.5	20599.5	0.565529	0.884959	0.713416	1.59915	1.16435	1.07259	1.77277	0.031945
Q9JIM1	Equilibrative nucleoside transporter 1 OS=Mus musculus OX=10090 GN=Slc29a1 PE=1 SV=3	Slc29a1	5.87	2	2	2	24642.9	20417.1	25407.3	10068.5	13862.8	21306.6	17562.5	17577.3	20533.2	1.20015	0.994346	1.23738	0.675141	1.03767	0.855322	0.748317	0.101408
Q8BT60	Copine-3 OS=Mus musculus OX=10090 GN=Cpne3 PE=1 SV=2	Cpne3	16.7	9	9	8	22360.5	25142.4	21857	9914.66	17025.1	18532.4	18048.9	17868.8	20494.4	1.09106	1.22679	1.06649	0.83072	0.904267	0.880675	0.772873	0.00690161
Q60605	Myosin light polypeptide 6 OS=Mus musculus OX=10090 GN=Myl6 PE=1 SV=3	Myl6	30.46	4	4	4	21301	25554.6	25318.6	10316.7	15551.7	18996.1	16021.1	16856.3	20457.2	1.04125	1.24917	1.23764	0.760207	0.928578	0.783153	0.700651	0.0143242
Q8VD31	Tapasin-related protein OS=Mus musculus OX=10090 GN=Tapbpl PE=1 SV=2	Tapbpl	15.74	7	7	7	16035	21123.1	15851.3	7578.02	26760.9	18462.4	24256.6	23160	20414.9	0.785456	1.03469	0.776458	1.31085	0.90436	1.18818	1.31071	0.139435
P51660	Peroxisomal multifunctional enzyme type 2 OS=Mus musculus OX=10090 GN=Hsd17b4 PE=1 SV=3	Hsd17b4	22.45	15	15	15	6762.65	7436.96	6786.97	3007.72	44692	22236.2	34466.9	33798.4	20396.9	0.331552	0.364611	0.332744	2.19111	1.09017	1.68981	4.83143	0.00172962
Q9DC16	Endoplasmic reticulum-Golgi intermediate compartment protein 1 OS=Mus musculus OX=10090 GN=Ergic1 PE=1 SV=1	Ergic1	37.59	9	9	9	14733.4	19983.5	14108.9	6984.34	32966.9	18860.6	21443.4	24423.6	20349.5	0.72402	0.982017	0.693331	1.62004	0.926836	1.05376	1.50066	0.125633
P62737	Actin, aortic smooth muscle OS=Mus musculus OX=10090 GN=Acta2 PE=1 SV=1	Acta2	30.77	14	4	4	31818.2	22858.5	40053.4	13540.4	5184.4	12287.6	9730.62	9067.54	20322.1	1.56569	1.12481	1.97093	0.255111	0.604642	0.478819	0.287159	0.013584
Q64735	Complement component receptor 1-like protein OS=Mus musculus OX=10090 GN=Cr1l PE=1 SV=1	Cr1l	19.05	9	9	9	20462.3	23063.8	23046.8	9516.99	15585.2	21160.6	18603.7	18449.8	20320.4	1.00698	1.13501	1.13417	0.766973	1.04135	0.915518	0.831412	0.12096
E9Q137	Testis-expressed protein 264 homolog OS=Mus musculus OX=10090 GN=Tex264 PE=2 SV=1	Tex264	16.83	6	6	6	17692.7	18658.5	13786.4	7167.49	33140.5	20434.5	18007.4	23860.8	20286.7	0.872134	0.919742	0.679579	1.63361	1.00729	0.887647	1.42772	0.189304
Q9D8B3	Charged multivesicular body protein 4b OS=Mus musculus OX=10090 GN=Chmp4b PE=1 SV=2	Chmp4b	27.68	6	6	6	14299.6	18851.9	27297.4	8642.08	20368.5	19765.1	20995.7	20376.4	20263	0.705699	0.930359	1.34715	1.0052	0.975427	1.03616	1.01126	0.818092
P20152	Vimentin OS=Mus musculus OX=10090 GN=Vim PE=1 SV=3	Vim	37.34	18	18	12	16245.1	20066.2	20198.9	8085.08	18122.7	25772.3	21089.1	21661.4	20249.1	0.802265	0.99097	0.997523	0.89499	1.27277	1.04149	1.14995	0.341804
O70228	Probable phospholipid-transporting ATPase IIA OS=Mus musculus OX=10090 GN=Atp9a PE=1 SV=3	Atp9a	11.84	13	13	13	12016.3	18609.4	14841.4	6502.56	26013.5	26317	23693.8	25341.4	20248.6	0.59344	0.919048	0.732961	1.28471	1.2997	1.17015	1.67207	0.0154759
P15261	Interferon gamma receptor 1 OS=Mus musculus OX=10090 GN=Ifngr1 PE=1 SV=3	Ifngr1	7.76	4	4	4	19369.2	21623.4	24834.5	9406.69	18872.3	16095.9	20527.1	18498.4	20220.4	0.957904	1.06939	1.22819	0.93333	0.796023	1.01517	0.843046	0.167412
P63101	14-3-3 protein zeta/delta OS=Mus musculus OX=10090 GN=Ywhaz PE=1 SV=1	Ywhaz	35.51	10	7	7	24061.1	21310.8	24432.7	9980.59	13575	20296	17346.2	17072.4	20170.3	1.1929	1.05654	1.21132	0.673019	1.00623	0.859987	0.733722	0.0616656
P09411	Phosphoglycerate kinase 1 OS=Mus musculus OX=10090 GN=Pgk1 PE=1 SV=4	Pgk1	24.22	11	11	11	16364.2	16808.3	17063	7184.67	24023.9	25351.5	21324.4	23566.6	20155.9	0.811882	0.833915	0.846552	1.19191	1.25777	1.05797	1.40737	0.0029641
P62242	Small ribosomal subunit protein eS8 OS=Mus musculus OX=10090 GN=Rps8 PE=1 SV=2	Rps8	25.96	5	5	5	21433.5	22759.5	18318.7	8936.09	17578.3	19793.9	20875.1	19415.8	20126.5	1.06494	1.13082	0.910178	0.873391	0.983475	1.03719	0.931782	0.448323
Q9CQR4	Acyl-coenzyme A thioesterase 13 OS=Mus musculus OX=10090 GN=Acot13 PE=1 SV=1	Acot13	17.14	2	2	2	41955.3	19558.9	19555.1	11584.6	12929.4	16155.2	10490.3	13191.6	20107.4	2.08656	0.972723	0.972534	0.643018	0.803447	0.521714	0.488161	0.0791615
Q9Z2E9	Seipin OS=Mus musculus OX=10090 GN=Bscl2 PE=1 SV=2	Bscl2	8.88	4	4	4	8402.35	17378.3	13623.9	5632.2	39854.3	18890.9	22178.7	26974.6	20054.7	0.418971	0.866543	0.679336	1.98728	0.941967	1.10591	2.05367	0.0851636
Q80ZK0	Small ribosomal subunit protein uS10m OS=Mus musculus OX=10090 GN=Mrps10 PE=1 SV=1	Mrps10	31.25	4	4	4	31748.4	13750.7	11687.2	8175.65	9663.13	29669.4	23741.7	21024.7	20043.4	1.58398	0.686046	0.583094	0.48211	1.48026	1.18451	1.10296	0.845405
P61161	Actin-related protein 2 OS=Mus musculus OX=10090 GN=Actr2 PE=1 SV=1	Actr2	21.32	8	8	8	16494.3	23587.5	22464.9	8941.72	18627.4	19074.2	19877.3	19193	20020.9	0.823853	1.17814	1.12207	0.930396	0.952713	0.992826	0.920575	0.565587
Q8BH24	Transmembrane 9 superfamily member 4 OS=Mus musculus OX=10090 GN=Tm9sf4 PE=1 SV=1	Tm9sf4	12.13	10	10	10	15871.4	20344.3	18696.4	7850.6	23011.7	20095.5	21947.6	21684.9	19994.5	0.793789	1.0175	0.935078	1.1509	1.00505	1.09768	1.18471	0.10525
Q99LR1	Lysophosphatidylserine lipase ABHD12 OS=Mus musculus OX=10090 GN=Abhd12 PE=1 SV=2	Abhd12	12.31	6	6	6	11798.3	22130.1	13824.1	6826.12	31037	19490	21469	23998.7	19958.1	0.591154	1.10883	0.692657	1.55511	0.976547	1.0757	1.50769	0.145001
Q9CQE2	Transmembrane protein 223 OS=Mus musculus OX=10090 GN=Tmem223 PE=2 SV=1	Tmem223	4.02	1	1	1	19430.4	12172.3	18351.9	7137.37	19697.3	25293.4	24790.1	23260.3	19955.9	0.973667	0.60996	0.919623	0.987041	1.26746	1.24224	1.39688	0.10623
O35566	CD151 antigen OS=Mus musculus OX=10090 GN=Cd151 PE=1 SV=2	Cd151	19.76	7	7	7	24082.5	22448.3	19842.3	9487.69	16293.7	20882.1	16126.9	17767.6	19946	1.20739	1.12546	0.994803	0.816892	1.04693	0.808529	0.803077	0.0929086
P56213	FAD-linked sulfhydryl oxidase ALR OS=Mus musculus OX=10090 GN=Gfer PE=1 SV=2	Gfer	35.35	6	6	6	13915	17790.6	19252.1	7287.29	22721.8	23129.1	22832.4	22894.4	19940.2	0.697838	0.892199	0.965493	1.1395	1.15993	1.14505	1.34785	0.0347165
Q9JHU4	Cytoplasmic dynein 1 heavy chain 1 OS=Mus musculus OX=10090 GN=Dync1h1 PE=1 SV=2	Dync1h1	16.73	78	78	78	22614.6	27207.5	27670.3	11106.2	11715.8	14744	15430.5	13963.4	19897.1	1.13658	1.36741	1.39067	0.588819	0.741012	0.775514	0.540573	0.00445446
Q8BX17	Gem-associated protein 5 OS=Mus musculus OX=10090 GN=Gemin5 PE=1 SV=2	Gemin5	0.47	1	1	1	24620.6	18175.6	16887.9	8526.8	14939.5	26999	17298.4	19745.6	19820.2	1.2422	0.917026	0.852056	0.753752	1.3622	0.872768	0.992507	0.90619
O88343	Electrogenic sodium bicarbonate cotransporter 1 OS=Mus musculus OX=10090 GN=Slc4a4 PE=1 SV=2	Slc4a4	7.97	7	7	6	16729.6	16826	15784.8	7052.62	23333.3	22324	23356.5	23004.6	19725.7	0.848112	0.852999	0.800215	1.18289	1.13172	1.18406	1.39873	0.000185429
P10649	Glutathione S-transferase Mu 1 OS=Mus musculus OX=10090 GN=Gstm1 PE=1 SV=2	Gstm1	41.74	10	10	10	18448.9	18157.8	20171	8121.35	22078.4	19560.7	19906.1	20515.1	19720.5	0.93552	0.920758	1.02285	1.11957	0.991898	1.00941	1.08397	0.183564
Q9CR51	V-type proton ATPase subunit G 1 OS=Mus musculus OX=10090 GN=Atp6v1g1 PE=1 SV=3	Atp6v1g1	26.27	3	3	3	20524.1	24614.2	22375.9	9649.92	14085.1	12294.8	24119.7	16833.2	19669	1.04348	1.25142	1.13762	0.716108	0.625086	1.22628	0.747985	0.193094
Q8BPT6	Mitochondrial inner membrane protease subunit 2 OS=Mus musculus OX=10090 GN=Immp2l PE=1 SV=1	Immp2l	21.14	4	4	4	19418.7	15026.2	17274.1	7393.16	20238.6	22826	23130.7	22065.1	19652.4	0.988109	0.764599	0.878982	1.02983	1.16149	1.17699	1.2799	0.0427407
P84091	AP-2 complex subunit mu OS=Mus musculus OX=10090 GN=Ap2m1 PE=1 SV=1	Ap2m1	14.25	7	7	7	15953	24926.9	21825.2	8962.91	20030.9	17031.1	18093.8	18385.3	19643.5	0.812127	1.26897	1.11107	1.01972	0.86701	0.92111	0.879606	0.464201
Q63918	Caveolae-associated protein 2 OS=Mus musculus OX=10090 GN=Cavin2 PE=1 SV=3	Cavin2	22.49	10	10	10	26157.6	27967.5	25197.6	11339.3	9176.04	16176.4	13119.7	12824	19632.5	1.33236	1.42455	1.28347	0.467391	0.823961	0.668265	0.485008	0.011233
Q02819	Nucleobindin-1 OS=Mus musculus OX=10090 GN=Nucb1 PE=1 SV=2	Nucb1	34.86	17	17	17	11388.2	9172.83	9104.37	4250.18	52054.2	15631.8	20282.5	29322.8	19605.7	0.580863	0.467867	0.464375	2.65506	0.797311	1.03452	2.96536	0.0631486
Q8BMD8	Mitochondrial adenyl nucleotide antiporter SLC25A24 OS=Mus musculus OX=10090 GN=Slc25a24 PE=1 SV=1	Slc25a24	15.16	8	8	8	18971.1	22092.4	18525	8518.24	16523.7	20262.9	20968.7	19251.8	19557.3	0.970027	1.12962	0.947217	0.844887	1.03608	1.07217	0.969236	0.735425
Q9DBG7	Signal recognition particle receptor subunit alpha OS=Mus musculus OX=10090 GN=Srpra PE=1 SV=1	Srpra	7.55	5	5	5	16427.6	18416.4	18582.6	7635.59	24025.6	20019.5	19820.3	21288.5	19548.7	0.840344	0.94208	0.950581	1.22901	1.02409	1.0139	1.19539	0.0762482
O35887	Calumenin OS=Mus musculus OX=10090 GN=Calu PE=1 SV=1	Calu	26.67	9	9	9	4951.83	3822.68	5558.13	2055.19	65474.2	18857.7	18611.9	34314.6	19546.1	0.253341	0.195573	0.28436	3.34974	0.964782	0.952207	7.18247	0.0141388
Q9Z1G4	V-type proton ATPase 116 kDa subunit a 1 OS=Mus musculus OX=10090 GN=Atp6v0a1 PE=1 SV=3	Atp6v0a1	16.57	14	14	14	13551	23768.4	16597.3	7710.75	22135.4	19785.2	21373.6	21098.1	19535.1	0.693673	1.2167	0.849612	1.13311	1.0128	1.09411	1.17393	0.327624
Q8BYU6	Torsin-1A-interacting protein 2 OS=Mus musculus OX=10090 GN=Tor1aip2 PE=1 SV=1	Tor1aip2	8.76	5	4	4	8510.24	16012.3	17776.9	6045.89	35476.6	18387.7	21011.4	24958.6	19529.2	0.43577	0.819916	0.910273	1.81659	0.94155	1.0759	1.77013	0.131361
Q91ZX7	Prolow-density lipoprotein receptor-related protein 1 OS=Mus musculus OX=10090 GN=Lrp1 PE=1 SV=1	Lrp1	10.85	47	47	46	13688.1	16395.6	16236	6638.65	35613.6	17943.3	17255.9	23604.3	19522.1	0.70116	0.839849	0.831674	1.82427	0.919128	0.883917	1.52878	0.202598
Q9JJA4	Ribosome biogenesis protein WDR12 OS=Mus musculus OX=10090 GN=Wdr12 PE=1 SV=1	Wdr12	4.02	1	1	1	32054.5	22439.8	20054.8	10650.9	14346.7	14780.8	13288.5	14138.7	19494.2	1.64431	1.1511	1.02876	0.735948	0.758216	0.681665	0.568967	0.0198231
Q8BGX2	Mitochondrial import inner membrane translocase subunit Tim29 OS=Mus musculus OX=10090 GN=Timm29 PE=1 SV=1	Timm29	29.32	6	6	6	16191.6	16560	15735.2	6933.45	17184.8	25416.6	25614.8	22738.7	19450.5	0.832452	0.851392	0.808987	0.883515	1.30673	1.31692	1.4069	0.0703293
B1AR13	CDGSH iron-sulfur domain-containing protein 3, mitochondrial OS=Mus musculus OX=10090 GN=Cisd3 PE=1 SV=1	Cisd3	22.63	3	3	3	21057.6	15721	13222.4	7147.52	12642	29121.3	24585.4	22116.2	19391.6	1.08591	0.810711	0.681862	0.651931	1.50175	1.26784	1.32695	0.448653
Q8K0C8	Cytochrome c oxidase assembly protein COX19 OS=Mus musculus OX=10090 GN=Cox19 PE=1 SV=1	Cox19	55.43	6	6	6	14011.8	13509.6	17541.6	6448.06	21122.5	25829.3	23915.8	23622.5	19321.8	0.725182	0.699191	0.907867	1.0932	1.3368	1.23776	1.57263	0.0105089
Q64433	10 kDa heat shock protein, mitochondrial OS=Mus musculus OX=10090 GN=Hspe1 PE=1 SV=2	Hspe1	33.33	3	3	3	22578.3	9815.18	12179.6	6373.63	28667.5	20536.9	21790.2	23664.9	19261.3	1.17221	0.509581	0.632336	1.48835	1.06623	1.1313	1.59277	0.126558
Q9CZ42	ATP-dependent (S)-NAD(P)H-hydrate dehydratase OS=Mus musculus OX=10090 GN=Naxd PE=1 SV=1	Naxd	16.03	5	5	5	11434.8	16816.1	14114.1	6056.58	28030.5	22213.2	22950.3	24398	19259.8	0.593712	0.873118	0.732826	1.45539	1.15334	1.19161	1.7277	0.0141451
Q3TAS6	ER membrane protein complex subunit 10 OS=Mus musculus OX=10090 GN=Emc10 PE=2 SV=2	Emc10	9.69	3	3	3	14688.4	16844.1	11430.4	6140.23	26955.1	23739.1	21434.6	24042.9	19182	0.765741	0.878122	0.595894	1.40523	1.23757	1.11744	1.67886	0.0160801
O09165	Calsequestrin-1 OS=Mus musculus OX=10090 GN=Casq1 PE=1 SV=3	Casq1	2.72	1	1	1	41763.1	27043.3	37586.8	15199.8		5879.93	2567.03	4223.48	19140	1.81831	1.17743	1.63648		0.256005	0.111765	0.119091	0.0083231
P13595	Neural cell adhesion molecule 1 OS=Mus musculus OX=10090 GN=Ncam1 PE=1 SV=3	Ncam1	17.13	17	17	17	22530	18187.8	19052.2	8548.3	13039.9	25324.1	16668.3	18344.1	19133.7	1.1775	0.950563	0.99574	0.681514	1.32353	0.871148	0.920734	0.599148
O08749	Dihydrolipoyl dehydrogenase, mitochondrial OS=Mus musculus OX=10090 GN=Dld PE=1 SV=2	Dld	23.97	12	12	12	20039.6	12364.6	16685.8	7021.42	20465.7	23775.4	21399.6	21880.2	19121.8	1.048	0.646624	0.872607	1.07028	1.24337	1.11912	1.33715	0.105292
Q8BX70	Intermembrane lipid transfer protein VPS13C OS=Mus musculus OX=10090 GN=Vps13c PE=1 SV=2	Vps13c	13.98	52	52	52	17866.7	26379.8	21926.3	9477.54	15033.2	14828.4	18530	16130.5	19094.1	0.93572	1.38157	1.14833	0.787323	0.776597	0.970459	0.731291	0.0841258
Q6ZQ38	Cullin-associated NEDD8-dissociated protein 1 OS=Mus musculus OX=10090 GN=Cand1 PE=1 SV=2	Cand1	12.2	17	17	17	22705.3	24365.1	26522.1	10522.2	11411.3	13718	15615.9	13581.7	19056.3	1.19149	1.27859	1.39178	0.598821	0.719868	0.819462	0.55366	0.0041646
Q8CFX1	GDH/6PGL endoplasmic bifunctional protein OS=Mus musculus OX=10090 GN=H6pd PE=1 SV=2	H6pd	20.15	17	17	17	2247.02	4117.59	3700.74	1448.07	71924	14608.7	17458.6	34663.8	19009.4	0.118205	0.216608	0.194679	3.78359	0.768497	0.918417	10.3316	0.0176098
P17710	Hexokinase-1 OS=Mus musculus OX=10090 GN=Hk1 PE=1 SV=3	Hk1	16.22	16	14	11	16479.7	18874.2	17752.5	7594.8	19839.9	19422.5	21315.4	20192.6	18947.4	0.869762	0.996138	0.936938	1.04711	1.02508	1.12498	1.14069	0.0517871
Q9CXI5	Mesencephalic astrocyte-derived neurotrophic factor OS=Mus musculus OX=10090 GN=Manf PE=1 SV=2	Manf	36.31	8	8	8	7898.82	5323.06	9711.63	3284.83	54346.4	16911.2	19417.8	30225.1	18934.8	0.417158	0.281125	0.512898	2.87018	0.893127	1.02551	3.95384	0.0367991
Q9WVJ2	26S proteasome non-ATPase regulatory subunit 13 OS=Mus musculus OX=10090 GN=Psmd13 PE=1 SV=1	Psmd13	27.93	11	11	11	22180.4	22021.9	20938.4	9314.52	14217.3	18744.5	15252.8	16071.5	18892.5	1.17403	1.16564	1.10829	0.752535	0.992164	0.807345	0.740161	0.0223109
Q99LB2	Dehydrogenase/reductase SDR family member 4 OS=Mus musculus OX=10090 GN=Dhrs4 PE=1 SV=3	Dhrs4	24.01	7	7	7	12367.3	11543.6	16509.2	5780.73	25254.3	29752	17263.3	24089.9	18781.6	0.658479	0.614622	0.879008	1.34463	1.5841	0.919159	1.78796	0.0434168
Q8BJ03	Cytochrome c oxidase assembly protein COX15 homolog OS=Mus musculus OX=10090 GN=Cox15 PE=1 SV=1	Cox15	10.17	4	4	4	14908.5	16794.3	18537.6	7180.37	18864	21023.7	22432.8	20773.5	18760.1	0.79469	0.895211	0.988137	1.00554	1.12066	1.19577	1.24045	0.0549031
Q61207	Prosaposin OS=Mus musculus OX=10090 GN=Psap PE=1 SV=2	Psap	25.67	15	15	15	14793.7	13960	12976.5	5971.55	37986.4	15526.9	17198.6	23570.6	18740.4	0.789404	0.744917	0.692436	2.02698	0.828528	0.917731	1.6945	0.194816
Q6PF93	Phosphatidylinositol 3-kinase catalytic subunit type 3 OS=Mus musculus OX=10090 GN=Pik3c3 PE=1 SV=1	Pik3c3	2.25	2	2	2	16031.5	19434.6	22316.7	8255.86	12787.1	25053.8	16812.9	18217.9	18739.4	0.855495	1.0371	1.1909	0.682363	1.33696	0.897194	0.945849	0.715586
O55186	CD59A glycoprotein OS=Mus musculus OX=10090 GN=Cd59a PE=2 SV=1	Cd59a	22.76	2	2	2	18308	18292.7	17917.7	7792.45	16968	20646.8	19998.1	19204.3	18688.5	0.979637	0.978819	0.958753	0.907936	1.10478	1.07007	1.05676	0.446351
Q9D1Q4	Dolichol-phosphate mannosyltransferase subunit 3 OS=Mus musculus OX=10090 GN=Dpm3 PE=1 SV=1	Dpm3	23.91	2	2	2	5630.54	14427.4	14861.2	4992.72	31603.4	23830.5	21761.2	25731.7	18685.7	0.301329	0.772109	0.795324	1.69131	1.27533	1.16459	2.21068	0.0617885
P99026	Proteasome subunit beta type-4 OS=Mus musculus OX=10090 GN=Psmb4 PE=1 SV=1	Psmb4	15.91	4	4	4	25315.4	22138.9	20481.1	9709.04	11112.1	17667.3	15277.7	14685.7	18665.4	1.35627	1.18609	1.09728	0.595331	0.946526	0.818503	0.648515	0.0408488
Q3TVI8	Pre-B-cell leukemia transcription factor-interacting protein 1 OS=Mus musculus OX=10090 GN=Pbxip1 PE=1 SV=2	Pbxip1	8.67	6	6	6	15420.9	17660.2	26087.9	8456.52	24904	12737.5	15105	17582.2	18652.6	0.826743	0.946796	1.39862	1.33515	0.682881	0.809807	0.891455	0.634489
Q9Z211	Peroxisomal membrane protein 11A OS=Mus musculus OX=10090 GN=Pex11a PE=1 SV=1	Pex11a	16.26	5	5	5	10108.3	10714.5	10625	4497.01	25863.2	21166.3	33308.5	26779.3	18631	0.542554	0.575091	0.570287	1.38818	1.13608	1.7878	2.55465	0.00224672
Q62165	Dystroglycan 1 OS=Mus musculus OX=10090 GN=Dag1 PE=1 SV=4	Dag1	10.53	9	9	9	21849.5	17518.4	17740.4	8163.69	18345.6	19565	16635.3	18182	18609	1.17413	0.941392	0.953322	0.985844	1.05137	0.893937	0.955131	0.643411
O35459	Delta(3,5)-Delta(2,4)-dienoyl-CoA isomerase, mitochondrial OS=Mus musculus OX=10090 GN=Ech1 PE=1 SV=1	Ech1	19.88	6	6	6	12685.4	14096.8	9702.43	5217.5	25185.6	25877.9	23997.5	25020.3	18590.9	0.682343	0.758262	0.52189	1.35472	1.39196	1.29082	2.05733	0.00294743
P63038	60 kDa heat shock protein, mitochondrial OS=Mus musculus OX=10090 GN=Hspd1 PE=1 SV=1	Hspd1	18.67	13	13	13	16655	13322.2	14133.6	6309.78	23250.9	20485.4	23652.6	22463	18583.3	0.896236	0.716892	0.760555	1.25117	1.10236	1.27279	1.52772	0.00616707
Q9D0G0	Large ribosomal subunit protein mL65 OS=Mus musculus OX=10090 GN=Mrps30 PE=1 SV=1	Mrps30	30.09	11	11	11	23967.6	20055	18659.2	8963.56	12169.5	18103.2	18303.7	16192.1	18543	1.29254	1.08154	1.00626	0.656284	0.97628	0.987093	0.774968	0.157581
P18760	Cofilin-1 OS=Mus musculus OX=10090 GN=Cfl1 PE=1 SV=3	Cfl1	39.76	8	8	7	18137.3	18320.8	21976.1	8356.71	16932.7	17634.6	18160.2	17575.8	18527	0.978968	0.988873	1.18617	0.91395	0.951835	0.980205	0.90234	0.205007
Q99J56	Derlin-1 OS=Mus musculus OX=10090 GN=Derl1 PE=1 SV=1	Derl1	6.77	2	2	2	10465	18109	14227.6	6116.34	27082	22171	18957.9	22737	18502.1	0.565612	0.978755	0.768973	1.46373	1.1983	1.02464	1.59365	0.0642425
O88384	Vesicle transport through interaction with t-SNAREs homolog 1B OS=Mus musculus OX=10090 GN=Vti1b PE=1 SV=1	Vti1b	24.14	5	5	5	18604.3	23243.1	12953.2	7834.25	20998.8	17792.4	17157.5	18649.6	18458.2	1.00791	1.25923	0.701758	1.13764	0.963928	0.929532	1.02095	0.816353
Q8BSF4	Phosphatidylserine decarboxylase proenzyme, mitochondrial OS=Mus musculus OX=10090 GN=Pisd PE=2 SV=1	Pisd	15.02	6	6	6	12952.4	14555.8	15690.5	6175.96	23441.3	23270.8	20791.9	22501.3	18450.5	0.70201	0.788913	0.850413	1.2705	1.26126	1.1269	1.56264	0.00274478
Q9QYI4	DnaJ homolog subfamily B member 12 OS=Mus musculus OX=10090 GN=Dnajb12 PE=1 SV=2	Dnajb12	13.3	5	5	5	11217.2	15807.2	14241.5	5899.17	30077.5	20243.4	18967.5	23096.1	18425.7	0.60878	0.857888	0.772914	1.63237	1.09865	1.0294	1.67907	0.0452257
P07310	Creatine kinase M-type OS=Mus musculus OX=10090 GN=Ckm PE=1 SV=1	Ckm	14.96	6	6	6	30038.7	12347	32534.5	10707.6	9494.15	16208.9	9717.28	11806.8	18390.1	1.63342	0.671394	1.76913	0.516265	0.881393	0.528398	0.472774	0.122403
Q9CXW2	Small ribosomal subunit protein mS22 OS=Mus musculus OX=10090 GN=Mrps22 PE=1 SV=1	Mrps22	25.91	9	9	9	17956.8	18487.8	15220.8	7388.33	15203.8	22897.4	20530	19543.7	18382.8	0.976828	1.00571	0.827993	0.827068	1.24559	1.11681	1.13483	0.445105
G5E829	Plasma membrane calcium-transporting ATPase 1 OS=Mus musculus OX=10090 GN=Atp2b1 PE=1 SV=1	Atp2b1	17.05	18	18	18	16953.2	21999.8	22465.3	8784.19	14241.5	16886.8	17683.2	16270.5	18371.6	0.922792	1.19749	1.22283	0.77519	0.919178	0.962527	0.794739	0.1136
Q9Z2A7	Diacylglycerol O-acyltransferase 1 OS=Mus musculus OX=10090 GN=Dgat1 PE=1 SV=1	Dgat1	5.22	3	3	3	14009.7	17750	15241.9	6716.55	28879.8	16285.2	17910.1	21025	18346.1	0.763633	0.967507	0.830797	1.57416	0.887665	0.976234	1.34198	0.234422
P11152	Lipoprotein lipase OS=Mus musculus OX=10090 GN=Lpl PE=1 SV=3	Lpl	17.09	9	9	9	13610.8	22034.6	20173.2	7980.38	30362.7	10375.9	13516.6	18085.1	18345.6	0.74191	1.20108	1.09962	1.65504	0.565579	0.736775	0.971991	0.758321
Q8CC36	Cerebral dopamine neurotrophic factor OS=Mus musculus OX=10090 GN=Cdnf PE=1 SV=1	Cdnf	31.55	6	6	6	7622.93	7388.29	12709.2	3967.14	42387.7	20718.8	18798.8	27301.8	18271	0.417216	0.404374	0.695596	2.31995	1.13397	1.02889	2.95469	0.0281693
O88342	WD repeat-containing protein 1 OS=Mus musculus OX=10090 GN=Wdr1 PE=1 SV=3	Wdr1	8.09	4	4	4	16475.1	19115.9	19090.7	7814.54	17386.6	18341.2	19151.5	18293.1	18260.2	0.902243	1.04686	1.04548	0.95216	1.00444	1.04881	1.00361	0.931092
P14483	H-2 class II histocompatibility antigen, A beta chain OS=Mus musculus OX=10090 GN=H2-Ab1 PE=1 SV=1	H2-Ab1	31.32	9	9	9	17987.2	21781.1	20273.5	8585.73	14335.3	11803	23243.3	16460.5	18237.2	0.98629	1.19432	1.11165	0.786046	0.647192	1.2745	0.822454	0.325116
P58771	Tropomyosin alpha-1 chain OS=Mus musculus OX=10090 GN=Tpm1 PE=1 SV=1	Tpm1	23.24	7	7	7	23989.5	20798.4	24145.1	9853.89	10657.6	18532.4	11237.7	13475.9	18226.8	1.31617	1.14109	1.3247	0.584722	1.01677	0.616549	0.586478	0.036803
P21956	Lactadherin OS=Mus musculus OX=10090 GN=Mfge8 PE=1 SV=3	Mfge8	25.27	11	11	11	24319.9	19873.3	15021.3	8467.54	15972.8	20530.5	13560.4	16687.9	18213	1.3353	1.09116	0.824756	0.876998	1.12724	0.744544	0.845464	0.425992
P11881	Inositol 1,4,5-trisphosphate receptor type 1 OS=Mus musculus OX=10090 GN=Itpr1 PE=1 SV=2	Itpr1	10.73	29	24	24	12902.9	18221.4	17422.7	6947.82	22779.1	17622	20220.8	20207.3	18194.8	0.709153	1.00146	0.957564	1.25196	0.968518	1.11135	1.24873	0.157551
O70439	Syntaxin-7 OS=Mus musculus OX=10090 GN=Stx7 PE=1 SV=3	Stx7	24.9	6	6	6	18326.3	25754.4	18409.3	8933.27	15397.9	15433.8	15684.5	15505.4	18167.7	1.00873	1.41759	1.0133	0.847543	0.849519	0.863318	0.744378	0.0667376
Q80Y98	Phospholipase DDHD2 OS=Mus musculus OX=10090 GN=Ddhd2 PE=1 SV=3	Ddhd2	17.02	14	14	13	16837.3	19419.6	17707.2	7717.45	17693.2	19218.9	18048.3	18320.1	18154.1	0.927466	1.06971	0.975384	0.974613	1.05865	0.994173	1.01846	0.710089
P62137	Serine/threonine-protein phosphatase PP1-alpha catalytic subunit OS=Mus musculus OX=10090 GN=Ppp1ca PE=1 SV=1	Ppp1ca	22.42	8	8	8	16849.2	20467.7	23557.2	8702.93	16678.3	14384.2	16740.5	15934.3	18112.9	0.930235	1.13001	1.30058	0.920799	0.794143	0.924233	0.785276	0.0980355
Q8VCM7	Fibrinogen gamma chain OS=Mus musculus OX=10090 GN=Fgg PE=1 SV=1	Fgg	30.05	12	12	12	20092.7	21964.3	20982.3	9015.05	14918.3	15184.8	14847	14983.4	17998.2	1.11637	1.22036	1.1658	0.828876	0.843683	0.824914	0.713049	0.000222253
P14685	26S proteasome non-ATPase regulatory subunit 3 OS=Mus musculus OX=10090 GN=Psmd3 PE=1 SV=3	Psmd3	24.15	14	14	14	22389.5	20928.1	19735.1	9016.98	13080.3	17387	14237.5	14901.6	17959.6	1.24666	1.16529	1.09886	0.728319	0.968118	0.792752	0.709007	0.0190089
P17751	Triosephosphate isomerase OS=Mus musculus OX=10090 GN=Tpi1 PE=1 SV=5	Tpi1	30.92	6	6	6	19099	15750.6	15537.7	7205.17	20310.1	19328.8	17604.2	19081	17938.4	1.0647	0.878038	0.86617	1.13221	1.07751	0.98137	1.13606	0.173097
E9Q3E1	Aldehyde dehydrogenase family 3 member B2 OS=Mus musculus OX=10090 GN=Aldh3b2 PE=1 SV=1	Aldh3b2	17.95	8	8	8	12082.8	26772.4	15855.5	7821.81	15790.2	17585.5	18752.7	17376.1	17806.5	0.678561	1.50352	0.890432	0.886765	0.987588	1.05314	0.952801	0.984161
P13020	Gelsolin OS=Mus musculus OX=10090 GN=Gsn PE=1 SV=3	Gsn	16.03	12	12	12	12117.8	15591	15901.4	6237.46	22527.1	20857.8	19665.2	21016.7	17776.7	0.681667	0.877046	0.894507	1.26723	1.17332	1.10623	1.44576	0.0174738
P20918	Plasminogen OS=Mus musculus OX=10090 GN=Plg PE=1 SV=3	Plg	28.33	25	25	25	16952.4	22768.9	19482.6	8472.46	13722.3	17594.8	16116.6	15811.2	17772.9	0.953832	1.2811	1.09619	0.77209	0.989977	0.906806	0.801192	0.121574
P62717	Large ribosomal subunit protein eL20 OS=Mus musculus OX=10090 GN=Rpl18a PE=1 SV=1	Rpl18a	39.77	7	7	7	22316.4	23532.3	21506	9630.78	11879.9	14544.7	12784.9	13069.8	17760.7	1.2565	1.32496	1.21088	0.668887	0.818926	0.719842	0.582135	0.00109374
Q99LP6	GrpE protein homolog 1, mitochondrial OS=Mus musculus OX=10090 GN=Grpel1 PE=1 SV=1	Grpel1	26.27	6	6	6	20752.8	12625.7	19742.5	7595.04	15044.1	18549.3	19835.1	17809.5	17758.2	1.16863	0.710977	1.11174	0.847161	1.04455	1.11695	1.00579	0.905568
Q61147	Ceruloplasmin OS=Mus musculus OX=10090 GN=Cp PE=1 SV=2	Cp	20.08	21	21	21	17915.6	20782.2	18930.8	8244.53	14422.1	17416.2	16816.1	16218.1	17713.8	1.01139	1.17322	1.0687	0.814172	0.983198	0.94932	0.844275	0.0776818
P86048	Large ribosomal subunit protein uL16-like OS=Mus musculus OX=10090 GN=Rpl10l PE=1 SV=1	Rpl10l	22.9	5	5	5	23730.6	17290.2	20114.6	8739.04	13421	15456.2	16196.9	15024.7	17701.6	1.34059	0.97676	1.13632	0.758181	0.873154	0.914997	0.737283	0.0494573
O08734	Bcl-2 homologous antagonist/killer OS=Mus musculus OX=10090 GN=Bak1 PE=1 SV=3	Bak1	5.26	1	1	1	14001.6	14471.1	16662.6	6449.08	19288.9	14631.9	26864.9	20261.9	17653.5	0.793135	0.81973	0.943869	1.09264	0.828838	1.52179	1.34674	0.215727
Q99KV1	DnaJ homolog subfamily B member 11 OS=Mus musculus OX=10090 GN=Dnajb11 PE=1 SV=1	Dnajb11	15.64	7	7	7	6670.55	9631.4	10067.1	3772.24	33787.2	19327.2	26370.9	26495.1	17642.4	0.378098	0.545924	0.57062	1.91511	1.0955	1.49475	3.01434	0.00622129
Q9WU78	Programmed cell death 6-interacting protein OS=Mus musculus OX=10090 GN=Pdcd6ip PE=1 SV=3	Pdcd6ip	24.63	22	22	22	18549.4	19638.6	21747.5	8575.16	15208.8	14259.6	16251.6	15240	17609.3	1.05339	1.11524	1.235	0.863682	0.809779	0.922901	0.76282	0.0107708
Q9JJ59	ABC-type oligopeptide transporter ABCB9 OS=Mus musculus OX=10090 GN=Abcb9 PE=1 SV=1	Abcb9	17.45	11	11	11	18024.7	20914.4	16705.6	7956.45	16117.7	17765.4	15989.4	16624.2	17586.2	1.02493	1.18925	0.949927	0.916497	1.01019	0.909202	0.896267	0.225146
Q60714	Long-chain fatty acid transport protein 1 OS=Mus musculus OX=10090 GN=Slc27a1 PE=1 SV=1	Slc27a1	16.25	12	12	12	12293	22554.8	17065.8	7423.69	19707.8	13771.6	19874.1	17784.5	17544.5	0.700675	1.28558	0.972714	1.1233	0.784952	1.13278	1.02774	0.847607
Q64727	Vinculin OS=Mus musculus OX=10090 GN=Vcl PE=1 SV=4	Vcl	21.58	21	21	21	15636.9	17257.4	20195.5	7596.34	15893.6	20097.9	16048.4	17346.6	17521.6	0.892435	0.984921	1.1526	0.907085	1.14703	0.91592	0.980224	0.857965
Q91YM4	FAST kinase domain-containing protein 4 OS=Mus musculus OX=10090 GN=Tbrg4 PE=1 SV=1	Tbrg4	9.68	6	6	6	12465.9	19418.6	16230.1	6877.47	15603	20605.4	20680.2	18962.9	17500.5	0.712315	1.1096	0.927406	0.891573	1.17742	1.18169	1.18236	0.331907
O55029	Coatomer subunit beta' OS=Mus musculus OX=10090 GN=Copb2 PE=1 SV=2	Copb2	19.45	18	18	18	13613.7	18821.8	17971.8	7211.54	23883.2	14999.1	15707.6	18196.6	17499.5	0.777946	1.07556	1.02699	1.36479	0.857114	0.897601	1.08298	0.72828
O55192	Sodium-dependent noradrenaline transporter OS=Mus musculus OX=10090 GN=Slc6a2 PE=1 SV=2	Slc6a2	5.51	3	3	2	17233.4	20374.2	21394	8430.73	11561.7	16373.6	17772.6	15236	17451.6	0.987498	1.16747	1.22591	0.662501	0.93823	1.01839	0.774689	0.143005
Q07417	Short-chain specific acyl-CoA dehydrogenase, mitochondrial OS=Mus musculus OX=10090 GN=Acads PE=1 SV=2	Acads	17.96	7	7	7	12477.9	15777.6	14761	6150.78	19917.1	19391.6	22260.6	20523.1	17431	0.715847	0.905148	0.846826	1.14263	1.11248	1.27707	1.43129	0.0114128
Q9ES64	Harmonin OS=Mus musculus OX=10090 GN=Ush1c PE=1 SV=1	Ush1c	0.88	1	1	1	19211.9	22089.7	20233.1	8791.23	17822.5		25156.3	21489.4	17418.9	0.919111	1.05679	0.967966	0.852641		1.2035	1.04767	0.87862
Q9D8V7	Signal peptidase complex catalytic subunit SEC11C OS=Mus musculus OX=10090 GN=Sec11c PE=1 SV=3	Sec11c	8.33	2	2	2	10535.5	15310.3	17443.9	6186.29	19619.1	14435.1	26758.6	20270.9	17350.4	0.607219	0.882417	1.00539	1.13076	0.831974	1.54225	1.40479	0.230354
Q99L13	3-hydroxyisobutyrate dehydrogenase, mitochondrial OS=Mus musculus OX=10090 GN=Hibadh PE=1 SV=1	Hibadh	8.66	2	2	2	17859.3	13754.6	14850.1	6639.81	20325.7	20355.9	16953.5	19211.7	17349.9	1.02936	0.792779	0.855921	1.17152	1.17326	0.977155	1.24042	0.0912585
P47911	Large ribosomal subunit protein eL6 OS=Mus musculus OX=10090 GN=Rpl6 PE=1 SV=3	Rpl6	18.58	7	7	7	14902.6	24891.6	20140.9	8567.81	14193	14414.4	15420.4	14675.9	17327.1	0.860072	1.43657	1.16239	0.819119	0.831897	0.889956	0.734591	0.129758
Q8BU88	Large ribosomal subunit protein uL22m OS=Mus musculus OX=10090 GN=Mrpl22 PE=1 SV=1	Mrpl22	35.44	7	7	7	18946.9	21698.9	19006.1	8529.76	11975.8	16137.8	15405.3	14506.3	17195.1	1.10188	1.26192	1.10532	0.696465	0.93851	0.89591	0.729548	0.035307
Q9Z1X2	Phosphatidylserine synthase 2 OS=Mus musculus OX=10090 GN=Ptdss2 PE=1 SV=2	Ptdss2	7.61	4	4	4	10726.1	14275.8	13002.1	5431.94	29823.2	18055	17190.6	21689.6	17178.8	0.62438	0.831013	0.756869	1.73605	1.051	1.00069	1.71216	0.0584758
Q9CZY3	Ubiquitin-conjugating enzyme E2 variant 1 OS=Mus musculus OX=10090 GN=Ube2v1 PE=1 SV=1	Ube2v1	25.85	4	4	4	18454.8	19215.7	22382.6	8584.42	12272.6	14776.2	15191.4	14080.1	17048.9	1.08246	1.12709	1.31285	0.719848	0.866696	0.89105	0.703381	0.0166921
Q64008	Ras-related protein Rab-34 OS=Mus musculus OX=10090 GN=Rab34 PE=1 SV=2	Rab34	3.86	1	1	1	17808.9	14262.4	11924.4	6286.08	18470.6	18759.8	20810.2	19346.9	17006	1.04721	0.838666	0.701186	1.08612	1.10313	1.22369	1.31923	0.0766614
O08709	Peroxiredoxin-6 OS=Mus musculus OX=10090 GN=Prdx6 PE=1 SV=3	Prdx6	28.57	6	6	6	16588.1	15022.6	12702	6337.04	21439.7	20060.2	16145.7	19215.2	16993	0.97617	0.884044	0.747482	1.26167	1.18049	0.950135	1.30088	0.0864636
P97351	Small ribosomal subunit protein eS1 OS=Mus musculus OX=10090 GN=Rps3a PE=1 SV=3	Rps3a	35.61	9	9	9	16913.7	16842.5	16742	7222.97	14247.7	20373.1	16621.5	17080.8	16956.8	0.997461	0.993262	0.987335	0.840238	1.20147	0.980229	1.01474	0.972119
Q9Z1Q2	Phosphatidylserine lipase ABHD16A OS=Mus musculus OX=10090 GN=Abhd16a PE=1 SV=3	Abhd16a	8.24	5	5	5	15352.8	16128.9	13351.6	6408.08	23323.4	15944.1	17592.3	18953.3	16948.9	0.905831	0.951622	0.787758	1.37611	0.940719	1.03796	1.26825	0.148378
Q8R3Q0	Store-operated calcium entry-associated regulatory factor OS=Mus musculus OX=10090 GN=Saraf PE=1 SV=2	Saraf	15.87	6	6	6	8726.04	14249.7	10791	4828.66	33185.6	13638.5	20888.3	22570.8	16913.2	0.515931	0.84252	0.638023	1.96211	0.806382	1.23503	2.0053	0.0908075
Q9CZR2	N-acetylated-alpha-linked acidic dipeptidase 2 OS=Mus musculus OX=10090 GN=Naalad2 PE=1 SV=2	Naalad2	15.81	11	11	10	17526.6	19114.9	18456.1	7877.92	15084.5	15614.4	15637.8	15445.6	16905.7	1.03673	1.13068	1.09171	0.892272	0.923617	0.925001	0.840993	0.00342154
Q8BY89	Choline transporter-like protein 2 OS=Mus musculus OX=10090 GN=Slc44a2 PE=1 SV=2	Slc44a2	8.07	8	8	8	22395	19857	21866.9	9164.42	8861.38	16864	11516.8	12414.1	16893.5	1.32566	1.17542	1.2944	0.524543	0.998253	0.681729	0.58083	0.0387183
Q9D5U8	Cyclic nucleotide-binding domain-containing protein 2 OS=Mus musculus OX=10090 GN=Cnbd2 PE=1 SV=2	Cnbd2	1.49	1	1	1	9774.46	8315.46	6831.07	3560.78	21252.9	40082.2	14886.3	25407.1	16857.1	0.579844	0.493292	0.405235	1.26077	2.37777	0.88309	3.05852	0.0275347
Q9CQL5	Large ribosomal subunit protein uL18m OS=Mus musculus OX=10090 GN=Mrpl18 PE=1 SV=1	Mrpl18	29.44	5	5	5	24473.7	17791.2	18597	8700.91	10671.4	12874.6	16710.3	13418.8	16853	1.45218	1.05567	1.10348	0.633204	0.763934	0.991531	0.661437	0.0623853
P48193	Protein 4.1 OS=Mus musculus OX=10090 GN=Epb41 PE=1 SV=2	Epb41	17.6	15	11	11	20672.2	18332.3	21223.7	8611.83	10410.1	17948.9	12425.6	13594.9	16835.5	1.2279	1.08891	1.26065	0.618343	1.06614	0.738061	0.677168	0.0678282
O88685	26S proteasome regulatory subunit 6A OS=Mus musculus OX=10090 GN=Psmc3 PE=1 SV=2	Psmc3	12.44	5	5	5	17861.8	19268.8	17671.9	7832.85	12051.3	18217.1	15449.2	15239.2	16753.3	1.06616	1.15015	1.05483	0.719337	1.08737	0.922156	0.834225	0.189035
Q60692	Proteasome subunit beta type-6 OS=Mus musculus OX=10090 GN=Psmb6 PE=1 SV=3	Psmb6	18.07	4	4	4	20726.3	20661.2	15044.8	8066.05	13037.1	15280.4	15476.9	14598.1	16704.5	1.24077	1.23687	0.900646	0.780457	0.91475	0.926514	0.776052	0.109493
Q9R1J0	Sterol-4-alpha-carboxylate 3-dehydrogenase, decarboxylating OS=Mus musculus OX=10090 GN=Nsdhl PE=1 SV=1	Nsdhl	29.28	11	11	11	5922.77	12203.6	14071.2	4608.55	28980.7	18582.8	20458.9	22674.1	16703.3	0.354586	0.730609	0.842419	1.73503	1.11252	1.22484	2.11266	0.0571237
Q8R086	Sulfite oxidase, mitochondrial OS=Mus musculus OX=10090 GN=Suox PE=1 SV=2	Suox	18.5	9	9	9	13555.3	15903.6	17887.2	6770.23	18378.4	16122.9	17733.5	17411.6	16596.8	0.816741	0.958232	1.07775	1.10734	0.971445	1.06849	1.10325	0.31261
Q8BJZ4	Small ribosomal subunit protein mS35 OS=Mus musculus OX=10090 GN=Mrps35 PE=1 SV=2	Mrps35	23.75	8	8	8	17346.4	16002.9	12751.3	6592.62	14270.7	22531.5	16614.1	17805.4	16586.1	1.04584	0.964835	0.768792	0.860399	1.35845	1.00169	1.15869	0.446934
P59481	VIP36-like protein OS=Mus musculus OX=10090 GN=Lman2l PE=1 SV=1	Lman2l	19.6	7	7	7	10683.4	13448.3	12744.6	5273.84	25632.1	17163.1	19346	20713.7	16502.9	0.647364	0.814904	0.772263	1.55319	1.04	1.17228	1.68513	0.0204917
P62918	Large ribosomal subunit protein uL2 OS=Mus musculus OX=10090 GN=Rpl8 PE=1 SV=2	Rpl8	13.23	3	3	3	18156.6	21695.6	14366.2	7748.66	9979.35	19351.1	15454	14928.1	16500.5	1.10037	1.31485	0.870654	0.604792	1.17276	0.936579	0.826001	0.402754
Q8R2Y2	Cell surface glycoprotein MUC18 OS=Mus musculus OX=10090 GN=Mcam PE=1 SV=1	Mcam	21.6	13	13	13	21581.1	21170.3	16976.6	8541.23	9586.37	17192.9	12469.5	13082.9	16496.1	1.30825	1.28335	1.02913	0.581128	1.04224	0.755905	0.657125	0.0755846
Q8R0G7	Protein spinster homolog 1 OS=Mus musculus OX=10090 GN=Spns1 PE=2 SV=1	Spns1	6.06	2	2	2	10480.5	24877.5	18998.6	7766.95	11332.7	17097.5	16184.7	14871.6	16495.2	0.635365	1.50816	1.15176	0.687028	1.03651	0.981173	0.820782	0.622456
Q6ZWN5	Small ribosomal subunit protein uS4 OS=Mus musculus OX=10090 GN=Rps9 PE=1 SV=3	Rps9	30.41	9	9	9	17789.8	20215.5	17970.8	8004.79	14127.4	13143.7	15610	14293.7	16476.2	1.07973	1.22695	1.09071	0.857443	0.797739	0.947427	0.766061	0.0143796
Q9EP89	Serine beta-lactamase-like protein LACTB, mitochondrial OS=Mus musculus OX=10090 GN=Lactb PE=1 SV=1	Lactb	16.52	10	10	10	14022.2	14642.6	14250.4	6137.39	14958.6	20255.7	20464.9	18559.7	16432.4	0.853326	0.891081	0.867214	0.910311	1.23267	1.2454	1.29742	0.0729931
Q9WV54	Acid ceramidase OS=Mus musculus OX=10090 GN=Asah1 PE=1 SV=1	Asah1	17.77	9	9	9	10349.3	20253.9	14685.2	6476.17	21007.9	15275.5	16888.8	17724.1	16410.1	0.630666	1.23423	0.894888	1.28018	0.93086	1.02917	1.17408	0.430953
Q9JJJ7	Protein-serine O-palmitoleoyltransferase porcupine OS=Mus musculus OX=10090 GN=Porcn PE=1 SV=1	Porcn	1.74	1	1	1	9923.65	13711.1	11695.3	5047.83	30043.6	16499.7	16437.9	20993.7	16385.2	0.605647	0.836797	0.713772	1.83358	1.00699	1.00322	1.78265	0.0694868
P22892	AP-1 complex subunit gamma-1 OS=Mus musculus OX=10090 GN=Ap1g1 PE=1 SV=3	Ap1g1	11.56	10	10	10	11706.9	19711	14816.4	6610.84	22593.7	14804.6	14378.6	17259	16335.2	0.716667	1.20666	0.907023	1.38313	0.906301	0.880222	1.11988	0.616456
P62908	Small ribosomal subunit protein uS3 OS=Mus musculus OX=10090 GN=Rps3 PE=1 SV=1	Rps3	36.63	10	10	10	15102.2	17299.8	17876.4	7192.15	10714.2	20151.3	16820.4	15895.3	16327.4	0.924961	1.05956	1.09487	0.65621	1.2342	1.0302	0.948437	0.689019
Q61285	ATP-binding cassette sub-family D member 2 OS=Mus musculus OX=10090 GN=Abcd2 PE=1 SV=2	Abcd2	18.08	13	13	13	11471.8	17882.1	15558.9	6424.27	16485.8	17985.4	18405.5	17625.6	16298.2	0.703867	1.09718	0.954636	1.01151	1.10352	1.12929	1.17732	0.256876
Q91X72	Hemopexin OS=Mus musculus OX=10090 GN=Hpx PE=1 SV=2	Hpx	12.83	6	6	6	16082.2	16011.2	17731.1	7122.19	19134.4	10359.1	18072.3	15855.3	16231.7	0.990789	0.986414	1.09237	1.17883	0.638201	1.11339	0.954667	0.704638
Q9CQV5	Small ribosomal subunit protein uS3m OS=Mus musculus OX=10090 GN=Mrps24 PE=1 SV=1	Mrps24	28.14	3	3	3	12894.9	13294.8	12716.5	5563.33	16235.5	23182.6	18907.5	19441.9	16205.3	0.795721	0.820398	0.784712	1.00186	1.43056	1.16675	1.49913	0.0192482
P70302	Stromal interaction molecule 1 OS=Mus musculus OX=10090 GN=Stim1 PE=1 SV=2	Stim1	13.43	10	10	10	18499.9	16232.3	19556.6	7761.75	12078.1	16092.7	14659.6	14276.8	16186.5	1.14292	1.00283	1.2082	0.746182	0.994203	0.905666	0.788936	0.0753427
Q99N87	Small ribosomal subunit protein uS5m OS=Mus musculus OX=10090 GN=Mrps5 PE=1 SV=1	Mrps5	15.97	7	7	7	14004.8	12283.3	12028.1	5479.02	16628.7	23855.3	18273.2	19585.7	16178.9	0.865621	0.759217	0.743444	1.0278	1.47447	1.12945	1.53348	0.0240344
Q9QUM9	Proteasome subunit alpha type-6 OS=Mus musculus OX=10090 GN=Psma6 PE=1 SV=1	Psma6	32.11	8	8	8	19552.3	21263.3	17084.5	8279.46	10619.3	15552.5	12804.4	12992.1	16146	1.21096	1.31694	1.05812	0.657703	0.963239	0.793036	0.673163	0.0337463
O89001	Carboxypeptidase D OS=Mus musculus OX=10090 GN=Cpd PE=1 SV=2	Cpd	10.02	12	12	12	7796.84	12053.6	9053.04	4135.64	33745.4	15223	18956.8	22641.7	16138.1	0.483132	0.746903	0.560973	2.09104	0.943295	1.17466	2.35007	0.0394032
Q9QWL7	Keratin, type I cytoskeletal 17 OS=Mus musculus OX=10090 GN=Krt17 PE=1 SV=3	Krt17	18.24	8	7	6	16574.7	22621.7	11821.2	7293.83	19680	20876	5161.9	15239.3	16122.6	1.02804	1.40311	0.733208	1.22065	1.29483	0.320166	0.89612	0.644501
Q8WUR0	Protein C19orf12 homolog OS=Mus musculus OX=10090 PE=1 SV=1	--	6.38	1	1	1	12407.7	19591.2	16155.5	6880.54	11410.7	18550.5	18528.3	16163.2	16107.3	0.770315	1.21629	1.00299	0.708417	1.15168	1.1503	1.00696	0.998432
O35945	Aldehyde dehydrogenase, cytosolic 1 OS=Mus musculus OX=10090 GN=Aldh1a7 PE=1 SV=1	Aldh1a7	10.58	6	5	5	10990.1	12007.2	14969.3	5427.6	21026.3	19044.2	18194.1	19421.5	16038.5	0.685231	0.748647	0.933333	1.31099	1.1874	1.1344	1.53463	0.0127052
Q8QZT1	Acetyl-CoA acetyltransferase, mitochondrial OS=Mus musculus OX=10090 GN=Acat1 PE=1 SV=1	Acat1	17.92	8	8	8	14877.7	11619.3	13741	5754.27	20105.7	18341.2	17257.4	18568.1	15990.4	0.930415	0.726643	0.859329	1.25736	1.14701	1.07924	1.38437	0.0183015
Q64310	Surfeit locus protein 4 OS=Mus musculus OX=10090 GN=Surf4 PE=1 SV=1	Surf4	8.55	3	3	3	9015.7	12130.1	9371.57	4362.13	26023.7	18327.7	20831.9	21727.8	15950.1	0.565244	0.760503	0.587555	1.63157	1.14906	1.30607	2.13594	0.00543529
Q91VJ2	Caveolae-associated protein 3 OS=Mus musculus OX=10090 GN=Cavin3 PE=1 SV=1	Cavin3	25	6	6	6	16702.2	26079.8	19665.3	8927.19	9349.19	12568.8	11299.7	11072.6	15944.2	1.04754	1.6357	1.23339	0.586371	0.788301	0.708704	0.531932	0.0164593
O54901	OX-2 membrane glycoprotein OS=Mus musculus OX=10090 GN=Cd200 PE=1 SV=1	Cd200	14.75	5	5	5	16814.9	18265.2	20853.4	7994.75	9235.75	16932.6	13508.4	13225.6	15935	1.05522	1.14623	1.30865	0.579587	1.0626	0.847717	0.709356	0.120128
P28843	Dipeptidyl peptidase 4 OS=Mus musculus OX=10090 GN=Dpp4 PE=1 SV=3	Dpp4	16.32	13	13	13	18061.2	16488.8	21925.4	8075.82	12616.2	12801.2	13601.8	13006.4	15915.8	1.1348	1.036	1.37759	0.792686	0.804309	0.854612	0.690906	0.0140568
Q9JKR6	Hypoxia up-regulated protein 1 OS=Mus musculus OX=10090 GN=Hyou1 PE=1 SV=1	Hyou1	14.91	16	16	16	2968.98	4459.81	4539.57	1718.75	52824	13626	16860.2	27770.1	15879.8	0.186966	0.280849	0.285871	3.3265	0.858073	1.06174	6.96087	0.0162077
Q91ZV4	2-acylglycerol O-acyltransferase 1 OS=Mus musculus OX=10090 GN=Mogat1 PE=1 SV=2	Mogat1	8.96	3	3	3	13328.1	8214.86	16225.5	5398.06	17914.9	19855.1	19626.5	19132.2	15860.8	0.840316	0.517934	1.02299	1.12951	1.25183	1.23742	1.51969	0.0898921
O35598	Disintegrin and metalloproteinase domain-containing protein 10 OS=Mus musculus OX=10090 GN=Adam10 PE=1 SV=2	Adam10	9.75	8	8	8	14424.2	19010.4	18778.8	7463.88	12922.7	16329.3	13676.8	14309.6	15857	0.909641	1.19886	1.18426	0.814951	1.02978	0.862507	0.82218	0.166728
P08228	Superoxide dismutase [Cu-Zn] OS=Mus musculus OX=10090 GN=Sod1 PE=1 SV=2	Sod1	40.91	6	6	6	17143.6	11890.7	15634.1	6389.62	16165.5	16935.8	17352.9	16818.1	15853.8	1.08136	0.750024	0.986144	1.01966	1.06825	1.09456	1.12953	0.299794
P21460	Cystatin-C OS=Mus musculus OX=10090 GN=Cst3 PE=1 SV=2	Cst3	25.71	3	3	3	6382.87	7684.93	7971.95	3153.49	37856.6	13969	20914.8	24246.8	15796.7	0.404064	0.48649	0.504659	2.39649	0.884299	1.324	3.30042	0.0200571
O54962	Barrier-to-autointegration factor OS=Mus musculus OX=10090 GN=Banf1 PE=1 SV=1	Banf1	15.73	2	2	2	23026.7	19590.1	15160.8	8257.05	8921.24	17168.3	10706.1	12265.2	15762.2	1.46088	1.24285	0.961845	0.565989	1.08921	0.679226	0.63685	0.107153
Q9WU79	Proline dehydrogenase 1, mitochondrial OS=Mus musculus OX=10090 GN=Prodh PE=1 SV=2	Prodh	20.37	10	10	10	17736.2	13678.6	15612.8	6725.42	15808.8	17280.3	14283.5	15790.9	15733.4	1.1273	0.869401	0.992337	1.00479	1.09832	0.907848	1.00734	0.920341
Q6NXH9	Keratin, type II cytoskeletal 73 OS=Mus musculus OX=10090 GN=Krt73 PE=1 SV=1	Krt73	7.24	6	3	3	18996	28390.8	13648.1	8722.02	13681.7	10508	9045.47	11078.4	15711.7	1.20904	1.80699	0.86866	0.870798	0.668802	0.575716	0.544527	0.0768881
Q2TPA8	Hydroxysteroid dehydrogenase-like protein 2 OS=Mus musculus OX=10090 GN=Hsdl2 PE=1 SV=1	Hsdl2	17.35	8	8	8	11613.4	10105.5	9869.02	4518.47	23968.5	17851.2	20153.9	20657.9	15593.6	0.744755	0.648055	0.63289	1.53707	1.14478	1.29245	1.96194	0.00254003
Q8BTJ4	Bis(5'-adenosyl)-triphosphatase enpp4 OS=Mus musculus OX=10090 GN=Enpp4 PE=1 SV=1	Enpp4	8.11	4	4	4	15124.5	14409.3	14428.7	6283.23	13208.8	17662.7	18482.8	16451.4	15552.8	0.972462	0.926476	0.927724	0.849288	1.13566	1.18839	1.12265	0.378696
Q5U405	Transmembrane protease serine 13 OS=Mus musculus OX=10090 GN=Tmprss13 PE=2 SV=2	Tmprss13	1.47	1	1	1	21631.2	14544.6	12469.9	6950.02	19649.7	11532	13110.8	14764.2	15489.7	1.39649	0.938985	0.805045	1.26857	0.744495	0.846421	0.910512	0.707094
Q9WV96	Mitochondrial import inner membrane translocase subunit Tim10 B OS=Mus musculus OX=10090 GN=Timm10b PE=1 SV=1	Timm10b	16	2	2	2	15649.8	12803.5	12781.5	5893.83	15633.9	16450.9	19513.3	17199.4	15472.2	1.01148	0.827519	0.826097	1.01045	1.06326	1.26119	1.25132	0.0774413
P62075	Mitochondrial import inner membrane translocase subunit Tim13 OS=Mus musculus OX=10090 GN=Timm13 PE=1 SV=1	Timm13	34.74	4	4	4	8346.99	10766.9	10652.9	4259.08	20670.3	20379.1	21865.9	20971.8	15447	0.540363	0.697021	0.689641	1.33814	1.31929	1.41554	2.11361	0.000924898
Q61733	Small ribosomal subunit protein mS31 OS=Mus musculus OX=10090 GN=Mrps31 PE=1 SV=1	Mrps31	11.2	4	4	4	12350.9	8301.29	11894.9	4652.9	16350.9	24855.1	18911.3	20039.1	15444.1	0.799718	0.537507	0.770192	1.05872	1.60936	1.2245	1.84709	0.02537
Q6PD26	GPI transamidase component PIG-S OS=Mus musculus OX=10090 GN=Pigs PE=1 SV=3	Pigs	12.61	8	8	8	9575.1	12494.8	10778.1	4697.8	25523.1	16840.9	17425.5	19929.8	15439.6	0.620166	0.809271	0.698082	1.6531	1.09076	1.12863	1.82019	0.0189339
Q1ERP8	CMRF35-like molecule 9 OS=Mus musculus OX=10090 GN=Cd300lg PE=1 SV=1	Cd300lg	11.48	4	4	4	15187.4	15467.4	15319.5	6571.11	9130.62	22816.2	14585.3	15510.7	15417.7	0.98506	1.00322	0.993628	0.592215	1.47987	0.946008	1.01213	0.841538
P97792	Coxsackievirus and adenovirus receptor homolog OS=Mus musculus OX=10090 GN=Cxadr PE=1 SV=1	Cxadr	27.67	11	11	11	15030.7	15380.1	15500.1	6567.37	13394.6	18535.9	14627.5	15519.3	15411.5	0.975292	0.997964	1.00575	0.869131	1.20273	0.94913	1.01409	0.96551
Q3TL44	NLR family member X1 OS=Mus musculus OX=10090 GN=Nlrx1 PE=1 SV=1	Nlrx1	14.15	13	13	13	16916	13123.6	13046.8	6162.79	13612.4	16645.7	19119.1	16459.1	15410.6	1.09769	0.851596	0.846612	0.883314	1.08015	1.24065	1.146	0.362205
O35658	Complement component 1 Q subcomponent-binding protein, mitochondrial OS=Mus musculus OX=10090 GN=C1qbp PE=1 SV=1	C1qbp	10.07	2	2	2	7342.42	12237.3	9147.19	4106.14	17150.5	24475.8	22081.1	21235.8	15405.7	0.476604	0.794335	0.593753	1.11326	1.58875	1.43331	2.21769	0.0113129
Q9QYG0	Protein NDRG2 OS=Mus musculus OX=10090 GN=Ndrg2 PE=1 SV=1	Ndrg2	19.14	6	6	6	18063.3	14301.9	21976.5	7768.41	13786.2	11330.2	12809	12641.8	15377.8	1.17463	0.930032	1.4291	0.896497	0.736787	0.832951	0.697906	0.0637887
P11404	Fatty acid-binding protein, heart OS=Mus musculus OX=10090 GN=Fabp3 PE=1 SV=5	Fabp3	42.11	6	6	6	15008.9	6791.76	8655.87	4359.52	20781	21441.1	19409.8	20544	15348.1	0.977901	0.442516	0.563971	1.35398	1.39699	1.26464	2.0236	0.0323337
P14152	Malate dehydrogenase, cytoplasmic OS=Mus musculus OX=10090 GN=Mdh1 PE=1 SV=3	Mdh1	10.48	4	4	4	19582.2	13387.4	8710.16	5957.46	17794.6	14916.6	17434	16715.1	15304.2	1.27953	0.874756	0.569137	1.16273	0.974676	1.13917	1.20311	0.38309
Q9D8B1	Androgen-induced gene 1 protein OS=Mus musculus OX=10090 GN=Aig1 PE=2 SV=2	Aig1	3.78	1	1	1	8590.14	13867.7	10573.5	4719.73	26534.1	14516.3	17718.3	19589.6	15300	0.561447	0.906385	0.691078	1.73425	0.948777	1.15806	1.77918	0.0666695
P05132	cAMP-dependent protein kinase catalytic subunit alpha OS=Mus musculus OX=10090 GN=Prkaca PE=1 SV=3	Prkaca	19.66	8	8	8	18188.3	15762.9	12389.6	6626.35	16297.2	16398.8	12714.7	15136.9	15291.9	1.18941	1.0308	0.810206	1.06574	1.07238	0.831465	0.979929	0.920955
P43406	Integrin alpha-V OS=Mus musculus OX=10090 GN=Itgav PE=1 SV=2	Itgav	18.3	18	18	18	14930	14822.5	15310.1	6447.84	16509.1	16024.7	13810.3	15448	15234.4	0.980016	0.972959	1.00497	1.08367	1.05187	0.906518	1.02844	0.677098
Q9WTW5	Solute carrier family 22 member 3 OS=Mus musculus OX=10090 GN=Slc22a3 PE=1 SV=1	Slc22a3	7.99	4	4	4	15711.6	16407.9	14407.3	6649.54	11083.6	17625.6	16150.7	14953.3	15231.1	1.03155	1.07726	0.945912	0.727695	1.15721	1.06038	0.964173	0.730851
P62852	Small ribosomal subunit protein eS25 OS=Mus musculus OX=10090 GN=Rps25 PE=1 SV=1	Rps25	21.6	3	3	3	12691.9	15650.1	20092.3	6923.56	10369.9	13855.3	18051.4	14092.2	15118.5	0.839496	1.03516	1.32899	0.685909	0.916448	1.194	0.872865	0.527713
Q9DCM2	Glutathione S-transferase kappa 1 OS=Mus musculus OX=10090 GN=Gstk1 PE=1 SV=3	Gstk1	30.53	7	7	7	15014.4	12770.8	13633.2	5924.28	17020.2	17272.4	14476.9	16256.5	15031.3	0.998875	0.849613	0.906986	1.13232	1.14909	0.963116	1.17748	0.0917274
Q93092	Transaldolase OS=Mus musculus OX=10090 GN=Taldo1 PE=1 SV=2	Taldo1	30.27	11	11	11	12617.8	12287.2	11412.1	5197.2	19558.1	16932.1	17081	17857.1	14981.4	0.842232	0.820165	0.761752	1.30549	1.13021	1.14015	1.4751	0.00221608
Q8K2C8	Glycerol-3-phosphate acyltransferase 4 OS=Mus musculus OX=10090 GN=Gpat4 PE=1 SV=1	Gpat4	12.72	7	7	7	11102.6	12203.4	11233.7	4939.06	27047.7	15294.8	12713.6	18352	14932.6	0.743513	0.81723	0.752292	1.81131	1.02425	0.851397	1.59399	0.145579
Q8BU33	2-hydroxyacyl-CoA lyase 2 OS=Mus musculus OX=10090 GN=Ilvbl PE=1 SV=1	Ilvbl	9.02	7	7	7	8995.59	12598.9	10021.7	4520.89	27339	14972.5	15541.2	19284.2	14911.5	0.603266	0.844913	0.672079	1.83342	1.00409	1.04223	1.82984	0.0583857
P56379	ATP synthase subunit ATP5MPL, mitochondrial OS=Mus musculus OX=10090 GN=Atp5mpl PE=1 SV=1	Atp5mpl	34.48	3	3	3	13203.1	13104.2	15888	6034.11	10669.1	21362.6	15107.6	15713.1	14889.1	0.886763	0.88012	1.06709	0.716571	1.43478	1.01468	1.11717	0.73887
P17047	Lysosome-associated membrane glycoprotein 2 OS=Mus musculus OX=10090 GN=Lamp2 PE=1 SV=2	Lamp2	6.02	3	3	3	14407.6	19807.4	15209.7	7062.82	12585.6	12729.8	14264.9	13193.4	14834.2	0.971244	1.33526	1.02532	0.84842	0.858141	0.961625	0.80082	0.114222
Q922Q8	Leucine-rich repeat-containing protein 59 OS=Mus musculus OX=10090 GN=Lrrc59 PE=1 SV=1	Lrrc59	13.68	5	5	5	13943.6	18906.6	14751.4	6804.33	13142.1	13437.8	14147.7	13575.9	14721.5	0.947157	1.28428	1.00203	0.892713	0.912799	0.961021	0.855593	0.199479
Q9QYB1	Chloride intracellular channel protein 4 OS=Mus musculus OX=10090 GN=Clic4 PE=1 SV=3	Clic4	25.3	5	5	5	16326.7	23313.9	17211.7	8127.51	8336.28	11967.2	11062.2	10455.2	14703	1.11043	1.58566	1.17063	0.566978	0.813929	0.752377	0.551705	0.019057
Q78RX3	Small integral membrane protein 12 OS=Mus musculus OX=10090 GN=Smim12 PE=3 SV=1	Smim12	36.96	4	4	4	12701.3	10177.9	10873.3	4828.78	17278.7	21026	16127	18143.9	14697.4	0.864189	0.692498	0.739813	1.17563	1.4306	1.09727	1.61267	0.00990655
Q9D3B1	Very-long-chain (3R)-3-hydroxyacyl-CoA dehydratase 2 OS=Mus musculus OX=10090 GN=Hacd2 PE=1 SV=1	Hacd2	13.39	4	4	4	8945.65	17621	16649.6	6177.38	28587	4349.96	11960.9	14966	14685.7	0.609141	1.19988	1.13373	1.94659	0.296204	0.81446	1.03891	0.762758
Q8VHE0	Translocation protein SEC63 homolog OS=Mus musculus OX=10090 GN=Sec63 PE=1 SV=4	Sec63	13.16	11	11	11	11692.8	14167.5	11008.4	5273.55	20587.5	15015.5	15566	17056.3	14672.9	0.796895	0.965552	0.750251	1.40309	1.02335	1.06086	1.38787	0.0614318
O08553	Dihydropyrimidinase-related protein 2 OS=Mus musculus OX=10090 GN=Dpysl2 PE=1 SV=2	Dpysl2	19.06	9	9	9	14272.4	15106.2	16602.6	6575.32	12783.8	13798.4	15236.7	13939.6	14633.3	0.975334	1.03231	1.13457	0.873607	0.942942	1.04123	0.909478	0.228738
D3Z0R2	Protein phosphatase 1 regulatory subunit 36 OS=Mus musculus OX=10090 GN=Ppp1r36 PE=3 SV=1	Ppp1r36	1.7	1	1	1	9494.87	10770.4	13022.7	4756.1	16834	20408.9	17194.8	18145.9	14620.9	0.649402	0.736642	0.890688	1.15136	1.39587	1.17604	1.63536	0.010778
E9Q394	A-kinase anchor protein 13 OS=Mus musculus OX=10090 GN=Akap13 PE=1 SV=1	Akap13	0.36	1	1	1	14621	9569.11	16020.9	5744.91	12730.5	13320.5	21454.4	15835.1	14619.4	1.00011	0.654549	1.09587	0.870795	0.911152	1.46753	1.1814	0.522047
P61226	Ras-related protein Rap-2b OS=Mus musculus OX=10090 GN=Rap2b PE=1 SV=1	Rap2b	15.3	3	3	3	16040.6	16077.5	15588.5	6818.7	13556.5	12436.8	13704.4	13232.6	14567.4	1.10113	1.10366	1.0701	0.930606	0.853743	0.940759	0.832122	0.00462081
Q5M8N0	CB1 cannabinoid receptor-interacting protein 1 OS=Mus musculus OX=10090 GN=Cnrip1 PE=1 SV=1	Cnrip1	4.88	1	1	1	7913.59	9883.78	7391.16	3599.49	16327.6	16515.8	29283.8	20709.1	14552.6	0.543791	0.679175	0.507892	1.12197	1.1349	2.01227	2.46649	0.0146909
P01831	Thy-1 membrane glycoprotein OS=Mus musculus OX=10090 GN=Thy1 PE=1 SV=1	Thy1	32.1	5	5	5	17480.2	14744.8	16910.1	7026.03	12072.9	11804.4	14224.3	12700.5	14539.4	1.20226	1.01412	1.16305	0.830355	0.811888	0.978324	0.775446	0.0313999
P15208	Insulin receptor OS=Mus musculus OX=10090 GN=Insr PE=1 SV=2	Insr	8.45	12	12	12	12904.1	13066.1	14509.9	5789.22	15083.2	16781.4	14891.5	15585.4	14539.4	0.887528	0.898671	0.997973	1.0374	1.1542	1.02422	1.15504	0.0532984
Q8JZN7	Mitochondrial Rho GTPase 2 OS=Mus musculus OX=10090 GN=Rhot2 PE=1 SV=1	Rhot2	17.42	9	9	9	10177.2	14335.9	13210.6	5395.45	19559.9	13855.8	15973.1	16462.9	14518.8	0.700969	0.987406	0.909899	1.34722	0.954338	1.10017	1.30922	0.133969
P61027	Ras-related protein Rab-10 OS=Mus musculus OX=10090 GN=Rab10 PE=1 SV=1	Rab10	30	6	4	4	12838.2	14713.4	12467.4	5723.29	16082	16348.3	14650.6	15693.6	14516.7	0.884378	1.01355	0.858835	1.10783	1.12618	1.00923	1.17646	0.0557512
O70152	Dolichol-phosphate mannosyltransferase subunit 1 OS=Mus musculus OX=10090 GN=Dpm1 PE=1 SV=1	Dpm1	25.38	5	5	5	9215.97	10843.7	8675.21	4110.75	27123.7	13553.2	17190.1	19289	14433.6	0.638506	0.751279	0.601041	1.8792	0.939	1.19097	2.01382	0.0365248
Q9CPW4	Actin-related protein 2/3 complex subunit 5 OS=Mus musculus OX=10090 GN=Arpc5 PE=1 SV=3	Arpc5	14.57	2	2	2	14696.4	14286.8	21164.3	7166.87	9638.71	13652.1	13090.6	12127.1	14421.5	1.01906	0.990661	1.46755	0.668358	0.94665	0.907715	0.725488	0.132337
Q99J27	Acetyl-coenzyme A transporter 1 OS=Mus musculus OX=10090 GN=Slc33a1 PE=1 SV=1	Slc33a1	11.45	6	6	6	7437.43	10886.9	10361.9	4102.24	23673.1	17418.3	16508.6	19200	14381	0.517169	0.757032	0.720525	1.64613	1.2112	1.14794	2.00793	0.0131233
P01864	Ig gamma-2A chain C region secreted form OS=Mus musculus OX=10090 PE=1 SV=1	--	2.39	1	1	1	16767.8	4464.19	12669.5	4843.84	4935.42	16980.4	30348.4	17421.4	14361	1.1676	0.310856	0.882219	0.343669	1.1824	2.11326	1.54165	0.649293
P84096	Rho-related GTP-binding protein RhoG OS=Mus musculus OX=10090 GN=Rhog PE=1 SV=1	Rhog	21.47	4	3	3	13398.6	16681.1	14156.2	6323.91	13556.4	12426.7	15774	13919	14332.2	0.934862	1.16389	0.987722	0.945872	0.86705	1.1006	0.943964	0.576712
Q4PJX1	Protein odr-4 homolog OS=Mus musculus OX=10090 GN=Odr4 PE=1 SV=2	Odr4	20.36	9	9	9	9892.44	12836	10325.2	4728.71	20385.5	16979.9	15497.9	17621.1	14319.5	0.690837	0.896401	0.721059	1.42362	1.18579	1.08229	1.59932	0.0146189
Q8BXZ1	Protein disulfide-isomerase TMX3 OS=Mus musculus OX=10090 GN=Tmx3 PE=1 SV=2	Tmx3	9.65	5	5	5	8645.94	10113.3	10792.2	4225.16	22905.7	15671.7	17550.6	18709.3	14279.9	0.605462	0.708219	0.755761	1.60405	1.09747	1.22904	1.89933	0.00830422
Q9R0H0	Peroxisomal acyl-coenzyme A oxidase 1 OS=Mus musculus OX=10090 GN=Acox1 PE=1 SV=5	Acox1	13.77	8	8	8	5944.09	6781.9	5537.91	2614.52	26828.3	14811.5	25692.4	22444.1	14266	0.416661	0.475388	0.388189	1.88057	1.03824	1.80095	3.68663	0.0031251
Q3U7R1	Extended synaptotagmin-1 OS=Mus musculus OX=10090 GN=Esyt1 PE=1 SV=2	Esyt1	14.01	15	15	15	12970.8	19270.3	14673.8	6710.56	13700.2	13000.7	11837.6	12846.2	14242.2	0.910728	1.35304	1.0303	0.961942	0.912827	0.831162	0.821455	0.212442
Q9D1K7	Adipose-secreted signaling protein OS=Mus musculus OX=10090 GN=Adissp PE=1 SV=3	Adissp	24.71	3	3	3	12424.3	13487.5	17549.3	6213.54	12949.5	11425.9	17562.4	13979.3	14233.1	0.872913	0.947612	1.23299	0.909813	0.802767	1.23391	0.96495	0.814666
O35972	Large ribosomal subunit protein uL23m OS=Mus musculus OX=10090 GN=Mrpl23 PE=1 SV=1	Mrpl23	22.6	3	3	3	15527	16379	13600.5	6505.44	10074.3	15794	13981.3	13283.2	14226	1.09145	1.15134	0.95603	0.70816	1.11022	0.982798	0.87569	0.368224
Q9D9V3	Ethylmalonyl-CoA decarboxylase OS=Mus musculus OX=10090 GN=Echdc1 PE=1 SV=2	Echdc1	25.16	8	8	8	16580.5	14410	15649.8	6669.92	10854.5	12894.7	14950.8	12900	14223.4	1.16572	1.01312	1.10029	0.763145	0.906585	1.05114	0.829755	0.128131
P70704	Phospholipid-transporting ATPase IA OS=Mus musculus OX=10090 GN=Atp8a1 PE=1 SV=2	Atp8a1	16.07	17	17	17	7794.92	14566.4	11806.8	4890.74	20105.3	15221.9	15836.9	17054.7	14222	0.548087	1.02421	0.830176	1.41367	1.0703	1.11355	1.49742	0.102718
Q6P3A8	2-oxoisovalerate dehydrogenase subunit beta, mitochondrial OS=Mus musculus OX=10090 GN=Bckdhb PE=1 SV=2	Bckdhb	8.21	3	3	3	14023.3	15651.4	13232.2	6132.02	19010	13549	9564.07	14041	14171.7	0.989531	1.10442	0.933708	1.34141	0.956063	0.674873	0.981732	0.801531
P50518	V-type proton ATPase subunit E 1 OS=Mus musculus OX=10090 GN=Atp6v1e1 PE=1 SV=2	Atp6v1e1	18.14	6	6	6	15495.3	14873.8	16421.5	6689.53	14602.6	10105.7	13530.4	12746.2	14171.5	1.09341	1.04955	1.15877	1.03042	0.713098	0.954758	0.81723	0.139443
P53811	Phosphatidylinositol transfer protein beta isoform OS=Mus musculus OX=10090 GN=Pitpnb PE=1 SV=2	Pitpnb	49.82	12	12	12	10970.1	15224.1	13620.7	5700.1	17071.2	12956.6	15075.8	15034.5	14153.1	0.775103	1.07567	0.962384	1.20618	0.915461	1.0652	1.13283	0.365325
Q9QZ85	Interferon-inducible GTPase 1 OS=Mus musculus OX=10090 GN=Iigp1 PE=1 SV=2	Iigp1	15.98	6	6	6	13473.8	30391.5	17448.5	8763.97	7059.45	4005.16	12283.8	7782.8	14110.4	0.954886	2.15384	1.23657	0.500302	0.283845	0.870551	0.380802	0.0665925
Q91V79	Fat storage-inducing transmembrane protein 1 OS=Mus musculus OX=10090 GN=Fitm1 PE=1 SV=1	Fitm1	15.41	4	4	4	17091.9	14231.1	28729.7	8582.87	2501.87	15070.9	6866.6	8146.46	14082	1.21374	1.01059	2.04017	0.177664	1.07022	0.487615	0.406965	0.121667
Q8VEL0	Motile sperm domain-containing protein 1 OS=Mus musculus OX=10090 GN=Mospd1 PE=1 SV=1	Mospd1	18.78	5	5	5	14547.9	14178.6	12227.5	5855.4	17679.2	12913.7	12923.7	14505.5	14078.4	1.03335	1.00711	0.868527	1.25576	0.917268	0.917979	1.06257	0.679968
P62071	Ras-related protein R-Ras2 OS=Mus musculus OX=10090 GN=Rras2 PE=1 SV=1	Rras2	18.14	4	3	3	17707.2	17538.6	14655.5	7132.78	10285.6	12269.9	11672.6	11409.4	14021.6	1.26285	1.25083	1.04521	0.733556	0.875073	0.832475	0.685916	0.00966611
P99027	Large ribosomal subunit protein P2 OS=Mus musculus OX=10090 GN=Rplp2 PE=1 SV=3	Rplp2	21.74	2	2	2	15051.9	16104.4	15753.8	6705.41	9452.16	14894.7	12530.3	12292.4	13964.5	1.07787	1.15323	1.12813	0.676869	1.06661	0.897294	0.786124	0.127146
Q9QZJ6	Microfibrillar-associated protein 5 OS=Mus musculus OX=10090 GN=Mfap5 PE=1 SV=1	Mfap5	30.49	5	5	5	19036.2	16749	14376.5	7172.46	10179.5	13731.3	9648.55	11186.4	13953.5	1.36426	1.20034	1.03031	0.72953	0.984075	0.691478	0.669023	0.0404565
Q9CQQ0	Small integral membrane protein 8 OS=Mus musculus OX=10090 GN=Smim8 PE=1 SV=1	Smim8	21.65	3	3	3	11949.8	10113	15380.4	5353.41	12404.3	19172.9	14698.5	15425.2	13953.1	0.856423	0.724783	1.10229	0.888996	1.37409	1.05342	1.23589	0.297189
Q9CZR3	Mitochondrial import receptor subunit TOM40B OS=Mus musculus OX=10090 GN=Tomm40l PE=1 SV=1	Tomm40l	15.58	5	5	5	11424.8	11297.4	10549	4757.4	17232.2	15437.5	17755	16808.2	13949.3	0.819022	0.809889	0.756238	1.23534	1.10669	1.27282	1.51557	0.00109356
Q99PT1	Rho GDP-dissociation inhibitor 1 OS=Mus musculus OX=10090 GN=Arhgdia PE=1 SV=3	Arhgdia	16.67	3	3	3	20575	10505.9	20259.3	7337.98	10047.4	11823	10255.5	10708.6	13911	1.47904	0.755222	1.45635	0.722262	0.849902	0.737221	0.625746	0.133913
E9PV24	Fibrinogen alpha chain OS=Mus musculus OX=10090 GN=Fga PE=1 SV=1	Fga	17.36	13	13	13	14421	16450.5	12489.2	6202.44	14451.7	14078.4	11283.6	13271.2	13862.4	1.0403	1.1867	0.900941	1.04251	1.01558	0.813972	0.918198	0.489109
Q60770	Syntaxin-binding protein 3 OS=Mus musculus OX=10090 GN=Stxbp3 PE=1 SV=1	Stxbp3	20.61	14	14	14	14087.4	15510.5	14338	6285.5	11100.4	15078.9	13045.2	13074.8	13860.1	1.0164	1.11908	1.03448	0.800891	1.08794	0.941208	0.892767	0.266569
Q9D7B7	Probable glutathione peroxidase 8 OS=Mus musculus OX=10090 GN=Gpx8 PE=1 SV=1	Gpx8	16.27	3	3	3	8667.23	17141	10863.4	5242.41	20860.8	10165.9	15320	15448.9	13836.4	0.626408	1.23883	0.785133	1.50768	0.734722	1.10723	1.26383	0.465049
Q5FWK3	Rho GTPase-activating protein 1 OS=Mus musculus OX=10090 GN=Arhgap1 PE=1 SV=1	Arhgap1	15.72	7	7	7	7940.32	13095.5	11469.1	4648.81	24079.7	12790.3	13534.5	16801.5	13818.2	0.574626	0.947697	0.829997	1.7426	0.92561	0.979467	1.55067	0.17253
Q61824	Disintegrin and metalloproteinase domain-containing protein 12 OS=Mus musculus OX=10090 GN=Adam12 PE=1 SV=2	Adam12	4.32	3	3	3	6954.42	12875.9	12274.6	4588.32	15278	17902.3	17519	16899.8	13800.7	0.503918	0.932989	0.889418	1.10705	1.2972	1.26943	1.57918	0.0738577
P14106	Complement C1q subcomponent subunit B OS=Mus musculus OX=10090 GN=C1qb PE=1 SV=2	C1qb	13.83	3	3	3	14847.6	16199.3	11976.4	6149.45	15150	9705.43	14862.4	13239.3	13790.2	1.07668	1.1747	0.868473	1.09861	0.703792	1.07775	0.92317	0.61849
Q64516	Glycerol kinase OS=Mus musculus OX=10090 GN=Gk PE=1 SV=2	Gk	9.66	6	6	6	10055.5	6736.09	9318	3733.89	21753.5	19659.4	15141.8	18851.6	13777.4	0.729856	0.488924	0.676326	1.57893	1.42693	1.09903	2.16605	0.00899627
Q8K2C9	Very-long-chain (3R)-3-hydroxyacyl-CoA dehydratase 3 OS=Mus musculus OX=10090 GN=Hacd3 PE=1 SV=2	Hacd3	5.25	3	3	3	13099.9	11747.2	18307.5	6166.98	16205.1	12022.5	11104.9	13110.8	13747.8	0.952869	0.854475	1.33166	1.17874	0.8745	0.807755	0.911432	0.64371
P70206	Plexin-A1 OS=Mus musculus OX=10090 GN=Plxna1 PE=1 SV=1	Plxna1	15.47	29	29	25	14521	15687.6	14348.8	6379.41	10672.5	14400.5	12804.9	12626	13739.2	1.0569	1.14181	1.04437	0.776791	1.04813	0.931996	0.850092	0.138351
P55302	Alpha-2-macroglobulin receptor-associated protein OS=Mus musculus OX=10090 GN=Lrpap1 PE=1 SV=1	Lrpap1	25	12	12	12	6974.52	7320.34	8909.6	3323.64	32053.2	11170.1	15959.4	19727.6	13731.2	0.507933	0.533118	0.648858	2.33433	0.813484	1.16227	2.55049	0.0570626
Q5NCE8	Magnesium transporter MRS2 homolog, mitochondrial OS=Mus musculus OX=10090 GN=Mrs2 PE=2 SV=2	Mrs2	16.59	9	9	9	14194.6	11592.2	10147.7	5139.73	13743.7	18418.6	14103.1	15421.8	13700	1.0361	0.846147	0.740709	1.00319	1.34442	1.02942	1.28749	0.134286
P07759	Serine protease inhibitor A3K OS=Mus musculus OX=10090 GN=Serpina3k PE=1 SV=2	Serpina3k	9.33	4	4	4	7252.72	7706.96	10777.8	3679.83	18694.5	18206	19446.3	18782.3	13680.7	0.530142	0.563345	0.78781	1.36649	1.33078	1.42144	2.18929	0.00304477
Q6P5E4	UDP-glucose:glycoprotein glucosyltransferase 1 OS=Mus musculus OX=10090 GN=Uggt1 PE=1 SV=4	Uggt1	13.22	21	21	21	5083.71	6314.84	6541.87	2573.81	35270.5	13881.1	14957.4	21369.7	13674.9	0.371755	0.461783	0.478385	2.57921	1.01508	1.09378	3.57344	0.0186732
P12791	Cytochrome P450 2B10 OS=Mus musculus OX=10090 GN=Cyp2b10 PE=1 SV=1	Cyp2b10	12.2	6	6	6	5515.27	3288.18	3307.57	1734.46	34200.4	27065.5	8553.86	23273.3	13655.1	0.403897	0.240802	0.242222	2.50458	1.98208	0.626421	5.76498	0.0242753
Q14C51	Small ribosomal subunit protein mS39 OS=Mus musculus OX=10090 GN=Ptcd3 PE=1 SV=2	Ptcd3	13.72	11	11	11	14598.9	12514.8	9976.69	5305.3	9955.81	18604.8	16260.3	14940.3	13651.9	1.06937	0.916709	0.730792	0.729263	1.3628	1.19107	1.20842	0.488773
Q9DBJ1	Phosphoglycerate mutase 1 OS=Mus musculus OX=10090 GN=Pgam1 PE=1 SV=3	Pgam1	24.41	6	6	6	11607	9519.88	12320.8	4784.3	18215.3	16590.6	13606	16137.3	13643.3	0.85075	0.697771	0.903068	1.33511	1.21603	0.997269	1.44739	0.0337288
P26043	Radixin OS=Mus musculus OX=10090 GN=Rdx PE=1 SV=3	Rdx	22.64	18	13	12	12011.4	15179.1	13260.4	5788.08	11612.5	15150.5	14500.8	13754.6	13619.1	0.881951	1.11454	0.973661	0.852662	1.11244	1.06474	1.0201	0.874739
Q9Z1G3	V-type proton ATPase subunit C 1 OS=Mus musculus OX=10090 GN=Atp6v1c1 PE=1 SV=4	Atp6v1c1	32.2	15	15	15	10912	14898.2	14736	5803.34	13890.3	11993.7	15155.2	13679.7	13597.6	0.802497	1.09565	1.08372	1.02153	0.882048	1.11455	1.01216	0.893488
Q64462	Cytochrome P450 4B1 OS=Mus musculus OX=10090 GN=Cyp4b1 PE=1 SV=1	Cyp4b1	15.66	8	8	8	9756.91	17018.6	12236.2	5578.77	13334.5	15923.5	13313.2	14190.4	13597.2	0.71757	1.25163	0.899909	0.980683	1.17109	0.979117	1.09124	0.557235
O35639	Annexin A3 OS=Mus musculus OX=10090 GN=Anxa3 PE=1 SV=4	Anxa3	28.48	9	9	9	12999.3	12366.7	14541.7	5709.03	13000.4	13728	14928.4	13885.6	13594.1	0.956247	0.909712	1.06971	0.956328	1.00985	1.09815	1.04383	0.524283
Q9Z2G9	Oxidoreductase HTATIP2 OS=Mus musculus OX=10090 GN=Htatip2 PE=1 SV=3	Htatip2	27.27	8	8	8	5956.98	10040	9432.24	3640.07	24700	14401.9	16994.1	18698.7	13587.5	0.438415	0.738912	0.694183	1.81784	1.05993	1.25071	2.20597	0.0260807
Q8K2T4	Ubiquinol-cytochrome-c reductase complex assembly factor 3 OS=Mus musculus OX=10090 GN=Uqcc3 PE=1 SV=1	Uqcc3	22.47	2	2	2	5375.04	6316.83	5938.66	2522.71	17478.2	27420.7	18919.9	21272.9	13574.9	0.395955	0.465332	0.437474	1.28754	2.01996	1.39374	3.61979	0.000979702
P97461	Small ribosomal subunit protein uS7 OS=Mus musculus OX=10090 GN=Rps5 PE=1 SV=4	Rps5	8.82	3	3	3	8166.27	16909.8	15297.7	5770.23	13216	14732.2	13074.4	13674.2	13566.1	0.601963	1.24648	1.12764	0.974196	1.08596	0.963758	1.01607	0.801087
P62281	Small ribosomal subunit protein uS17 OS=Mus musculus OX=10090 GN=Rps11 PE=1 SV=3	Rps11	29.75	6	6	6	12757.2	15022.5	18214.7	6577.45	10226.4	11594.6	13579.5	11800.2	13565.8	0.940393	1.10738	1.34269	0.753836	0.854692	1.00101	0.76967	0.121601
Q9ESW4	Acylglycerol kinase, mitochondrial OS=Mus musculus OX=10090 GN=Agk PE=1 SV=1	Agk	26.13	11	11	11	12931.6	11088.2	12023.7	5157.52	12406.8	15531.5	17408.7	15115.7	13565.1	0.9533	0.817407	0.886371	0.914613	1.14496	1.28335	1.25812	0.111415
Q9DCI3	STARD3 N-terminal-like protein OS=Mus musculus OX=10090 GN=Stard3nl PE=1 SV=2	Stard3nl	8.94	2	2	2	11280.5	18202	10983.3	5782.96	13944.3	14435.2	12479.7	13619.7	13554.2	0.832253	1.34291	0.810326	1.02878	1.065	0.920728	1.00972	0.84274
P97371	Proteasome activator complex subunit 1 OS=Mus musculus OX=10090 GN=Psme1 PE=1 SV=2	Psme1	23.69	5	5	5	16656.8	17255.9	17629.6	7368.71	9156.32	9350.68	11152.2	9886.4	13533.6	1.23078	1.27504	1.30266	0.676563	0.690924	0.824039	0.575434	0.00100382
Q8R191	Synaptogyrin-3 OS=Mus musculus OX=10090 GN=Syngr3 PE=1 SV=1	Syngr3	10.04	2	2	2	8883.28	11029.2	8563.98	4070.36	24815	11218.2	16639.3	17557.5	13524.8	0.656813	0.815478	0.633204	1.83477	0.829452	1.23028	1.84969	0.0785659
P21447	ATP-dependent translocase ABCB1 OS=Mus musculus OX=10090 GN=Abcb1a PE=1 SV=3	Abcb1a	6.19	8	7	6	11251.6	13653.4	16007.2	5848.48	13481.6	14112.6	12454	13349.4	13493.4	0.83386	1.01186	1.1863	0.999125	1.04589	0.92297	0.978882	0.914565
Q9DCD0	6-phosphogluconate dehydrogenase, decarboxylating OS=Mus musculus OX=10090 GN=Pgd PE=1 SV=3	Pgd	23.81	14	14	14	8849.3	12847.6	13867.1	5089.97	14678.1	14631.4	16013.5	15107.7	13481.2	0.656419	0.953004	1.02863	1.08879	1.08532	1.18784	1.27441	0.14083
Q5H8C4	Intermembrane lipid transfer protein VPS13A OS=Mus musculus OX=10090 GN=Vps13a PE=1 SV=1	Vps13a	7.74	23	23	23	12613	14659.2	15179.7	6075.52	11626.1	12596.5	14124.3	12782.3	13466.5	0.936623	1.08857	1.12722	0.863337	0.935398	1.04885	0.903302	0.273034
P48722	Heat shock 70 kDa protein 4L OS=Mus musculus OX=10090 GN=Hspa4l PE=1 SV=2	Hspa4l	5.85	4	4	4	14251.9	12567.4	16562.8	6199.99	12088.1	15819.5	9482.41	12463.3	13462	1.05867	0.933545	1.23034	0.897941	1.17512	0.704382	0.861876	0.383956
Q9CPS6	Adenosine 5'-monophosphoramidase HINT3 OS=Mus musculus OX=10090 GN=Hint3 PE=1 SV=1	Hint3	14.55	2	2	2	6678.11	11811.9	11583.7	4299.18	18968.8	17464.5	14078.7	16837.3	13431	0.497218	0.879454	0.862463	1.41232	1.30032	1.04823	1.67961	0.0584751
Q9D7J4	Cytochrome c oxidase assembly protein COX20, mitochondrial OS=Mus musculus OX=10090 GN=Cox20 PE=1 SV=1	Cox20	19.66	2	2	2	10222	8330.95	9771.82	4050.06	18852.9	16066.2	17275.4	17398.2	13419.9	0.761706	0.620792	0.72816	1.40485	1.19719	1.2873	1.84272	0.00137593
Q60766	Immunity-related GTPase family M protein 1 OS=Mus musculus OX=10090 GN=Irgm1 PE=1 SV=1	Irgm1	11.25	4	4	4	14678.7	21979.2	13705.9	7198.15	11902.9	8207.76	9922.49	10011.1	13399.5	1.09547	1.6403	1.02287	0.88831	0.612543	0.740512	0.596324	0.0500482
Q9ERN0	Secretory carrier-associated membrane protein 2 OS=Mus musculus OX=10090 GN=Scamp2 PE=1 SV=1	Scamp2	3.65	1	1	1	9196.79	14068	11621.3	4984.68	23675.7	8233.83	13568.5	15159.3	13394	0.686634	1.05032	0.867648	1.76763	0.614739	1.01303	1.30361	0.59762
Q9D7N3	Small ribosomal subunit protein uS9m OS=Mus musculus OX=10090 GN=Mrps9 PE=1 SV=3	Mrps9	24.62	9	9	9	16314.2	12173	10181.8	5531.52	11009.4	15175.2	15468	13884.2	13386.9	1.21867	0.90932	0.760577	0.822399	1.13358	1.15546	1.07716	0.666711
Q31125	Zinc transporter SLC39A7 OS=Mus musculus OX=10090 GN=Slc39a7 PE=1 SV=2	Slc39a7	2.73	1	1	1	13123.8	11565.3	10160.7	4979.36	17643	13451.8	14238.6	15111.1	13363.9	0.982036	0.865416	0.760311	1.3202	1.00658	1.06546	1.30082	0.0776711
O55131	Septin-7 OS=Mus musculus OX=10090 GN=Septin7 PE=1 SV=1	Septin7	18.35	9	9	8	12048.6	14137.9	13623.4	5693.46	12516	15000.6	12581.8	13366.1	13318.1	0.904682	1.06156	1.02293	0.939777	1.12634	0.944718	1.00725	0.942175
P07758	Alpha-1-antitrypsin 1-1 OS=Mus musculus OX=10090 GN=Serpina1a PE=1 SV=4	Serpina1a	8.72	4	3	3	9958.33	9877.98	11261.2	4445.18	18335.4	15385.1	15045	16255.2	13310.5	0.748156	0.742119	0.846039	1.37751	1.15586	1.13031	1.56815	0.00406334
P11609	Antigen-presenting glycoprotein CD1d1 OS=Mus musculus OX=10090 GN=Cd1d1 PE=1 SV=3	Cd1d1	10.71	4	4	4	7525.59	17182.6	14644.5	5625.06	15717.4	12401.3	12293.3	13470.7	13294.1	0.566084	1.2925	1.10158	1.18228	0.932841	0.924717	1.02692	0.782175
Q9D7J9	Enoyl-CoA hydratase domain-containing protein 3, mitochondrial OS=Mus musculus OX=10090 GN=Echdc3 PE=1 SV=1	Echdc3	8.67	2	2	2	11248.2	9544.35	10826	4519.03	16997.3	14964.1	16017	15992.8	13266.2	0.847887	0.719451	0.816061	1.28125	1.12799	1.20736	1.51741	0.00248771
P16546	Spectrin alpha chain, non-erythrocytic 1 OS=Mus musculus OX=10090 GN=Sptan1 PE=1 SV=4	Sptan1	20.43	52	52	52	10186.4	16322.8	14321.5	5858.16	9519.25	15986.7	13238.6	12914.9	13262.5	0.768058	1.23074	1.07985	0.717755	1.2054	0.998195	0.948907	0.800767
P62342	Thioredoxin reductase-like selenoprotein T OS=Mus musculus OX=10090 GN=Selenot PE=1 SV=2	Selenot	17.95	3	3	3	5387.43	8689.58	10436.1	3505.72	20804.4	18534.9	15280.5	18206.6	13188.8	0.408485	0.65886	0.791284	1.57743	1.40535	1.1586	2.22819	0.0186117
Q61543	Golgi apparatus protein 1 OS=Mus musculus OX=10090 GN=Glg1 PE=1 SV=1	Glg1	19.66	24	24	24	10867.7	13283.5	14301.4	5506.32	16191	10635.6	13852.9	13559.8	13188.7	0.824017	1.00719	1.08437	1.22764	0.806419	1.05036	1.05791	0.760493
Q8R2U0	Nucleoporin SEH1 OS=Mus musculus OX=10090 GN=Seh1l PE=2 SV=1	Seh1l	16.94	6	6	6	12292	17687.9	16809.8	6689.23	10500.1	10846.3	10882.2	10742.9	13169.7	0.933353	1.34307	1.2764	0.797291	0.823579	0.826305	0.688797	0.0344302
J3QMI4	Calcium homeostasis modulator protein 3 OS=Mus musculus OX=10090 GN=Calhm3 PE=1 SV=1	Calhm3	2.88	1	1	1	12877.6	14231.4	14236.9	5907.4	11488.3	13517.5	12634.9	12546.9	13164.4	0.978211	1.08105	1.08147	0.872677	1.02682	0.959775	0.910385	0.175586
Q8CHK3	Lysophospholipid acyltransferase 7 OS=Mus musculus OX=10090 GN=Mboat7 PE=1 SV=1	Mboat7	6.13	4	4	4	13854.4	10575.2	12387.7	5262.2	19638.5	10682.8	11827.4	14049.6	13161	1.05269	0.803526	0.941243	1.49217	0.811701	0.89867	1.14481	0.63618
O55100	Synaptogyrin-1 OS=Mus musculus OX=10090 GN=Syngr1 PE=1 SV=2	Syngr1	8.12	2	2	2	6131.21	7752.63	6619.53	2931.07	26175.1	14805.1	17362.7	19447.6	13141	0.466569	0.589955	0.503729	1.99186	1.12663	1.32126	2.84553	0.0050876
Q04447	Creatine kinase B-type OS=Mus musculus OX=10090 GN=Ckb PE=1 SV=1	Ckb	8.14	3	2	2	14488.5	11317.2	15797.6	5945.49	11160.2	12513.4	13462.5	12378.7	13123.2	1.10403	0.862379	1.20379	0.850415	0.95353	1.02585	0.892624	0.40127
Q9D8T7	SRA stem-loop-interacting RNA-binding protein, mitochondrial OS=Mus musculus OX=10090 GN=Slirp PE=1 SV=2	Slirp	36.61	4	4	4	15823.5	13407.5	11116.4	5770.86	10079.4	12153.1	16119.6	12784	13116.6	1.20637	1.02218	0.847507	0.768447	0.926545	1.22895	0.950547	0.745724
Q9DBE8	Alpha-1,3/1,6-mannosyltransferase ALG2 OS=Mus musculus OX=10090 GN=Alg2 PE=1 SV=2	Alg2	18.07	7	7	7	5580.85	11130.6	7944.62	3527.88	26633.2	12214	14941.7	17929.6	13074.2	0.426861	0.851343	0.607658	2.03709	0.934209	1.14284	2.18157	0.0680039
Q91ZE0	Trimethyllysine dioxygenase, mitochondrial OS=Mus musculus OX=10090 GN=Tmlhe PE=1 SV=2	Tmlhe	5.23	2	2	2	8085.25	15590.1	10113	4828.51	17023.6	14447.5	13076.2	14849.1	13055.9	0.619277	1.1941	0.77459	1.3039	1.10658	1.00155	1.31842	0.21131
P49300	C-type lectin domain family 10 member A OS=Mus musculus OX=10090 GN=Clec10a PE=1 SV=1	Clec10a	23.03	8	8	8	12492.1	13235.3	15965.4	5962.83	15050.6	9500.38	12041.7	12197.6	13047.6	0.957427	1.01439	1.22363	1.15352	0.728133	0.922907	0.877674	0.402023
Q61990	Poly(rC)-binding protein 2 OS=Mus musculus OX=10090 GN=Pcbp2 PE=1 SV=1	Pcbp2	12.43	4	4	4	14953.4	19635.1	19648.5	7751.63	6121.65	8776.53	8970.73	7956.3	13017.7	1.1487	1.50834	1.50937	0.470258	0.674202	0.68912	0.440085	0.00575026
O35841	Apoptosis inhibitor 5 OS=Mus musculus OX=10090 GN=Api5 PE=1 SV=2	Api5	5.36	3	3	3	9694.58	17527.4	21208	6920.62	9252.12	11283.5	9093.94	9876.52	13009.9	0.745168	1.34723	1.63014	0.711159	0.867299	0.699	0.611802	0.144523
P28271	Cytoplasmic aconitate hydratase OS=Mus musculus OX=10090 GN=Aco1 PE=1 SV=3	Aco1	6.19	6	6	6	10431.7	10968	13231.6	4950.78	12338.9	17098.4	13910.8	14449.4	12996.6	0.80265	0.843915	1.01808	0.949397	1.31561	1.07034	1.2517	0.138881
Q9WVE8	Protein kinase C and casein kinase substrate in neurons protein 2 OS=Mus musculus OX=10090 GN=Pacsin2 PE=1 SV=1	Pacsin2	19.14	10	10	10	9017.7	13431.6	11293	4827.35	14215.9	16518.9	13456.8	14730.5	12989	0.694258	1.03408	0.869429	1.09446	1.27176	1.03602	1.30968	0.0994009
Q91V61	Sideroflexin-3 OS=Mus musculus OX=10090 GN=Sfxn3 PE=1 SV=1	Sfxn3	21.5	6	6	6	14579.1	13696.5	13375.6	5955.81	9270.97	13498	13432.9	12067.3	12975.5	1.12359	1.05557	1.03083	0.714497	1.04027	1.03525	0.869168	0.291229
P62077	Mitochondrial import inner membrane translocase subunit Tim8 B OS=Mus musculus OX=10090 GN=Timm8b PE=1 SV=1	Timm8b	32.53	3	3	3	8238.15	10129.5	9282.11	3955.9	15965.5	17296.3	16831.1	16697.6	12957.1	0.635802	0.781772	0.716372	1.23218	1.33489	1.29899	1.81169	0.00074923
Q9D710	Thioredoxin-related transmembrane protein 2 OS=Mus musculus OX=10090 GN=Tmx2 PE=1 SV=1	Tmx2	14.24	5	5	5	9431.84	10606	9292.69	4194.25	23307.9	10816.5	14181.3	16101.9	12939.4	0.728926	0.819669	0.718172	1.80132	0.835937	1.09598	1.64694	0.121036
Q9DB34	Charged multivesicular body protein 2a OS=Mus musculus OX=10090 GN=Chmp2a PE=1 SV=1	Chmp2a	7.66	3	3	3	8587.87	13342.4	14439.8	5198.1	14045.3	13356.7	13801.9	13734.6	12929	0.664233	1.03198	1.11685	1.08634	1.03308	1.06752	1.13291	0.409822
P59017	Bcl-2-like protein 13 OS=Mus musculus OX=10090 GN=Bcl2l13 PE=1 SV=2	Bcl2l13	15.9	6	6	6	14967.1	13287.7	11018.9	5615.37	14106.8	11620.3	12482.8	12736.6	12913.9	1.15899	1.02894	0.853257	1.09237	0.899827	0.966615	0.972913	0.839278
Q8BGA9	Mitochondrial inner membrane protein OXA1L OS=Mus musculus OX=10090 GN=Oxa1l PE=1 SV=1	Oxa1l	13.39	6	6	6	10066.9	8927.98	10613.4	4234.24	13393.4	16473.4	17685.1	15850.6	12860	0.782805	0.694243	0.825301	1.04148	1.28098	1.3752	1.60603	0.0086484
Q925N2	Sideroflexin-2 OS=Mus musculus OX=10090 GN=Sfxn2 PE=1 SV=1	Sfxn2	19.25	7	7	7	14946.5	10744.4	10883.2	5230.62	12692.1	13547.2	14199.2	13479.5	12835.4	1.16447	0.837089	0.847903	0.988833	1.05545	1.10625	1.10566	0.378993
Q9JM51	Prostaglandin E synthase OS=Mus musculus OX=10090 GN=Ptges PE=1 SV=1	Ptges	6.54	1	1	1	8181.5	17243.2	13056.8	5498.72	16220	9595.31	12390.3	12735.2	12781.2	0.640121	1.34911	1.02156	1.26905	0.750737	0.969417	0.992831	0.956812
Q80U63	Mitofusin-2 OS=Mus musculus OX=10090 GN=Mfn2 PE=1 SV=3	Mfn2	11.1	10	10	10	12640.3	14071.9	14573.6	5903.84	11545.4	10673.3	13165.5	11794.7	12778.3	0.989198	1.10123	1.14049	0.903514	0.835265	1.0303	0.857055	0.104686
P62827	GTP-binding nuclear protein Ran OS=Mus musculus OX=10090 GN=Ran PE=1 SV=3	Ran	19.91	4	4	4	13378.7	14409.5	13014.5	5833.52	9025.09	13130.8	13681.3	11945.7	12773.3	1.04739	1.12809	1.01888	0.706558	1.02799	1.07108	0.878304	0.34423
P68510	14-3-3 protein eta OS=Mus musculus OX=10090 GN=Ywhah PE=1 SV=2	Ywhah	32.52	9	5	5	13900.1	14344.4	13440.8	5962.4	9610.34	12904.3	12418	11644.2	12769.7	1.08853	1.12332	1.05256	0.752592	1.01054	0.972462	0.838009	0.122063
Q9CX00	IST1 homolog OS=Mus musculus OX=10090 GN=Ist1 PE=1 SV=1	Ist1	13.81	7	7	7	10724.7	16017.6	14364.7	5877.4	10164.9	12465.5	12334.4	11654.9	12678.6	0.845888	1.26335	1.13298	0.801735	0.98319	0.972849	0.85058	0.328439
Q9DBX3	Sushi domain-containing protein 2 OS=Mus musculus OX=10090 GN=Susd2 PE=1 SV=1	Susd2	9.39	8	8	8	12772.9	12352	13809.4	5566.81	9485.49	15210	12219.5	12305	12641.5	1.01039	0.977096	1.09238	0.750342	1.20318	0.966614	0.948135	0.64152
P47758	Signal recognition particle receptor subunit beta OS=Mus musculus OX=10090 GN=Srprb PE=1 SV=1	Srprb	23.05	6	6	6	11221.1	13751.9	11472.6	5212.38	14079.4	12371.6	12894.4	13115.1	12631.8	0.888319	1.08867	0.908229	1.1146	0.979399	1.02079	1.07957	0.349021
Q9D1L9	Ragulator complex protein LAMTOR5 OS=Mus musculus OX=10090 GN=Lamtor5 PE=1 SV=1	Lamtor5	10.99	1	1	1	12441.1	17686.8	11574.4	5959.47	10883.1	11289.5	11669.4	11280.7	12590.7	0.988117	1.40475	0.91928	0.864375	0.896653	0.926826	0.811514	0.221899
Q8BSY0	Aspartyl/asparaginyl beta-hydroxylase OS=Mus musculus OX=10090 GN=Asph PE=1 SV=1	Asph	15.11	13	13	13	5459.42	9732.63	8279.12	3360.75	24235	12319.1	15416.8	17323.6	12573.7	0.434194	0.774048	0.658449	1.92744	0.979753	1.22612	2.21424	0.0409858
Q99K23	Ufm1-specific protease 2 OS=Mus musculus OX=10090 GN=Ufsp2 PE=1 SV=1	Ufsp2	17.14	7	7	7	7415.42	10701.1	10877.2	4147.41	19603.4	12573.4	14223.5	15466.8	12565.7	0.590133	0.851614	0.865628	1.56008	1.00062	1.13193	1.60036	0.0622724
P09671	Superoxide dismutase [Mn], mitochondrial OS=Mus musculus OX=10090 GN=Sod2 PE=1 SV=3	Sod2	17.12	5	5	5	12351.6	8330.48	7936.23	4092.92	14046.3	16397	16174.5	15539.3	12539.4	0.985027	0.664347	0.632906	1.12018	1.30764	1.2899	1.62895	0.0271321
O89032	SH3 and PX domain-containing protein 2A OS=Mus musculus OX=10090 GN=Sh3pxd2a PE=1 SV=2	Sh3pxd2a	1.51	2	2	2	11345.8	14165.2	6279.55	4542.58	14426.2	13940.3	15052.3	14472.9	12534.9	0.905137	1.13006	0.500966	1.15088	1.11212	1.20083	1.36578	0.207543
P62821	Ras-related protein Rab-1A OS=Mus musculus OX=10090 GN=Rab1A PE=1 SV=3	Rab1A	28.78	6	2	2	9077.87	12129.2	8389.74	4233.66	17405.3	15362.3	12681.7	15149.8	12507.7	0.725783	0.96974	0.670767	1.39157	1.22823	1.01391	1.53561	0.0403954
P98195	Probable phospholipid-transporting ATPase IIB OS=Mus musculus OX=10090 GN=Atp9b PE=1 SV=4	Atp9b	12.22	14	10	10	7300	8063.24	5479.79	2984.18	23427.1	13543.4	17184.1	18051.5	12499.6	0.584018	0.64508	0.438397	1.87423	1.08351	1.37477	2.59821	0.00865605
Q9D1I2	Caspase recruitment domain-containing protein 19 OS=Mus musculus OX=10090 GN=Card19 PE=1 SV=1	Card19	42.62	8	8	8	11060.2	12531.9	10758.7	4916.77	10906.2	15389.8	14201.6	13499.2	12474.7	0.886608	1.00458	0.862439	0.874263	1.23368	1.13843	1.17894	0.242525
Q91ZJ5	UTP--glucose-1-phosphate uridylyltransferase OS=Mus musculus OX=10090 GN=Ugp2 PE=1 SV=3	Ugp2	25.2	14	14	14	15508.3	14873.2	15361.2	6544.27	8027.5	10757.1	10278.6	9687.73	12467.6	1.24388	1.19294	1.23208	0.643866	0.862801	0.824422	0.635363	0.0073549
Q8VDG7	Platelet-activating factor acetylhydrolase 2, cytoplasmic OS=Mus musculus OX=10090 GN=Pafah2 PE=1 SV=2	Pafah2	13.85	5	5	5	9302.35	9427.56	9530.68	4041.35	16039	15057	15419.3	15505.1	12462.6	0.746418	0.756465	0.76474	1.28697	1.20817	1.23724	1.64594	1.45762e-05
Q9D6Y7	Mitochondrial peptide methionine sulfoxide reductase OS=Mus musculus OX=10090 GN=Msra PE=1 SV=1	Msra	22.75	5	5	5	10970.2	9910.48	9862.32	4397.25	16071.8	14488.3	13292.7	14617.6	12432.6	0.882371	0.797134	0.793261	1.29271	1.16534	1.06918	1.42643	0.00553579
P63158	High mobility group protein B1 OS=Mus musculus OX=10090 GN=Hmgb1 PE=1 SV=2	Hmgb1	14.42	4	4	4	10264.3	7063.96	11689.9	4149.23	18840.7	15738.4	10928.7	15169.3	12421	0.826367	0.568711	0.941141	1.51684	1.26708	0.879857	1.56825	0.112119
Q9R1P0	Proteasome subunit alpha type-4 OS=Mus musculus OX=10090 GN=Psma4 PE=1 SV=1	Psma4	19.54	5	5	5	17644.5	13802.7	13478	6422.82	6920.29	11936.7	10641.6	9832.86	12404	1.42249	1.11277	1.08659	0.55791	0.962329	0.857919	0.656616	0.0785717
Q91WL8	WW domain-containing oxidoreductase OS=Mus musculus OX=10090 GN=Wwox PE=1 SV=1	Wwox	22.71	9	9	9	6050.86	9886.59	9335.83	3617.57	22575.3	13134.9	13432.2	16380.8	12402.6	0.48787	0.797138	0.752731	1.82021	1.05904	1.08301	1.94444	0.0496075
Q9ET66	Peptidase inhibitor 16 OS=Mus musculus OX=10090 GN=Pi16 PE=1 SV=2	Pi16	5.02	2	2	2	10983.1	11365.6	11996.5	4908.03	11530.3	13709.1	14825.5	13355	12401.7	0.885614	0.916456	0.967328	0.929737	1.10542	1.19544	1.16654	0.1303
P61750	ADP-ribosylation factor 4 OS=Mus musculus OX=10090 GN=Arf4 PE=1 SV=2	Arf4	5.56	1	1	1	11673.2	11596.6	16047.7	5618.01	14088.8	10238.9	10539.8	11622.5	12364.2	0.944115	0.93792	1.29792	1.13949	0.828111	0.852447	0.886819	0.466379
Q60649	Mitochondrial disaggregase OS=Mus musculus OX=10090 GN=Clpb PE=1 SV=1	Clpb	26	18	18	18	7457.89	9592.37	10219.1	3907.05	17843.6	14771.9	14028	15547.8	12318.8	0.605407	0.778677	0.829553	1.44848	1.19913	1.13875	1.71047	0.0110619
Q9D338	Large ribosomal subunit protein bL19m OS=Mus musculus OX=10090 GN=Mrpl19 PE=1 SV=1	Mrpl19	13.7	4	4	4	15329.6	13110.7	12917.6	5911.94	9109.34	12208.6	11217.8	10845.2	12315.6	1.24473	1.06456	1.04888	0.739658	0.991311	0.910861	0.786687	0.0763038
Q9DCV4	Regulator of microtubule dynamics protein 1 OS=Mus musculus OX=10090 GN=Rmdn1 PE=1 SV=2	Rmdn1	10.16	3	3	3	9049.53	11180.5	10849.8	4442.71	16870.7	11036.3	14858.6	14255.2	12307.6	0.735282	0.908425	0.881555	1.37076	0.896708	1.20727	1.37599	0.0959186
Q6ZQ88	Lysine-specific histone demethylase 1A OS=Mus musculus OX=10090 GN=Kdm1a PE=1 SV=2	Kdm1a	0.94	1	1	1	12189.5	10374.3	8753.99	4474.53	15915.1	14361.6	12220.3	14165.7	12302.5	0.990818	0.84327	0.711564	1.29365	1.16738	0.993321	1.35696	0.065708
Q3TFQ1	SPRY domain-containing protein 7 OS=Mus musculus OX=10090 GN=Spryd7 PE=1 SV=2	Spryd7	34.69	6	6	6	6174.29	9105.4	7790.66	3303.29	22064.7	12682.9	15458.2	16735.3	12212.7	0.505563	0.745569	0.637915	1.8067	1.0385	1.26575	2.1762	0.0180479
Q9WVA4	Transgelin-2 OS=Mus musculus OX=10090 GN=Tagln2 PE=1 SV=4	Tagln2	23.62	5	5	5	13013.9	13242.3	12523.3	5545.45	11964.1	12926.1	9600.08	11496.8	12211.6	1.0657	1.0844	1.02552	0.97973	1.05851	0.786142	0.889395	0.240841
Q9WV91	Prostaglandin F2 receptor negative regulator OS=Mus musculus OX=10090 GN=Ptgfrn PE=1 SV=2	Ptgfrn	21.84	19	19	19	13521.9	12222.6	15159	5854.62	10148	11326.9	10849.1	10774.7	12204.6	1.10794	1.00148	1.24207	0.831491	0.928086	0.888937	0.79025	0.0292284
Q9JK42	[Pyruvate dehydrogenase (acetyl-transferring)] kinase isozyme 2, mitochondrial OS=Mus musculus OX=10090 GN=Pdk2 PE=1 SV=2	Pdk2	18.43	6	6	6	19237.5	18164.6	15101	7505.65	5114.83	8825.3	6753.31	6897.81	12199.4	1.57692	1.48897	1.23785	0.419268	0.723419	0.553576	0.394137	0.00541577
Q9EP73	Programmed cell death 1 ligand 1 OS=Mus musculus OX=10090 GN=Cd274 PE=1 SV=1	Cd274	3.79	1	1	1	19163.8	11935.7	7406.9	5501.88	11019.6	9797.28	13820.2	11545.7	12190.6	1.57202	0.979092	0.607592	0.903944	0.803676	1.13368	0.899515	0.891839
P80315	T-complex protein 1 subunit delta OS=Mus musculus OX=10090 GN=Cct4 PE=1 SV=3	Cct4	24.68	14	14	14	12734.5	13424.7	15745.9	5995.97	8879.9	11114.7	11127.4	10374	12171.2	1.04628	1.10299	1.2937	0.729584	0.913198	0.914241	0.742678	0.03861
P42208	Septin-2 OS=Mus musculus OX=10090 GN=Septin2 PE=1 SV=2	Septin2	11.63	4	4	4	11737.3	14624.1	13043.5	5632.65	10069	12519.2	11015.8	11201.3	12168.2	0.964592	1.20183	1.07194	0.827488	1.02885	0.905298	0.852787	0.150139
Q80SZ7	Guanine nucleotide-binding protein G(I)/G(S)/G(O) subunit gamma-5 OS=Mus musculus OX=10090 GN=Gng5 PE=1 SV=2	Gng5	23.53	2	2	2	10123.3	14749.7	12576.3	5354.12	9676.44	12708.4	13155.1	11846.6	12164.9	0.832175	1.21248	1.03382	0.795441	1.04468	1.0814	0.949015	0.750742
P45878	Peptidyl-prolyl cis-trans isomerase FKBP2 OS=Mus musculus OX=10090 GN=Fkbp2 PE=1 SV=1	Fkbp2	23.57	5	5	5	5285.24	4733.34	4571.49	2089.81	34813.8	11998	11271.3	19361	12112.2	0.436357	0.390791	0.377429	2.87428	0.990572	0.930575	3.981	0.0282429
Q9D0L4	AarF domain-containing protein kinase 1 OS=Mus musculus OX=10090 GN=Adck1 PE=1 SV=1	Adck1	15.43	7	7	7	10525.1	10424.8	13346.1	4904.63	12820.8	12331.6	13110.8	12754.4	12093.2	0.870332	0.862038	1.1036	1.06017	1.01971	1.08415	1.11568	0.23419
Q9DCT5	Stromal cell-derived factor 2 OS=Mus musculus OX=10090 GN=Sdf2 PE=1 SV=1	Sdf2	15.64	3	3	3	5468.24	7799.77	7472.02	2966.38	21895.7	13078.2	16772.9	17248.9	12081.1	0.452626	0.645615	0.618486	1.81239	1.08253	1.38835	2.49502	0.00829847
P21981	Protein-glutamine gamma-glutamyltransferase 2 OS=Mus musculus OX=10090 GN=Tgm2 PE=1 SV=4	Tgm2	14.43	9	9	9	11783.9	11439.3	14934.1	5456.96	10251.3	12908.8	11049	11403	12061.1	0.97702	0.948448	1.23821	0.84995	1.07029	0.916088	0.896528	0.380625
P54320	Elastin OS=Mus musculus OX=10090 GN=Eln PE=1 SV=2	Eln	2.67	2	2	2	10954.3	18496.6	11105.1	5794.95	8895.75	11763.7	11093.8	10584.4	12051.5	0.908954	1.53479	0.921467	0.738142	0.976116	0.92053	0.782948	0.315158
P26443	Glutamate dehydrogenase 1, mitochondrial OS=Mus musculus OX=10090 GN=Glud1 PE=1 SV=1	Glud1	22.58	12	12	12	15140.8	13640.2	12427	5895.23	9694.39	10839.8	10465.6	10333.3	12034.6	1.2581	1.13341	1.0326	0.805541	0.900717	0.869624	0.752276	0.012777
P54775	26S proteasome regulatory subunit 6B OS=Mus musculus OX=10090 GN=Psmc4 PE=1 SV=2	Psmc4	18.18	8	8	8	12086.5	11652.5	13842.5	5374.81	11946.2	9770.1	12883.8	11533.4	12030.3	1.00467	0.968599	1.15064	0.993012	0.812127	1.07095	0.920668	0.426065
Q9D773	Large ribosomal subunit protein uL2m OS=Mus musculus OX=10090 GN=Mrpl2 PE=1 SV=1	Mrpl2	22.22	7	7	7	13973.3	12654.7	11865.9	5505.3	8969.94	11662.1	13012.2	11214.7	12023	1.16221	1.05254	0.986931	0.746064	0.969981	1.08227	0.874015	0.296261
Q8VE95	UPF0598 protein C8orf82 homolog OS=Mus musculus OX=10090 PE=1 SV=1	--	9.17	2	2	2	10199.3	10033.6	9797.09	4292.17	14865.6	13242.5	13901.8	14003.3	12006.6	0.849471	0.83567	0.815972	1.23811	1.10293	1.15784	1.39893	0.000705026
Q01405	Protein transport protein Sec23A OS=Mus musculus OX=10090 GN=Sec23a PE=1 SV=2	Sec23a	18.56	13	13	13	9364.33	13133.2	13405.1	5137.17	15708.5	9186.69	11236.7	12044	12005.8	0.779987	1.09391	1.11656	1.30841	0.765191	0.935943	1.00639	0.978788
O88844	Isocitrate dehydrogenase [NADP] cytoplasmic OS=Mus musculus OX=10090 GN=Idh1 PE=1 SV=2	Idh1	18.36	8	7	7	9629.84	9984.55	10293.2	4278.28	14807.7	11528.4	15201.4	13845.8	11907.5	0.80872	0.838508	0.864429	1.24356	0.968162	1.27662	1.38886	0.0235561
Q8BTE5	Protein CEBPZOS OS=Mus musculus OX=10090 GN=Cebpzos PE=3 SV=2	Cebpzos	32.5	3	3	3	10417	12096	5629.39	4026.27	13419.8	15363.4	14365.6	14382.9	11881.9	0.876714	1.01802	0.47378	1.12944	1.29301	1.20904	1.53323	0.115104
Q3THE2	Myosin regulatory light chain 12B OS=Mus musculus OX=10090 GN=Myl12b PE=1 SV=2	Myl12b	23.84	4	1	1	11082.2	14177.7	17015.8	6043.65	8914	9634.74	10292.9	9613.88	11852.9	0.934979	1.19614	1.43558	0.752053	0.81286	0.868387	0.682227	0.0480319
Q9CR57	Large ribosomal subunit protein eL14 OS=Mus musculus OX=10090 GN=Rpl14 PE=1 SV=3	Rpl14	9.68	2	2	2	25437.3	17844.3	9058.18	7479.35	4835.37	6355.65	7513.95	6234.99	11840.8	2.14828	1.50702	0.764998	0.408365	0.536759	0.634582	0.357376	0.0433641
Q3UDW8	Heparan-alpha-glucosaminide N-acetyltransferase OS=Mus musculus OX=10090 GN=Hgsnat PE=1 SV=2	Hgsnat	7.62	4	4	4	11237.7	17188.1	11487	5704.63	9955.56	10821.1	10282.3	10353	11828.6	0.950043	1.45309	0.971119	0.84165	0.914823	0.869273	0.77817	0.174089
Q8VCF0	Mitochondrial antiviral-signaling protein OS=Mus musculus OX=10090 GN=Mavs PE=1 SV=1	Mavs	13.72	5	5	5	8598.02	8251.87	6964.69	3406.19	17145.1	14949.8	15016.4	15703.8	11821	0.727353	0.69807	0.58918	1.4504	1.26468	1.27032	1.97825	0.00095877
O88983	Syntaxin-8 OS=Mus musculus OX=10090 GN=Stx8 PE=1 SV=1	Stx8	11.44	3	3	3	11053.7	14238.8	11934.5	5321.06	10768.8	12597.6	10312.6	11226.3	11817.7	0.935354	1.20487	1.00989	0.911246	1.066	0.872643	0.904693	0.366429
Q6P069	Sorcin OS=Mus musculus OX=10090 GN=Sri PE=1 SV=1	Sri	20.2	4	4	4	14177.7	13596.3	12749	5793.6	8743.65	11892.6	9651.81	10096	11801.8	1.20131	1.15205	1.08025	0.740872	1.00769	0.817822	0.747429	0.0356453
Q64339	Ubiquitin-like protein ISG15 OS=Mus musculus OX=10090 GN=Isg15 PE=1 SV=4	Isg15	15.53	2	2	2	12213.8	20240.8	16820.6	7042.39	8278.73	7846.23	5347.01	7157.32	11791.2	1.03584	1.7166	1.42654	0.702111	0.665431	0.453475	0.435756	0.0148394
Q9CQL4	Large ribosomal subunit protein bL20m OS=Mus musculus OX=10090 GN=Mrpl20 PE=1 SV=1	Mrpl20	20.81	3	3	3	12462.8	13091	12795.9	5482.79	9095.76	9656.23	13445.9	10732.6	11757.9	1.05995	1.11338	1.08828	0.773585	0.821252	1.14356	0.839586	0.195675
O70572	Sphingomyelin phosphodiesterase 2 OS=Mus musculus OX=10090 GN=Smpd2 PE=1 SV=1	Smpd2	15.04	6	6	6	8291.49	9889.67	9236.62	3921.55	19166.1	10394.5	13544.6	14368.4	11753.8	0.705429	0.8414	0.785839	1.63063	0.88435	1.15236	1.57216	0.0832954
Q8C3X8	Lipase maturation factor 2 OS=Mus musculus OX=10090 GN=Lmf2 PE=1 SV=1	Lmf2	3.99	3	3	3	15127.5	13457.2	7870.07	5209.68	11931.4	10124.3	11998.6	11351.4	11751.5	1.28728	1.14515	0.669707	1.01531	0.861532	1.02103	0.934152	0.880638
P35585	AP-1 complex subunit mu-1 OS=Mus musculus OX=10090 GN=Ap1m1 PE=1 SV=3	Ap1m1	12.29	4	4	4	10315.1	9599.37	10288.4	4318.17	15705.6	13397	11152.3	13418.3	11743	0.878407	0.817457	0.876133	1.33745	1.14085	0.949701	1.33282	0.052162
Q8K370	Acyl-CoA dehydrogenase family member 10 OS=Mus musculus OX=10090 GN=Acad10 PE=1 SV=1	Acad10	10.48	10	10	10	17394.8	12512.2	13265.7	6173.31	8140.24	9355.11	9747.68	9081.01	11736	1.48218	1.06614	1.13035	0.693615	0.797132	0.830583	0.631024	0.0171045
Q00898	Alpha-1-antitrypsin 1-5 OS=Mus musculus OX=10090 GN=Serpina1e PE=1 SV=1	Serpina1e	11.62	5	5	5	6332.18	9075.58	13579.4	4144.83	19192.8	6933.1	15292.8	13806.2	11734.3	0.53963	0.773423	1.15724	1.63561	0.59084	1.30326	1.42886	0.446923
Q8VCW4	Protein unc-93 homolog B1 OS=Mus musculus OX=10090 GN=Unc93b1 PE=1 SV=2	Unc93b1	2.68	2	2	2	10718.1	17906.7	12277	5844.35	11769.7	6854.87	10837.2	9820.59	11727.3	0.913947	1.52693	1.04688	1.00362	0.584524	0.924103	0.720305	0.220308
Q5SX39	Myosin-4 OS=Mus musculus OX=10090 GN=Myh4 PE=1 SV=1	Myh4	22.07	40	39	6	17777.5	11154.5	26776.5	7973.65	3485.2	7441.21	3337.97	4754.79	11662.1	1.52438	0.956471	2.29602	0.298847	0.638065	0.286223	0.256054	0.0194345
P60867	Small ribosomal subunit protein uS10 OS=Mus musculus OX=10090 GN=Rps20 PE=1 SV=1	Rps20	18.49	3	3	3	10559.9	14378.7	11996.9	5280.43	8820.56	11958.4	11960.7	10913.2	11612.5	0.909354	1.23821	1.0331	0.759573	1.02978	1.02998	0.886401	0.41682
Q8K1B8	Fermitin family homolog 3 OS=Mus musculus OX=10090 GN=Fermt3 PE=1 SV=1	Fermt3	17.74	10	10	10	10854.1	14657.4	17459.5	6145.53	7444.06	8898.72	10278.2	8873.66	11598.7	0.935806	1.26371	1.5053	0.641803	0.767219	0.886154	0.61951	0.0486994
P11835	Integrin beta-2 OS=Mus musculus OX=10090 GN=Itgb2 PE=1 SV=2	Itgb2	21.14	14	14	14	11870.6	13334.6	15135.8	5772.02	10138.7	8446.79	10630.3	9738.6	11592.8	1.02396	1.15025	1.30562	0.874569	0.728624	0.916974	0.724221	0.0313144
Q9WV38	Solute carrier family 2, facilitated glucose transporter member 5 OS=Mus musculus OX=10090 GN=Slc2a5 PE=1 SV=2	Slc2a5	2	1	1	1	9618.69	8073.93	13302.3	4428.56	11967.8	12847.6	13563.4	12792.9	11562.3	0.831902	0.698299	1.15049	1.03507	1.11116	1.17307	1.23823	0.195164
Q91VR7	Microtubule-associated proteins 1A/1B light chain 3A OS=Mus musculus OX=10090 GN=Map1lc3a PE=1 SV=1	Map1lc3a	5.79	1	1	1	8444.6	10772.5	15951.8	5025.38	11627.1	11635.5	10922.3	11395	11559	0.730567	0.93196	1.38004	1.00589	1.00662	0.94492	0.972021	0.975724
Q8BTX9	Inactive hydroxysteroid dehydrogenase-like protein 1 OS=Mus musculus OX=10090 GN=Hsdl1 PE=1 SV=1	Hsdl1	18.18	6	6	6	8549.78	11086.9	10970.7	4377.65	13197	11477.4	14068.4	12914.3	11558.4	0.739705	0.95921	0.949157	1.14177	0.992995	1.21716	1.2658	0.0830635
P62855	Small ribosomal subunit protein eS26 OS=Mus musculus OX=10090 GN=Rps26 PE=1 SV=3	Rps26	16.52	2	2	2	10126.3	17286.4	10284.3	5388.5	10331.8	10707.3	10576.2	10538.4	11552.1	0.87658	1.49639	0.890258	0.894369	0.926874	0.915526	0.838669	0.460355
Q9JIY5	Serine protease HTRA2, mitochondrial OS=Mus musculus OX=10090 GN=Htra2 PE=1 SV=2	Htra2	9.83	4	4	4	8800.03	6884.55	6612.53	3188.42	21284.4	14281.2	11438.5	15668	11550.2	0.761894	0.596055	0.572503	1.84277	1.23645	0.990329	2.10808	0.0236265
Q8R2G4	Ecto-ADP-ribosyltransferase 3 OS=Mus musculus OX=10090 GN=Art3 PE=1 SV=2	Art3	11.86	6	6	6	12206.8	14809.2	12970.7	5716.65	10840.6	8733.76	9687.71	9754.02	11541.5	1.05765	1.28313	1.12384	0.939274	0.756729	0.839383	0.731795	0.0208339
Q99JI6	Ras-related protein Rap-1b OS=Mus musculus OX=10090 GN=Rap1b PE=1 SV=2	Rap1b	37.5	8	2	2	8254.09	11120.9	13674.2	4728.38	12339	10467.7	13369.2	12058.6	11537.5	0.715413	0.96389	1.18519	1.06947	0.907275	1.15876	1.09461	0.550404
Q9CQM9	Glutaredoxin-3 OS=Mus musculus OX=10090 GN=Glrx3 PE=1 SV=1	Glrx3	19.58	6	6	6	15253.5	15266.6	14751.5	6472.74	6957.76	8890.75	8085.78	7978.1	11534.3	1.32245	1.32358	1.27892	0.603223	0.770809	0.70102	0.528682	0.000885111
Q9D938	Transmembrane protein 160 OS=Mus musculus OX=10090 GN=Tmem160 PE=2 SV=1	Tmem160	12.23	2	2	2	8232.4	7920.18	9046.28	3602.44	13662.4	14344.3	15939.6	14648.8	11524.2	0.714358	0.687265	0.784982	1.18554	1.24471	1.38314	1.74398	0.000767561
S4R2K0	Peptide deformylase, mitochondrial OS=Mus musculus OX=10090 GN=Pdf PE=3 SV=1	Pdf	12.12	3	3	3	9816.45	9115.07	7660.21	3801.84	13400.3	14633	14392.2	14141.8	11502.9	0.853391	0.792417	0.665939	1.16495	1.27212	1.25118	1.59544	0.003825
P47857	ATP-dependent 6-phosphofructokinase, muscle type OS=Mus musculus OX=10090 GN=Pfkm PE=1 SV=3	Pfkm	15.9	12	12	12	12329.2	10860.8	15288	5504.27	7072.72	14247.6	8937.2	10085.8	11455.9	1.07623	0.948051	1.33451	0.617386	1.24369	0.780138	0.786359	0.297569
P0DP26	Calmodulin-1 OS=Mus musculus OX=10090 GN=Calm1 PE=1 SV=1	Calm1	33.56	6	6	0	14537.8	13243.1	11137.4	5566.27	8381.14	11265.5	10146.7	9931.11	11451.9	1.26946	1.15641	0.972534	0.731853	0.98372	0.886025	0.765535	0.0826125
Q9WVL0	Maleylacetoacetate isomerase OS=Mus musculus OX=10090 GN=Gstz1 PE=1 SV=1	Gstz1	25.93	5	5	5	10585.8	12813.2	11784.4	5032.05	14099.8	9838.02	9421.4	11119.7	11423.8	0.926647	1.12163	1.03157	1.23425	0.861189	0.824719	0.948152	0.654931
Q91VE0	Long-chain fatty acid transport protein 4 OS=Mus musculus OX=10090 GN=Slc27a4 PE=1 SV=1	Slc27a4	18.82	13	12	12	7914.28	12335.3	10713.9	4431.33	16271.7	9864.5	11328.3	12488.2	11404.7	0.693951	1.0816	0.939432	1.42676	0.864953	0.993304	1.20996	0.405666
Q80WR1	Tetraspanin-18 OS=Mus musculus OX=10090 GN=Tspan18 PE=2 SV=1	Tspan18	7.26	2	2	2	15483.9	8756.91	5122.61	4196.67	7732.12	20587.6	10648.1	12989.3	11388.5	1.3596	0.768923	0.449804	0.678939	1.80775	0.934984	1.32709	0.527466
Q8CGK3	Lon protease homolog, mitochondrial OS=Mus musculus OX=10090 GN=Lonp1 PE=1 SV=2	Lonp1	6.74	6	6	6	10685.6	8644.62	8216.93	3938.84	12718.7	16900.2	11139.8	13586.2	11384.3	0.938625	0.759345	0.721777	1.11721	1.48452	0.978522	1.4796	0.0596456
P14869	Large ribosomal subunit protein uL10 OS=Mus musculus OX=10090 GN=Rplp0 PE=1 SV=3	Rplp0	10.09	3	3	3	12857.9	16073.9	16749.6	6528.64	5964.68	8531.83	8066.25	7520.92	11374	1.13046	1.41321	1.47262	0.524412	0.750115	0.709182	0.493916	0.00677979
Q78YY6	DnaJ homolog subfamily C member 15 OS=Mus musculus OX=10090 GN=Dnajc15 PE=1 SV=1	Dnajc15	44.97	6	6	6	10984.3	9204.11	8762.56	4144.85	11888.8	14283.8	12994.1	13055.6	11352.9	0.967529	0.810724	0.771831	1.0472	1.25816	1.14456	1.35286	0.0246964
Q8BHC4	Dephospho-CoA kinase domain-containing protein OS=Mus musculus OX=10090 GN=Dcakd PE=1 SV=1	Dcakd	20.78	5	5	5	9730.96	10095.1	9228.01	4155.69	14647.6	12733.8	11493.1	12958.2	11321.4	0.859517	0.891681	0.815092	1.29379	1.12475	1.01516	1.33801	0.0186687
O88952	Protein lin-7 homolog C OS=Mus musculus OX=10090 GN=Lin7c PE=1 SV=2	Lin7c	29.44	5	5	5	15994.6	12611.4	10934.8	5655.03	7218.25	11841.5	9230.88	9430.21	11305.2	1.4148	1.11554	0.967233	0.638487	1.04743	0.816514	0.715479	0.131089
Q63961	Endoglin OS=Mus musculus OX=10090 GN=Eng PE=1 SV=2	Eng	11.64	7	7	7	14639.6	12553.6	14235.4	5923.03	6589.61	10452.4	9360.53	8800.85	11305.2	1.29495	1.11043	1.25919	0.582884	0.924567	0.827985	0.637302	0.0335923
Q924T2	Small ribosomal subunit protein uS2m OS=Mus musculus OX=10090 GN=Mrps2 PE=1 SV=1	Mrps2	13.75	3	3	3	13232.7	13374.9	11713.1	5477.64	7828.95	11192.4	9701.69	9574.35	11174	1.18424	1.19697	1.04825	0.700643	1.00165	0.868241	0.749544	0.0571409
Q9DBE0	Cysteine sulfinic acid decarboxylase OS=Mus musculus OX=10090 GN=Csad PE=1 SV=1	Csad	13.59	7	7	6	10020	10811.2	9303.62	4309.77	13020.6	11354.9	12528.9	12301.5	11173.2	0.896788	0.967601	0.832673	1.16534	1.01626	1.12133	1.22464	0.0270368
Q9CR76	Transmembrane protein 186 OS=Mus musculus OX=10090 GN=Tmem186 PE=1 SV=2	Tmem186	9.72	2	2	2	10687	8345.39	8256.7	3900.69	12317.1	15799.5	11594.1	13236.9	11166.6	0.957048	0.747351	0.739408	1.10303	1.41489	1.03828	1.45519	0.0422151
P05622	Platelet-derived growth factor receptor beta OS=Mus musculus OX=10090 GN=Pdgfrb PE=1 SV=2	Pdgfrb	9.65	10	10	9	12214.8	11956.3	13866.1	5439.41	8384.75	10351.7	10198.4	9644.95	11162	1.09432	1.07116	1.24226	0.751187	0.927405	0.913671	0.760699	0.0283584
P63328	Protein phosphatase 3 catalytic subunit alpha OS=Mus musculus OX=10090 GN=Ppp3ca PE=1 SV=1	Ppp3ca	11.71	6	6	2	12168.3	13653.1	12007.4	5407.79	10003.5	10544.5	8457.65	9668.55	11139.1	1.0924	1.22569	1.07795	0.898055	0.946623	0.759278	0.766761	0.0263212
Q9WTK3	Glycosylphosphatidylinositol anchor attachment 1 protein OS=Mus musculus OX=10090 GN=Gpaa1 PE=1 SV=3	Gpaa1	10.14	9	9	9	5530.34	9643.85	7646.06	3265.34	17896.4	13332.7	12655.5	14628.2	11117.5	0.497446	0.86745	0.687751	1.60975	1.19926	1.13834	1.92306	0.0262929
Q9CY73	Large ribosomal subunit protein mL44 OS=Mus musculus OX=10090 GN=Mrpl44 PE=1 SV=3	Mrpl44	7.81	4	4	4	17289.6	13648.1	9825.86	5826.2	7631.11	9067.77	9199.63	8632.84	11110.3	1.55617	1.22841	0.884388	0.686847	0.816156	0.828024	0.635335	0.0690139
Q8BH79	Anoctamin-10 OS=Mus musculus OX=10090 GN=Ano10 PE=1 SV=1	Ano10	10.47	8	8	8	6768.68	8957.36	9232.93	3570.49	18468.8	11756.9	11442.2	13889.3	11104.5	0.609545	0.806644	0.83146	1.66318	1.05875	1.03041	1.66946	0.0541493
Q3UN02	Lysocardiolipin acyltransferase 1 OS=Mus musculus OX=10090 GN=Lclat1 PE=1 SV=2	Lclat1	17.29	7	7	7	5976.33	9786.32	9368.23	3595.6	19318.7	9778.76	12368.6	13822	11099.5	0.538433	0.881691	0.844023	1.7405	0.88101	1.11434	1.65	0.130172
Q9D3P8	Plasminogen receptor (KT) OS=Mus musculus OX=10090 GN=Plgrkt PE=1 SV=1	Plgrkt	25.85	4	4	4	9397.16	10633.2	10758.9	4403.87	9004.22	13479.3	13265	11916.2	11089.6	0.847383	0.958842	0.970177	0.81195	1.21549	1.19616	1.16107	0.387085
Q6VNS1	NT-3 growth factor receptor OS=Mus musculus OX=10090 GN=Ntrk3 PE=1 SV=1	Ntrk3	4.61	4	4	4	11556.9	12942	10703.4	5031.27	9209.5	11778.3	10218.4	10402.1	11068.1	1.04416	1.16931	0.967051	0.832077	1.06417	0.923231	0.886482	0.245619
O88824	Protein JTB OS=Mus musculus OX=10090 GN=Jtb PE=1 SV=1	Jtb	8.9	1	1	1	5744.92	14953.2	11065	4539.29	13466.3	8878.19	12270.9	11538.5	11063.1	0.519287	1.35163	1.00017	1.21723	0.802506	1.10918	1.0898	0.664367
Q9JLB0	Protein PALS2 OS=Mus musculus OX=10090 GN=Pals2 PE=1 SV=1	Pals2	21.52	11	10	10	13725.4	13710.2	12282.3	5681.49	7229.98	10625.5	8764.56	8873.35	11056.3	1.24141	1.24003	1.11088	0.653923	0.961034	0.792719	0.670228	0.0246506
Q8VHY0	Chondroitin sulfate proteoglycan 4 OS=Mus musculus OX=10090 GN=Cspg4 PE=1 SV=3	Cspg4	4.98	10	10	10	9674.28	9386.59	11836.2	4418.86	9840.89	12799.6	12544.4	11728.3	11013.7	0.878389	0.852268	1.07468	0.893517	1.16216	1.13899	1.13878	0.313517
Q99MR8	Methylcrotonoyl-CoA carboxylase subunit alpha, mitochondrial OS=Mus musculus OX=10090 GN=Mccc1 PE=1 SV=2	Mccc1	25.52	15	15	15	8949.48	12781.7	14231.4	5147.59	11658.3	9261.87	9194.27	10038.1	11012.8	0.812641	1.16062	1.29226	1.05861	0.841007	0.834868	0.837383	0.362156
Q9R0P3	S-formylglutathione hydrolase OS=Mus musculus OX=10090 GN=Esd PE=1 SV=1	Esd	6.74	2	2	2	11459.6	11518.3	11618.8	4944.21	9533.67	10850.5	11071.4	10485.2	11008.7	1.04096	1.04629	1.05542	0.866011	0.985629	1.00569	0.909207	0.107248
Q69ZQ1	Myogenesis-regulating glycosidase OS=Mus musculus OX=10090 GN=Myorg PE=1 SV=2	Myorg	14.25	11	11	11	9572.04	10498.1	13733.7	4835.87	11991	11209.5	8909.18	10703.2	10985.6	0.871327	0.955625	1.25016	1.09152	1.02038	0.810988	0.949883	0.753724
B2RSH2	Guanine nucleotide-binding protein G(i) subunit alpha-1 OS=Mus musculus OX=10090 GN=Gnai1 PE=1 SV=1	Gnai1	30.51	11	3	3	9347.77	12724.3	12028.6	4878.31	9022.58	10562.6	12222.4	10602.5	10984.7	0.85098	1.15836	1.09503	0.821376	0.961573	1.11267	0.932755	0.623655
P70245	3-beta-hydroxysteroid-Delta(8),Delta(7)-isomerase OS=Mus musculus OX=10090 GN=Ebp PE=1 SV=3	Ebp	10.87	2	2	2	5665.3	10633.9	8123.73	3491.4	20455.9	9670.72	11205.1	13777.2	10959.1	0.516949	0.970325	0.741277	1.86657	0.882437	1.02245	1.69233	0.160716
P80316	T-complex protein 1 subunit epsilon OS=Mus musculus OX=10090 GN=Cct5 PE=1 SV=1	Cct5	9.43	5	5	5	8969.3	11973.5	14942	5129.89	8490.04	10425.3	10915.8	9943.71	10952.7	0.818915	1.09321	1.36424	0.775158	0.951851	0.996635	0.831303	0.367828
Q62230	Sialoadhesin OS=Mus musculus OX=10090 GN=Siglec1 PE=1 SV=2	Siglec1	23.19	35	35	35	11390.1	20547.6	13919.5	6569.34	7104.6	5594.29	6841.37	6513.42	10899.6	1.045	1.88517	1.27707	0.651823	0.513258	0.627673	0.426111	0.0117531
Q9D1G5	Leucine-rich repeat-containing protein 57 OS=Mus musculus OX=10090 GN=Lrrc57 PE=1 SV=1	Lrrc57	13.39	3	3	3	10435.3	12357.8	10252	4723.93	10695.5	11084.7	10406.6	10728.9	10872	0.959834	1.13666	0.942974	0.983767	1.01957	0.957194	0.974026	0.73016
Q9R0E1	Multifunctional procollagen lysine hydroxylase and glycosyltransferase LH3 OS=Mus musculus OX=10090 GN=Plod3 PE=1 SV=1	Plod3	11.47	8	8	7	5575.4	7108.52	8231.42	2992.83	21838.5	9431.99	13039.9	14770.1	10871	0.512871	0.6539	0.757194	2.00889	0.867632	1.19952	2.11856	0.0596163
Q9CQ19	Myosin regulatory light polypeptide 9 OS=Mus musculus OX=10090 GN=Myl9 PE=1 SV=3	Myl9	23.84	4	4	4	11269.6	13295.7	14996.1	5656.75	7844.96	8979.74	8728.11	8517.6	10852.4	1.03845	1.22514	1.38183	0.72288	0.827445	0.804259	0.645903	0.00950264
P42925	Peroxisomal membrane protein 2 OS=Mus musculus OX=10090 GN=Pxmp2 PE=1 SV=2	Pxmp2	5.15	1	1	1	4584.83	7855.67	6009.13	2636.83	16697.3	13777.5	16121.1	15532	10840.9	0.422919	0.724631	0.554301	1.54021	1.27088	1.48706	2.52557	0.00469727
Q66GT5	Phosphatidylglycerophosphatase and protein-tyrosine phosphatase 1 OS=Mus musculus OX=10090 GN=Ptpmt1 PE=1 SV=1	Ptpmt1	29.02	7	7	7	9880.29	8587.29	10201.1	4102.67	12267	11437.4	12672.2	12125.5	10840.9	0.911392	0.792121	0.940984	1.13155	1.05503	1.16893	1.26886	0.0169818
P07901	Heat shock protein HSP 90-alpha OS=Mus musculus OX=10090 GN=Hsp90aa1 PE=1 SV=4	Hsp90aa1	23.87	17	10	10	12074.3	12035	12935.4	5300.8	9910.96	9477.18	8609.71	9332.62	10840.4	1.11382	1.1102	1.19326	0.914259	0.874244	0.794223	0.755786	0.00415051
Q3TYX2	LRRN4 C-terminal-like protein OS=Mus musculus OX=10090 GN=Lrrn4cl PE=2 SV=1	Lrrn4cl	13.81	3	3	3	11330.2	12384.9	11929.2	5095.3	9874.11	10344.2	9045.67	9754.66	10818	1.04734	1.14484	1.10271	0.912744	0.956199	0.836165	0.821	0.0135639
Q9EQQ2	Protein YIPF5 OS=Mus musculus OX=10090 GN=Yipf5 PE=1 SV=1	Yipf5	8.17	2	2	2	13436	11578.4	7618.85	4663.92	13329.9	8080.31	10692	10700.7	10789.2	1.24531	1.07314	0.706152	1.23548	0.748923	0.990987	0.983727	0.96779
Q9CQ88	Tetraspanin-31 OS=Mus musculus OX=10090 GN=Tspan31 PE=1 SV=1	Tspan31	10	2	2	2	4444.92	9467.74	8051.62	3140.04	19916.4	10913.9	11828.7	14219.7	10770.5	0.412692	0.87904	0.747559	1.84915	1.01331	1.09825	1.9422	0.0854999
P60202	Myelin proteolipid protein OS=Mus musculus OX=10090 GN=Plp1 PE=1 SV=2	Plp1	12.64	3	3	3	17345	13773.2	14392.5	6504.62	3755.12	8843.16	6485.53	6361.27	10765.8	1.61113	1.27935	1.33688	0.348802	0.821416	0.602422	0.419326	0.0238073
P56528	ADP-ribosyl cyclase/cyclic ADP-ribose hydrolase 1 OS=Mus musculus OX=10090 GN=Cd38 PE=1 SV=2	Cd38	15.46	4	4	4	12789.6	12090.2	15683.5	5798.68	5789.46	11475.3	6757.14	8007.3	10764.2	1.18816	1.12319	1.45701	0.537844	1.06606	0.627742	0.592208	0.0642618
Q7M6Y3	Phosphatidylinositol-binding clathrin assembly protein OS=Mus musculus OX=10090 GN=Picalm PE=1 SV=1	Picalm	7.88	5	5	5	9628.45	9791.54	12667.9	4587.25	10695.9	12174.8	9615.45	10828.7	10762.3	0.894643	0.909797	1.17706	0.993827	1.13124	0.893435	1.01241	0.894857
Q8C0Z1	Protein FAM234A OS=Mus musculus OX=10090 GN=Fam234a PE=1 SV=1	Fam234a	9.55	5	5	5	10969.7	12533.6	10607.9	4876.54	8359.16	12142.1	9865.57	10122.3	10746.3	1.02078	1.16631	0.987118	0.777861	1.12988	0.91804	0.89023	0.353049
Q9D709	Transmembrane protein 79 OS=Mus musculus OX=10090 GN=Tmem79 PE=1 SV=1	Tmem79	7.42	3	3	3	6795.03	9560.78	11699.1	4010.19	8916.78	16181.9	11322.2	12140.3	10746	0.632333	0.889709	1.0887	0.829779	1.50586	1.05362	1.2982	0.338397
Q9D6K5	Synaptojanin-2-binding protein OS=Mus musculus OX=10090 GN=Synj2bp PE=1 SV=1	Synj2bp	28.97	4	4	4	11235.1	9518.37	9387.87	4311.76	9487.08	13160.4	11464.6	11370.7	10708.9	1.04914	0.888828	0.876642	0.885906	1.22892	1.07057	1.13174	0.346958
Q05685	Folate receptor beta OS=Mus musculus OX=10090 GN=Folr2 PE=2 SV=1	Folr2	29.08	7	7	7	10735.1	13081.8	16923.4	5827.2	6890.91	7825.04	8780.89	7832.28	10706.2	1.0027	1.22189	1.58071	0.643638	0.730889	0.820169	0.576747	0.0226751
Q9D1H8	Large ribosomal subunit protein mL53 OS=Mus musculus OX=10090 GN=Mrpl53 PE=1 SV=1	Mrpl53	36.44	4	4	4	10399.3	12435	10494.5	4768.18	8568.38	11033.7	11234.7	10278.9	10694.3	0.972419	1.16277	0.981321	0.801213	1.03174	1.05054	0.925229	0.480085
Q9QXG4	Acetyl-coenzyme A synthetase, cytoplasmic OS=Mus musculus OX=10090 GN=Acss2 PE=1 SV=2	Acss2	11.7	8	8	8	8621.31	6998.89	13768.5	4203.49	11279.7	11372.4	12038.8	11563.6	10679.9	0.807244	0.655331	1.28919	1.05616	1.06484	1.12724	1.18042	0.36223
Q9ESD7	Dysferlin OS=Mus musculus OX=10090 GN=Dysf PE=1 SV=3	Dysf	12.39	23	23	23	7089.82	12839.4	11865.6	4553.74	6586.58	13469	12201.8	10752.5	10675.4	0.664129	1.20271	1.11149	0.616989	1.26169	1.14299	1.01455	0.998122
Q9JKN1	Zinc transporter 7 OS=Mus musculus OX=10090 GN=Slc30a7 PE=1 SV=1	Slc30a7	7.94	3	3	3	5818.68	11538.7	6629.62	3429.13	19229.1	11083.4	9708.27	13340.3	10668	0.545435	1.08162	0.621451	1.80251	1.03894	0.91004	1.66844	0.159027
Q6IRU5	Clathrin light chain B OS=Mus musculus OX=10090 GN=Cltb PE=1 SV=1	Cltb	21.4	6	6	6	12801.9	10248.6	11461.2	4935.87	8595.73	10917	9909.51	9807.41	10655.7	1.20142	0.961799	1.0756	0.806682	1.02453	0.929976	0.852529	0.165502
Q6DVA0	LEM domain-containing protein 2 OS=Mus musculus OX=10090 GN=Lemd2 PE=1 SV=1	Lemd2	13.89	7	7	7	9136.92	11038.4	11031.7	4463.13	12055.7	9027.94	11608.3	10897.3	10649.8	0.857941	1.03649	1.03586	1.13201	0.847708	1.09	1.04758	0.720759
Q8BX10	Serine/threonine-protein phosphatase PGAM5, mitochondrial OS=Mus musculus OX=10090 GN=Pgam5 PE=1 SV=1	Pgam5	29.17	8	8	8	10810.2	10530.6	13181.5	4939.35	7576.66	10843.3	10843.1	9754.35	10630.9	1.01687	0.990566	1.23992	0.712702	1.01998	1.01996	0.847657	0.279082
P40124	Adenylyl cyclase-associated protein 1 OS=Mus musculus OX=10090 GN=Cap1 PE=1 SV=4	Cap1	16.67	7	7	7	12213.6	11620.3	12908.5	5254.3	10022.2	8685.48	8290.39	8999.36	10623.4	1.14969	1.09384	1.2151	0.943407	0.817579	0.780389	0.734793	0.00862794
Q8R035	Large ribosomal subunit protein mL62 OS=Mus musculus OX=10090 GN=Mrpl58 PE=1 SV=1	Mrpl58	23.3	5	5	5	14630.7	11046.9	9384.67	5014.37	7515.61	10612.3	10470.5	9532.8	10610.1	1.37894	1.04117	0.884502	0.708344	1.00021	0.986841	0.815646	0.311569
Q8R2Y0	Monoacylglycerol lipase ABHD6 OS=Mus musculus OX=10090 GN=Abhd6 PE=1 SV=1	Abhd6	22.02	8	8	8	4243.19	9428.44	6982.95	2957.23	18072.8	12403.3	12469.4	14315.2	10600	0.4003	0.889474	0.658768	1.70498	1.17012	1.17636	2.07922	0.0438031
Q62277	Synaptophysin OS=Mus musculus OX=10090 GN=Syp PE=1 SV=2	Syp	7.32	2	2	2	7683.38	6607.72	6181.53	2926.56	18377.7	12614.9	12083	14358.5	10591.4	0.725438	0.623878	0.583638	1.73516	1.19105	1.14083	2.10406	0.00785468
P19253	Large ribosomal subunit protein uL13 OS=Mus musculus OX=10090 GN=Rpl13a PE=1 SV=4	Rpl13a	26.11	5	5	5	16512.8	16259.4	15068.6	6840.27	4858.1	4751.69	6066.49	5225.43	10586.2	1.55985	1.53591	1.42342	0.45891	0.448858	0.573058	0.327676	0.000173551
O55125	Protein NipSnap homolog 1 OS=Mus musculus OX=10090 GN=Nipsnap1 PE=1 SV=1	Nipsnap1	6.69	2	2	2	7154.64	9536.53	11848.8	4078.95	5737.18	14517.2	14680	11644.8	10579.1	0.676302	0.901454	1.12002	0.542315	1.37226	1.38765	1.22405	0.708949
Q9D0F9	Phosphoglucomutase-1 OS=Mus musculus OX=10090 GN=Pgm1 PE=1 SV=4	Pgm1	31.32	15	15	15	9565.78	9826.47	9388.87	4122.49	12739.6	11567.9	10284.3	11530.6	10562.2	0.905666	0.930347	0.888916	1.20616	1.09522	0.973693	1.20189	0.0465076
Q99N95	Large ribosomal subunit protein uL3m OS=Mus musculus OX=10090 GN=Mrpl3 PE=1 SV=1	Mrpl3	25	8	8	8	13458.1	12213.7	9513.81	5033.52	8616.72	9750.31	9655.69	9340.91	10534.7	1.2775	1.15938	0.903091	0.817935	0.92554	0.916559	0.796426	0.119222
P04441	H-2 class II histocompatibility antigen gamma chain OS=Mus musculus OX=10090 GN=Cd74 PE=1 SV=3	Cd74	9.68	2	2	2	11275.3	13967.6	12574.5	5404.73	8231	6667.17	10463.7	8453.96	10529.9	1.07079	1.32647	1.19417	0.78168	0.633167	0.993715	0.67064	0.0457837
Q9D8E6	Large ribosomal subunit protein uL4 OS=Mus musculus OX=10090 GN=Rpl4 PE=1 SV=3	Rpl4	12.89	7	7	7	12727.9	14135.7	11333.1	5461.51	9237.37	7250.62	8291.04	8259.68	10496	1.21265	1.34678	1.07976	0.880089	0.690801	0.789927	0.648722	0.010217
P52760	2-iminobutanoate/2-iminopropanoate deaminase OS=Mus musculus OX=10090 GN=Rida PE=1 SV=3	Rida	34.81	4	4	4	19380.8	4759.69	8294.2	4640.21	10592.5	10436.8	9300.46	10109.9	10460.7	1.85272	0.455005	0.792888	1.0126	0.997711	0.889082	0.935103	0.822077
Q9JKF1	Ras GTPase-activating-like protein IQGAP1 OS=Mus musculus OX=10090 GN=Iqgap1 PE=1 SV=2	Iqgap1	16.05	25	25	25	8964.36	12657.7	12505.8	4888.42	8574.34	10056.5	9914.93	9515.26	10445.6	0.858194	1.21177	1.19723	0.820856	0.962749	0.949196	0.836436	0.244829
O54774	AP-3 complex subunit delta-1 OS=Mus musculus OX=10090 GN=Ap3d1 PE=1 SV=1	Ap3d1	5.42	6	6	6	10168	15356.9	11556	5300.62	7631.37	10460.3	7500.02	8530.56	10445.4	0.97344	1.4702	1.10632	0.730594	1.00142	0.718019	0.690158	0.0869156
Q9CR63	Cytochrome c oxidase assembly protein COX16 homolog, mitochondrial OS=Mus musculus OX=10090 GN=Cox16 PE=3 SV=1	Cox16	26.42	3	3	3	9060.05	8038.29	9009.15	3734.7	11956.6	13340.4	11244	12180.3	10441.4	0.867703	0.769847	0.862828	1.14511	1.27764	1.07687	1.39964	0.00614052
Q91WD0	Protein GPR108 OS=Mus musculus OX=10090 GN=Gpr108 PE=1 SV=1	Gpr108	6.85	4	4	4	7493.77	14342.9	10752.1	4658.23	14261.6	6523.74	9244.49	10009.9	10436.4	0.718039	1.37431	1.03025	1.36652	0.625093	0.88579	0.921478	0.754537
Q02788	Collagen alpha-2(VI) chain OS=Mus musculus OX=10090 GN=Col6a2 PE=1 SV=3	Col6a2	10.83	15	15	15	12128	11770.8	11613.6	5081.18	6112.46	9649.98	11282.9	9015.11	10426.3	1.16321	1.12895	1.11388	0.586255	0.925543	1.08216	0.761575	0.17418
Q8VDD5	Myosin-9 OS=Mus musculus OX=10090 GN=Myh9 PE=1 SV=4	Myh9	19.54	41	41	31	10572.9	13491.2	15127.7	5617.76	7261.72	8110.19	7993.01	7788.31	10426.1	1.01408	1.29398	1.45094	0.696493	0.777872	0.766633	0.596169	0.0102996
Q9D1I6	Large ribosomal subunit protein uL14m OS=Mus musculus OX=10090 GN=Mrpl14 PE=1 SV=1	Mrpl14	5.52	1	1	1	14600.8	9276.05	7820.36	4529.39	9622.25	11420.7	9738.28	10260.4	10413.1	1.40216	0.890808	0.751014	0.924055	1.09677	0.935197	0.971102	0.986714
Q8C0E2	Vacuolar protein sorting-associated protein 26B OS=Mus musculus OX=10090 GN=Vps26b PE=1 SV=1	Vps26b	18.45	7	7	7	6701.6	9847.98	10014.5	3800.5	12692.1	11195.2	11975.9	11954.4	10404.5	0.644103	0.946507	0.962512	1.21986	1.07599	1.15103	1.35006	0.081488
P01867	Immunoglobulin heavy constant gamma 2B OS=Mus musculus OX=10090 GN=Ighg2b PE=1 SV=3	Ighg2b	2.23	1	1	1	6654.94	3958.31	7794.53	2630.43	9530.6	16979.6	17442.7	14651	10393.4	0.640302	0.380847	0.749947	0.916982	1.63368	1.67824	2.38773	0.0371407
P08101	Low affinity immunoglobulin gamma Fc region receptor II OS=Mus musculus OX=10090 GN=Fcgr2 PE=1 SV=2	Fcgr2	21.21	7	7	7	9088.12	12175.1	13080.8	4912.32	6723.01	9856.92	11330.7	9303.54	10375.8	0.875898	1.17342	1.26071	0.647953	0.949994	1.09203	0.812678	0.317515
Q14DH7	Acyl-CoA synthetase short-chain family member 3, mitochondrial OS=Mus musculus OX=10090 GN=Acss3 PE=1 SV=2	Acss3	8.36	5	5	5	6335.26	8702.47	9174.27	3462.19	12738.1	13847.3	11338.4	12641.3	10356	0.61175	0.840334	0.885892	1.23003	1.33713	1.09487	1.56632	0.0239544
Q9R069	Basal cell adhesion molecule OS=Mus musculus OX=10090 GN=Bcam PE=1 SV=1	Bcam	20.26	11	11	11	11119.8	11885.3	13020.8	5154.17	4714.69	12026.3	9362.94	8701.31	10355	1.07386	1.14779	1.25744	0.455307	1.1614	0.904198	0.724588	0.239082
Q91ZP3	Phosphatidate phosphatase LPIN1 OS=Mus musculus OX=10090 GN=Lpin1 PE=1 SV=1	Lpin1	16.77	14	14	14	4992.41	6809.97	9200.15	3008.76	14556.4	12024.8	14536.9	13706	10353.4	0.482198	0.65775	0.888608	1.40595	1.16143	1.40406	1.95777	0.0203724
Q9CWK8	Sorting nexin-2 OS=Mus musculus OX=10090 GN=Snx2 PE=1 SV=2	Snx2	20.42	9	9	9	7204.36	9892.41	10408.7	3936.13	12195.7	10567.9	11811.8	11525.1	10346.8	0.696288	0.956083	1.00598	1.17869	1.02137	1.14159	1.25704	0.123268
Q9WV92	Band 4.1-like protein 3 OS=Mus musculus OX=10090 GN=Epb41l3 PE=1 SV=1	Epb41l3	20.67	17	15	13	12886.7	11420.5	13524.2	5413.87	6959.8	9519.33	7705.43	8061.52	10336	1.24678	1.10493	1.30846	0.673356	0.920988	0.745495	0.639272	0.0124703
Q922F4	Tubulin beta-6 chain OS=Mus musculus OX=10090 GN=Tubb6 PE=1 SV=1	Tubb6	10.74	5	2	2	7476.54	12181.9	13276.7	4707.84	7081.9	12800.1	9117.25	9666.42	10322.4	0.724303	1.18014	1.2862	0.686071	1.24003	0.883249	0.880496	0.635592
B1AZA5	Transmembrane protein 245 OS=Mus musculus OX=10090 GN=Tmem245 PE=1 SV=1	Tmem245	3.42	2	2	2	6825.37	9390.44	6956.4	3311.66	18489.9	8917.7	11322.8	12910.1	10317.1	0.661559	0.910182	0.674259	1.79216	0.864361	1.09748	1.67142	0.115595
Q03311	Cholinesterase OS=Mus musculus OX=10090 GN=Bche PE=1 SV=2	Bche	8.13	5	5	5	6395.03	4872.67	6011.78	2471.8	23335.9	10675.9	10474.2	14828.7	10294.2	0.621224	0.473339	0.583994	2.26689	1.03707	1.01748	2.5745	0.0336582
Q923X4	Glutaredoxin-2, mitochondrial OS=Mus musculus OX=10090 GN=Glrx2 PE=1 SV=1	Glrx2	12.82	2	2	2	6767.13	7647.09	7391.46	3117.79	14556.6	13215.6	12170.7	13314.3	10291.4	0.65755	0.743054	0.718215	1.41444	1.28414	1.18261	1.83177	0.000672893
Q9EQP2	EH domain-containing protein 4 OS=Mus musculus OX=10090 GN=Ehd4 PE=1 SV=1	Ehd4	20.89	12	10	10	10236.4	11779.1	11552.6	4803	8084.1	9952.56	10102.7	9379.79	10284.6	0.995316	1.14532	1.12329	0.786041	0.967717	0.982316	0.838277	0.100164
Q9JHJ3	Glycosylated lysosomal membrane protein OS=Mus musculus OX=10090 GN=Glmp PE=1 SV=1	Glmp	4.46	2	2	2	10711.4	15027.6	10033.9	5111.91	9559.09	7952.81	8404.95	8638.95	10281.6	1.0418	1.4616	0.975906	0.929726	0.773497	0.817473	0.724483	0.0862898
O09044	Synaptosomal-associated protein 23 OS=Mus musculus OX=10090 GN=Snap23 PE=1 SV=1	Snap23	34.29	6	6	6	12731.5	10867.6	9814.37	4780.82	8089.99	9271.36	10910.1	9423.82	10280.8	1.23837	1.05708	0.954629	0.786901	0.901811	1.06121	0.846109	0.215717
Q3TWL2	Type 1 phosphatidylinositol 4,5-bisphosphate 4-phosphatase OS=Mus musculus OX=10090 GN=Pip4p1 PE=1 SV=1	Pip4p1	16.9	5	4	4	9048.74	10622.9	11774.1	4496.52	11003.7	10234.4	8935.52	10057.9	10269.9	0.881094	1.03437	1.14647	1.07145	0.996544	0.870069	0.959546	0.709604
O88456	Calpain small subunit 1 OS=Mus musculus OX=10090 GN=Capns1 PE=1 SV=2	Capns1	8.58	2	2	2	11569.9	13170.7	10621.1	5053.75	6926.48	10478.6	8655.3	8686.79	10237	1.1302	1.28658	1.03752	0.676611	1.0236	0.845491	0.736966	0.0796387
Q8BRH0	Protein O-mannosyl-transferase TMTC3 OS=Mus musculus OX=10090 GN=Tmtc3 PE=1 SV=2	Tmtc3	9.02	7	7	7	5585.61	8241.81	8971.92	3261.34	16208.4	11303.8	11081.8	12864.7	10232.2	0.545884	0.805476	0.87683	1.58405	1.10473	1.08303	1.69277	0.0500039
Q9JK48	Endophilin-B1 OS=Mus musculus OX=10090 GN=Sh3glb1 PE=1 SV=1	Sh3glb1	15.07	5	5	5	7529.33	9502.66	10769.5	3975.94	10564.6	9482.89	13437.8	11161.8	10214.5	0.737124	0.930314	1.05434	1.03428	0.928379	1.31557	1.20444	0.274483
Q8BGQ4	Protein O-mannosyl-transferase 2 OS=Mus musculus OX=10090 GN=Pomt2 PE=1 SV=1	Pomt2	2.68	2	2	2	9443.83	3435.48	7923.95	2973.13	14842.1	11976.9	13627.2	13482.1	10208.2	0.925118	0.33654	0.776231	1.45393	1.17326	1.33492	1.94422	0.0784902
Q8VCM4	Lipoyltransferase 1, mitochondrial OS=Mus musculus OX=10090 GN=Lipt1 PE=1 SV=1	Lipt1	10.99	3	3	3	13198.4	8640.78	9472.12	4475.9	9654.66	11584.8	8596.72	9945.39	10191.2	1.29507	0.847863	0.929437	0.947348	1.13674	0.84354	0.952889	0.81487
Q6PIC6	Sodium/potassium-transporting ATPase subunit alpha-3 OS=Mus musculus OX=10090 GN=Atp1a3 PE=1 SV=1	Atp1a3	26.75	28	14	14	12171.6	12757.2	11114.8	5160.91	7075.9	10145.3	7862.4	8361.2	10187.9	1.19472	1.2522	1.09098	0.694542	0.995822	0.771742	0.695924	0.0311384
Q99J39	Malonyl-CoA decarboxylase, mitochondrial OS=Mus musculus OX=10090 GN=Mlycd PE=1 SV=1	Mlycd	17.48	8	8	8	10285.8	9478.74	9035.78	4120.26	11868.8	10461.1	9946.56	10758.8	10179.5	1.01045	0.931163	0.887648	1.16596	1.02767	0.97712	1.1207	0.157008
Q3UGX3	N-acetylaspartate synthetase OS=Mus musculus OX=10090 GN=Nat8l PE=1 SV=1	Nat8l	13.71	4	4	4	3707.69	8708.95	4650	2441.76	23751.2	7585.2	12542.5	14626.3	10157.6	0.365017	0.857383	0.457786	2.33827	0.746752	1.23479	2.57103	0.0963851
P80314	T-complex protein 1 subunit beta OS=Mus musculus OX=10090 GN=Cct2 PE=1 SV=4	Cct2	22.43	11	11	11	11477.3	11672.6	11880	5012.19	9661.42	7647.88	8565.9	8625.07	10150.9	1.13067	1.14991	1.17035	0.951784	0.753423	0.84386	0.73866	0.0107695
Q62095	ATP-dependent RNA helicase DDX3Y OS=Mus musculus OX=10090 GN=Ddx3y PE=1 SV=2	Ddx3y	12.31	8	8	1	10518.6	13683.7	14001.9	5461.93	6649.78	5833.92	10093.6	7525.77	10130.2	1.03834	1.35078	1.38219	0.656428	0.575891	0.996382	0.590964	0.0446237
Q6PHN9	Ras-related protein Rab-35 OS=Mus musculus OX=10090 GN=Rab35 PE=1 SV=1	Rab35	19.4	4	3	3	7585.28	12775.3	7937.37	4046.76	8621.7	13606.5	10252	10826.7	10129.7	0.748816	1.26117	0.783575	0.851132	1.34323	1.01207	1.14779	0.523244
P28078	Class II histocompatibility antigen, M alpha chain OS=Mus musculus OX=10090 GN=H2-DMa PE=1 SV=1	H2-DMa	3.45	1	1	1	11853.9	14092.4	10434.7	5198.21	7871.98	4922.19	11567.1	8120.42	10123.7	1.1709	1.39202	1.03072	0.777578	0.486204	1.14258	0.669615	0.158991
Q9JIW9	Ras-related protein Ral-B OS=Mus musculus OX=10090 GN=Ralb PE=1 SV=1	Ralb	20.39	4	3	3	9509.32	12312.6	9636	4498.33	8269.82	10074.6	10900.1	9748.17	10117.1	0.939928	1.21701	0.952449	0.817412	0.995802	1.0774	0.929639	0.571403
Q04857	Collagen alpha-1(VI) chain OS=Mus musculus OX=10090 GN=Col6a1 PE=1 SV=1	Col6a1	12	12	12	12	11783.6	12242.9	10098.8	4881.9	6148.75	10698.6	9705.75	8851.03	10113.1	1.16519	1.2106	0.998589	0.608001	1.0579	0.959724	0.778106	0.202456
Q9QYJ0	DnaJ homolog subfamily A member 2 OS=Mus musculus OX=10090 GN=Dnaja2 PE=1 SV=1	Dnaja2	18.93	8	8	8	11376.8	14211.3	11150.7	5254.53	6100.38	9671.46	8106.82	7959.55	10102.9	1.12609	1.40665	1.10371	0.603824	0.957294	0.802424	0.649958	0.0463286
Q8VC74	Cytochrome c oxidase assembly protein COX18, mitochondrial OS=Mus musculus OX=10090 GN=Cox18 PE=1 SV=5	Cox18	8.16	3	3	3	10540.2	7706.81	7955.73	3745.7	8898.03	13403	12069.6	11456.9	10095.6	1.04404	0.763386	0.788042	0.88138	1.32761	1.19554	1.31172	0.166599
Q3U1J4	DNA damage-binding protein 1 OS=Mus musculus OX=10090 GN=Ddb1 PE=1 SV=2	Ddb1	15.7	17	17	17	9228.83	10426.9	9132.55	4122.14	9611.73	11628	10515.8	10585.2	10090.6	0.914594	1.03332	0.905052	0.95254	1.15236	1.04213	1.10307	0.23587
Q9JJX6	P2X purinoceptor 4 OS=Mus musculus OX=10090 GN=P2rx4 PE=1 SV=1	P2rx4	14.95	6	6	6	10625.6	14113.5	10146.5	4988.36	8940.77	7978.45	8723.39	8547.54	10088	1.05329	1.39903	1.0058	0.886275	0.790882	0.864726	0.735049	0.0519624
Q8BIG7	Catechol O-methyltransferase domain-containing protein 1 OS=Mus musculus OX=10090 GN=Comtd1 PE=1 SV=1	Comtd1	8.02	2	2	2	8628.05	8143.22	9015.78	3685.87	12061	11021.7	11641.7	11574.8	10085.2	0.855512	0.807439	0.893958	1.19591	1.09285	1.15433	1.34658	0.00165004
P58742	Aladin OS=Mus musculus OX=10090 GN=Aaas PE=1 SV=1	Aaas	6.23	3	3	3	7707.75	8572.23	8367.73	3523.28	14943.4	10406.9	10458.2	11936.2	10076	0.764959	0.850754	0.830459	1.48306	1.03284	1.03793	1.45281	0.0441313
P02463	Collagen alpha-1(IV) chain OS=Mus musculus OX=10090 GN=Col4a1 PE=1 SV=4	Col4a1	3.06	4	4	4	9132.53	9778.54	9631.78	4079.7	12414.2	8437.11	11005.8	10619	10066.7	0.907206	0.971379	0.9568	1.2332	0.838124	1.09329	1.11612	0.447333
P12382	ATP-dependent 6-phosphofructokinase, liver type OS=Mus musculus OX=10090 GN=Pfkl PE=1 SV=4	Pfkl	11.15	9	6	6	9152.38	12389.3	11822.1	4770.85	8774.48	9413.03	8782.18	8989.9	10055.6	0.910179	1.23208	1.17568	0.872598	0.9361	0.873364	0.808352	0.102287
Q3TYS2	Cytochrome b-245 chaperone 1 OS=Mus musculus OX=10090 GN=Cybc1 PE=1 SV=2	Cybc1	14.97	3	3	3	6309.03	10138.8	8521.65	3570.49	13598.1	9102.51	12662.9	11787.8	10055.5	0.627421	1.00828	0.847462	1.3523	0.905227	1.2593	1.41627	0.130873
Q5XJY5	Coatomer subunit delta OS=Mus musculus OX=10090 GN=Arcn1 PE=1 SV=2	Arcn1	27.4	13	13	13	10351.4	10592.8	11489.4	4642.86	10557	8872.11	8400.86	9276.66	10043.9	1.03061	1.05465	1.14391	1.05108	0.883331	0.836412	0.85806	0.107241
Q7TNC9	Inositol polyphosphate-5-phosphatase A OS=Mus musculus OX=10090 GN=Inpp5a PE=1 SV=1	Inpp5a	10.68	5	5	5	8985.36	12018.1	8500.2	4218.48	8348.1	13537.2	8846.68	10244	10039.3	0.895021	1.19711	0.846695	0.831544	1.34842	0.881207	1.04163	0.886009
Q689Z5	Protein strawberry notch homolog 1 OS=Mus musculus OX=10090 GN=Sbno1 PE=1 SV=2	Sbno1	1.94	2	2	2	7370.06	16555.6	14106.1	5434.24	4886.82	10790.1	6435.43	7370.78	10024	0.73524	1.65159	1.40723	0.487511	1.07642	0.642001	0.581418	0.1859
Q8K0E8	Fibrinogen beta chain OS=Mus musculus OX=10090 GN=Fgb PE=1 SV=1	Fgb	25.57	12	12	12	9164.6	14135.7	11465.4	4975.32	7489.89	8933.9	8953.95	8459.25	10023.9	0.914274	1.4102	1.14381	0.747203	0.891259	0.89326	0.729965	0.0940409
P28658	Ataxin-10 OS=Mus musculus OX=10090 GN=Atxn10 PE=1 SV=2	Atxn10	21.26	9	9	9	8801.7	18273.3	12003.7	5589.57	6008.74	9112.42	5910.02	7010.39	10018.3	0.878561	1.82399	1.19818	0.599776	0.909576	0.589922	0.538175	0.0795895
P50446	Keratin, type II cytoskeletal 6A OS=Mus musculus OX=10090 GN=Krt6a PE=1 SV=3	Krt6a	17.54	12	7	7	11744.5	11260.4	8188.98	4462.49	14015.8	9275.79	5568.21	9619.93	10008.9	1.1734	1.12503	0.818166	1.40033	0.92675	0.556323	0.925175	0.667683
P35290	Ras-related protein Rab-24 OS=Mus musculus OX=10090 GN=Rab24 PE=1 SV=2	Rab24	28.08	6	6	6	8171.01	8191.53	8686.03	3584.95	12484.6	11736	10699	11639.9	9994.69	0.817535	0.819588	0.869064	1.24912	1.17422	1.07047	1.39408	0.00253262
Q9D125	Small ribosomal subunit protein mS25 OS=Mus musculus OX=10090 GN=Mrps25 PE=1 SV=1	Mrps25	11.7	2	2	2	12574.3	9467.31	9923.02	4568.9	6131.44	10003.3	11833.5	9322.75	9988.81	1.25884	0.947791	0.993413	0.613831	1.00145	1.18468	0.874975	0.49386
Q9WVL3	Solute carrier family 12 member 7 OS=Mus musculus OX=10090 GN=Slc12a7 PE=1 SV=1	Slc12a7	10.43	10	10	10	12429.9	10072.7	11472.5	4859.36	7340.68	9788.44	8807.09	8645.4	9985.22	1.24483	1.00876	1.14895	0.735155	0.980293	0.882013	0.763389	0.0583665
P46935	E3 ubiquitin-protein ligase NEDD4 OS=Mus musculus OX=10090 GN=Nedd4 PE=1 SV=3	Nedd4	13.98	14	14	14	8352.92	11865.5	9484.06	4251.21	8790.47	11564.1	9844.79	10066.5	9983.64	0.836661	1.18849	0.94996	0.880487	1.1583	0.986092	1.01673	0.880008
O08585	Clathrin light chain A OS=Mus musculus OX=10090 GN=Clta PE=1 SV=2	Clta	17.02	6	6	6	8861.61	10502.2	11620	4431.26	12279.1	8116.41	8512.24	9635.92	9981.93	0.887765	1.05212	1.1641	1.23013	0.813111	0.852765	0.932995	0.624517
Q9D0Q7	Large ribosomal subunit protein mL45 OS=Mus musculus OX=10090 GN=Mrpl45 PE=1 SV=1	Mrpl45	21.24	7	7	7	13203	11759.9	10513.8	5074.13	5951.14	9287.46	8976.4	8071.67	9948.62	1.32712	1.18206	1.05681	0.598188	0.933543	0.902276	0.682561	0.0652164
P05214	Tubulin alpha-3 chain OS=Mus musculus OX=10090 GN=Tuba3a PE=1 SV=1	Tuba3a	12.44	6	1	1	22504.6	9808.32	7721.91	5722.18	4880.73	8262.12	6392.15	6511.67	9928.31	2.26671	0.987915	0.777767	0.491598	0.832178	0.643831	0.48795	0.153418
Q9DBY1	E3 ubiquitin-protein ligase synoviolin OS=Mus musculus OX=10090 GN=Syvn1 PE=1 SV=3	Syvn1	6.37	4	4	4	5738.1	11512.4	7181.81	3492.95	15971.6	10346.1	8686.69	11668.1	9906.12	0.579248	1.16215	0.724987	1.6123	1.04442	0.876902	1.43271	0.248762
Q9JKF7	Large ribosomal subunit protein mL39 OS=Mus musculus OX=10090 GN=Mrpl39 PE=1 SV=4	Mrpl39	25	11	11	11	13119.6	10615.1	10572.1	4909.26	6132.61	8511.26	10485.1	8376.32	9905.96	1.32441	1.07159	1.06725	0.619083	0.859206	1.05846	0.732478	0.126936
Q8BM72	Heat shock 70 kDa protein 13 OS=Mus musculus OX=10090 GN=Hspa13 PE=1 SV=1	Hspa13	10.62	5	5	5	6532.56	7220.71	5109.65	2698.36	19079.8	11746.2	9696.12	13507.4	9897.51	0.660021	0.729548	0.516256	1.92774	1.18678	0.979653	2.14824	0.0316216
Q8BVE3	V-type proton ATPase subunit H OS=Mus musculus OX=10090 GN=Atp6v1h PE=1 SV=1	Atp6v1h	18.43	8	8	8	8652.95	12269.3	12312	4753.81	9317.37	6977.56	9853.07	8716	9897.04	0.874297	1.23969	1.24401	0.94143	0.705015	0.995557	0.786779	0.208005
Q8BM55	Transmembrane protein 214 OS=Mus musculus OX=10090 GN=Tmem214 PE=1 SV=1	Tmem214	5.09	3	3	3	8025.51	8833.83	10515.2	3912.66	12519.2	9284.04	10146.4	10649.9	9887.36	0.811694	0.893446	1.0635	1.26618	0.93898	1.0262	1.16713	0.267529
Q8R0T2	Zinc finger protein 768 OS=Mus musculus OX=10090 GN=Znf768 PE=1 SV=1	Znf768	2.46	1	1	1	9025.21	1470.05	8367.06	2695.4	7898.44	22264.9	10252.4	13471.9	9879.68	0.913513	0.148795	0.846896	0.799463	2.25361	1.03773	2.14267	0.237439
P05555	Integrin alpha-M OS=Mus musculus OX=10090 GN=Itgam PE=1 SV=2	Itgam	9.71	11	11	11	8579.35	12412.5	10276.8	4473.05	11778.8	8201.72	7986.35	9322.29	9872.59	0.869007	1.25727	1.04094	1.19308	0.830757	0.808942	0.894406	0.517936
Q02053	Ubiquitin-like modifier-activating enzyme 1 OS=Mus musculus OX=10090 GN=Uba1 PE=1 SV=1	Uba1	11.44	11	11	11	14565.4	10534.3	11701.9	5263.72	5918.97	7989.8	8383.64	7430.8	9849	1.47887	1.06958	1.18813	0.600972	0.811229	0.851217	0.605746	0.0254253
Q99JY9	Actin-related protein 3 OS=Mus musculus OX=10090 GN=Actr3 PE=1 SV=3	Actr3	18.42	8	8	8	8460.56	11891	11208.5	4514.64	7570.23	11445.5	8376.76	9130.83	9825.42	0.861088	1.21023	1.14076	0.770474	1.16489	0.85256	0.867948	0.417981
Q9R0P5	Destrin OS=Mus musculus OX=10090 GN=Dstn PE=1 SV=3	Dstn	26.06	5	5	5	11598.5	9829.92	10479.4	4564.13	8074.91	10070	8874.26	9006.39	9821.16	1.18097	1.00089	1.06702	0.822195	1.02534	0.903585	0.846788	0.10375
Q99MQ4	Asporin OS=Mus musculus OX=10090 GN=Aspn PE=1 SV=1	Aspn	12.87	6	6	6	10062.3	10135.2	10236	4352.05	7939.24	9706.42	10830.7	9492.12	9818.31	1.02485	1.03228	1.04254	0.808616	0.988604	1.10311	0.935691	0.458838
P35979	Large ribosomal subunit protein uL11 OS=Mus musculus OX=10090 GN=Rpl12 PE=1 SV=2	Rpl12	24.24	3	3	3	12153.8	13956.5	13680.4	5689.13	5994.57	5456.08	7640.78	6363.81	9813.69	1.23845	1.42215	1.39401	0.610838	0.555966	0.778584	0.479796	0.00244068
Q99KC8	von Willebrand factor A domain-containing protein 5A OS=Mus musculus OX=10090 GN=Vwa5a PE=1 SV=2	Vwa5a	11.35	8	8	8	9362.39	11245.7	10873.9	4502.48	8968.18	8597.7	9647.27	9071.05	9782.52	0.957053	1.14957	1.11156	0.916755	0.878884	0.986174	0.864404	0.0936367
E9PYK3	Protein mono-ADP-ribosyltransferase PARP4 OS=Mus musculus OX=10090 GN=Parp4 PE=1 SV=1	Parp4	9.65	16	16	16	10833.2	6619.11	8537.28	3721.03	10450.4	8879.49	13340	10890	9776.58	1.10808	0.677037	0.873238	1.06892	0.908241	1.36449	1.25704	0.273334
Q9Z2W0	Aspartyl aminopeptidase OS=Mus musculus OX=10090 GN=Dnpep PE=1 SV=2	Dnpep	24.1	10	10	10	9668.46	8054.89	11450.9	4175.48	8490.41	9592.69	11234.8	9772.63	9748.69	0.99177	0.826253	1.17461	0.870928	0.983998	1.15244	1.00492	0.950535
Q9CXW3	Calcyclin-binding protein OS=Mus musculus OX=10090 GN=Cacybp PE=1 SV=1	Cacybp	17.47	4	4	4	10950.3	11034.6	11898.7	4844.72	7364.51	7207.32	10026.5	8199.44	9746.99	1.12345	1.1321	1.22076	0.755568	0.739441	1.02868	0.725966	0.0393549
P06800	Receptor-type tyrosine-protein phosphatase C OS=Mus musculus OX=10090 GN=Ptprc PE=1 SV=4	Ptprc	13.69	19	19	19	10062.6	15229.5	11252.2	5230.71	7476.64	5405.22	9053.11	7311.66	9746.55	1.03243	1.56255	1.15448	0.767107	0.554578	0.928853	0.60023	0.0568805
Q8BW41	Protein O-linked-mannose beta-1,4-N-acetylglucosaminyltransferase 2 OS=Mus musculus OX=10090 GN=Pomgnt2 PE=1 SV=2	Pomgnt2	5.69	3	3	3	7440.75	8306.37	5641.26	3057.58	13441.8	10793.5	12845.8	12360.4	9744.91	0.763552	0.85238	0.578893	1.37937	1.1076	1.31821	1.7337	0.0137255
O70496	H(+)/Cl(-) exchange transporter 7 OS=Mus musculus OX=10090 GN=Clcn7 PE=1 SV=1	Clcn7	8.22	7	7	7	8586.03	12090.9	8454.01	4165.74	8846.39	10660.1	9747	9751.16	9730.74	0.882362	1.24255	0.868794	0.909118	1.09551	1.00167	1.00421	0.91036
O08756	3-hydroxyacyl-CoA dehydrogenase type-2 OS=Mus musculus OX=10090 GN=Hsd17b10 PE=1 SV=4	Hsd17b10	3.45	1	1	1	9877.2	8226.55	8487.04	3799.61	10235.7	11681.1	9845.58	10587.5	9725.53	1.0156	0.845872	0.872656	1.05246	1.20108	1.01234	1.19449	0.0805039
Q64471	Glutathione S-transferase theta-1 OS=Mus musculus OX=10090 GN=Gstt1 PE=1 SV=4	Gstt1	26.67	6	6	6	11102.2	11134	11831.8	4873.24	8109.59	7469.06	8631.1	8069.92	9712.96	1.14303	1.1463	1.21815	0.834925	0.768979	0.888617	0.71063	0.00183691
P97352	Protein S100-A13 OS=Mus musculus OX=10090 GN=S100a13 PE=1 SV=1	S100a13	20.41	2	2	2	10992.9	6114.06	12618	4250.2	9392.64	10215.2	8875.37	9494.4	9701.36	1.13313	0.630227	1.30064	0.968177	1.05297	0.914858	0.958225	0.995441
Q9QXY6	EH domain-containing protein 3 OS=Mus musculus OX=10090 GN=Ehd3 PE=1 SV=2	Ehd3	15.51	9	3	3	11693.6	8917.74	9176.33	4259.74	8667.12	9719.07	9984.98	9457.06	9693.14	1.20638	0.920005	0.946683	0.89415	1.00268	1.03011	0.952447	0.678305
Q91W98	Solute carrier family 15 member 4 OS=Mus musculus OX=10090 GN=Slc15a4 PE=1 SV=1	Slc15a4	14.81	8	8	8	10394.8	11163	10881.9	4639.79	8005.43	8535.35	9098.58	8546.45	9679.84	1.07386	1.15322	1.12418	0.827021	0.881765	0.939951	0.79037	0.00510212
Q99N05	Membrane-spanning 4-domains subfamily A member 4D OS=Mus musculus OX=10090 GN=Ms4a4d PE=2 SV=1	Ms4a4d	3.56	1	1	1	13238.1	11182.9	8826.06	4750.52	7624.02	7693.69	9333.46	8217.06	9649.7	1.37187	1.15889	0.914646	0.790078	0.797298	0.967227	0.741454	0.0978954
Q921Z5	Tumor necrosis factor alpha-induced protein 8 OS=Mus musculus OX=10090 GN=Tnfaip8 PE=1 SV=1	Tnfaip8	8.08	2	2	2	6532.82	11603.8	14068.3	4602.71	5177.44	10933.3	9374.75	8495.16	9615.07	0.679436	1.20683	1.46315	0.538471	1.1371	0.975006	0.791354	0.51252
Q8CIB5	Fermitin family homolog 2 OS=Mus musculus OX=10090 GN=Fermt2 PE=1 SV=1	Fermt2	20.59	14	14	14	10414.4	11634.8	10883.8	4713.66	6700.32	10734	7261.88	8232.07	9604.87	1.08428	1.21134	1.13315	0.697596	1.11756	0.756063	0.749892	0.107071
P40237	CD82 antigen OS=Mus musculus OX=10090 GN=Cd82 PE=1 SV=1	Cd82	12.03	3	3	3	8255.11	13615.2	11266.7	4736.86	6439.26	10265.6	7768.2	8157.69	9601.68	0.859757	1.418	1.17341	0.670639	1.06915	0.809046	0.738542	0.205229
O70362	Phosphatidylinositol-glycan-specific phospholipase D OS=Mus musculus OX=10090 GN=Gpld1 PE=1 SV=1	Gpld1	8.6	7	7	7	9210.81	11359.2	12870.4	4781.43	7364.61	8377.44	8412.45	8051.5	9599.15	0.959544	1.18335	1.34079	0.767215	0.872727	0.876374	0.722315	0.0410573
Q06890	Clusterin OS=Mus musculus OX=10090 GN=Clu PE=1 SV=1	Clu	15.62	6	6	6	10031.4	12459.9	13409	5133.42	8121.65	7962.75	5559.66	7214.69	9590.73	1.04595	1.29916	1.39812	0.846823	0.830255	0.579691	0.602894	0.0272504
Q8QZR5	Alanine aminotransferase 1 OS=Mus musculus OX=10090 GN=Gpt PE=1 SV=3	Gpt	16.94	8	8	8	12191.2	9931.58	8923.27	4441	8613.1	8104.2	9748.91	8822.07	9585.38	1.27185	1.03612	0.930925	0.898567	0.845475	1.01706	0.852482	0.221383
Q80Y86	Mitogen-activated protein kinase 15 OS=Mus musculus OX=10090 GN=Mapk15 PE=1 SV=1	Mapk15	1.46	1	1	1		9529.57	15998.7	4255.45	12113.7	8610.58	11221.1	10648.5	9578.94		0.829038	1.39183	1.05385	0.749089	0.976195	0.834248	0.548143
Q99N94	Large ribosomal subunit protein bL9m OS=Mus musculus OX=10090 GN=Mrpl9 PE=1 SV=2	Mrpl9	18.11	5	5	5	11910.3	9420.29	9205.67	4367.05	8027.08	9962.01	8945.81	8978.3	9578.53	1.24344	0.98348	0.961074	0.838029	1.04004	0.933944	0.882063	0.301276
Q9Z0V7	Mitochondrial import inner membrane translocase subunit Tim17-B OS=Mus musculus OX=10090 GN=Timm17b PE=1 SV=1	Timm17b	9.3	2	2	2	14856.5	7679.93	8191.22	4391.85	7711.43	8754.2	10235.4	8900.34	9571.45	1.55217	0.802379	0.855797	0.80567	0.914616	1.06937	0.868958	0.678279
Q8K299	Scavenger receptor class A member 5 OS=Mus musculus OX=10090 GN=Scara5 PE=1 SV=1	Scara5	14.87	7	7	7	7144.3	10092	10653.2	3989.34	10139.6	8854.96	10516.9	9837.15	9566.83	0.746778	1.0549	1.11356	1.05987	0.92559	1.09931	1.05816	0.638534
Q9CZX7	Type 2 phosphatidylinositol 4,5-bisphosphate 4-phosphatase OS=Mus musculus OX=10090 GN=Pip4p2 PE=1 SV=1	Pip4p2	22.96	8	8	8	7287.94	12210.5	10992.6	4362.57	8330.34	10257.2	8282.16	8956.57	9560.12	0.762327	1.27723	1.14984	0.871363	1.07292	0.866324	0.881233	0.565411
Q91VU1	Protein YIPF1 OS=Mus musculus OX=10090 GN=Yipf1 PE=2 SV=1	Yipf1	6.21	2	2	2	4817.47	6033.39	6604.2	2495.32	16037.6	9747.25	14056.4	13280.4	9549.39	0.50448	0.631809	0.691584	1.67944	1.02072	1.47197	2.2825	0.0099081
P97797	Tyrosine-protein phosphatase non-receptor type substrate 1 OS=Mus musculus OX=10090 GN=Sirpa PE=1 SV=2	Sirpa	10.53	5	5	5	8974.11	12736.7	11072.1	4686.92	8870.89	7113.97	8520.57	8168.48	9548.06	0.939889	1.33396	1.15962	0.929078	0.74507	0.892388	0.747506	0.0800023
Q69ZN7	Myoferlin OS=Mus musculus OX=10090 GN=Myof PE=1 SV=2	Myof	16.7	33	33	33	9686.87	10284.1	10705.7	4398.91	9695.28	8441.85	8471.68	8869.6	9547.58	1.01459	1.07714	1.1213	1.01547	0.884187	0.887312	0.867396	0.0566415
Q8BXQ2	GPI transamidase component PIG-T OS=Mus musculus OX=10090 GN=Pigt PE=1 SV=2	Pigt	18.04	11	11	11	7656.38	9296.52	7320.64	3474.94	14445.6	8480.04	10030.2	10985.3	9538.23	0.802704	0.974659	0.767505	1.51449	0.889058	1.05158	1.35769	0.174661
P47809	Dual specificity mitogen-activated protein kinase kinase 4 OS=Mus musculus OX=10090 GN=Map2k4 PE=1 SV=2	Map2k4	8.31	3	3	3	11087.3	13066.1	14194.3	5480.72	5922.34	5602.39	7352.19	6292.31	9537.44	1.1625	1.36998	1.48827	0.620957	0.58741	0.770877	0.492257	0.00297716
Q8R0W6	NEDD4 family-interacting protein 1 OS=Mus musculus OX=10090 GN=Ndfip1 PE=1 SV=1	Ndfip1	9.5	2	2	2	9305.64	10631.6	10276.6	4318.48	11314.6	8441.62	7222.18	8992.8	9532.04	0.976249	1.11535	1.07811	1.18701	0.885605	0.757674	0.892915	0.400356
Q6P8H8	Probable dolichyl pyrophosphate Glc1Man9GlcNAc2 alpha-1,3-glucosyltransferase OS=Mus musculus OX=10090 GN=Alg8 PE=2 SV=2	Alg8	1.71	1	1	1	7080.77	10183.7	8510.5	3682.81	11330.2	9752.6	10236.7	10439.8	9515.75	0.744111	1.07019	0.89436	1.19068	1.02489	1.07576	1.21511	0.147829
Q6NZJ6	Eukaryotic translation initiation factor 4 gamma 1 OS=Mus musculus OX=10090 GN=Eif4g1 PE=1 SV=1	Eif4g1	9.12	13	13	13	10027.8	10739.5	13171.1	4855.22	6643.32	8775.31	7714.78	7711.14	9511.97	1.05423	1.12905	1.38469	0.698417	0.922555	0.81106	0.681629	0.0289468
O35609	Secretory carrier-associated membrane protein 3 OS=Mus musculus OX=10090 GN=Scamp3 PE=1 SV=3	Scamp3	10.6	3	3	3	8548.12	9203.69	10406.4	4025.4	11478.3	7331.2	10018	9609.17	9497.62	0.900028	0.969052	1.09569	1.20855	0.771899	1.05479	1.02377	0.949479
Q05816	Fatty acid-binding protein 5 OS=Mus musculus OX=10090 GN=Fabp5 PE=1 SV=3	Fabp5	31.11	4	4	4	5710.18	8758.95	10269.9	3540.31	11190	10575.8	10477.7	10747.8	9497.09	0.601256	0.922277	1.08137	1.17826	1.11358	1.10325	1.30335	0.171292
Q9CQV1	Mitochondrial import inner membrane translocase subunit TIM16 OS=Mus musculus OX=10090 GN=Pam16 PE=1 SV=1	Pam16	43.2	6	6	6	8405.37	5724.02	9441.65	3376.03	11859	11215.2	10304.5	11126.2	9491.62	0.885557	0.60306	0.994735	1.24942	1.18159	1.08564	1.41609	0.0785161
Q3URD3	Sarcolemmal membrane-associated protein OS=Mus musculus OX=10090 GN=Slmap PE=1 SV=2	Slmap	18.46	14	14	14	10686.2	8797.54	9549.85	4156.29	9113.49	9638.62	9083.14	9278.42	9478.14	1.12746	0.928193	1.00757	0.961527	1.01693	0.958325	0.958726	0.545146
Q3TXS7	26S proteasome non-ATPase regulatory subunit 1 OS=Mus musculus OX=10090 GN=Psmd1 PE=1 SV=1	Psmd1	15.11	14	14	14	10563.3	11379.9	11099	4728.47	7229.75	8987.27	7595.82	7937.61	9475.84	1.11476	1.20094	1.17129	0.762967	0.94844	0.801599	0.72068	0.00879927
Q8K482	EMILIN-2 OS=Mus musculus OX=10090 GN=Emilin2 PE=1 SV=1	Emilin2	0.74	1	1	1	14516.3	9992.03	9077.01	4798.44	5756.54	8822.01	8575.33	7717.96	9456.54	1.53505	1.05663	0.959866	0.608737	0.932901	0.906815	0.689404	0.137126
Q9D1Z3	ATP synthase subunit C lysine N-methyltransferase OS=Mus musculus OX=10090 GN=Atpsckmt PE=1 SV=1	Atpsckmt	22.27	5	5	5	6699.73	5451.67	7192.02	2768.67	11343.9	13516.3	12496.2	12452.1	9449.97	0.708968	0.576898	0.761063	1.20042	1.4303	1.32235	1.93122	0.0024358
Q9ERK4	Exportin-2 OS=Mus musculus OX=10090 GN=Cse1l PE=1 SV=1	Cse1l	10.71	12	12	12	10426.3	12172.5	11352.7	4856.89	6299.23	7217.93	9215.66	7577.61	9447.39	1.10362	1.28845	1.20168	0.66677	0.764013	0.975472	0.669567	0.0264987
Q9D4H8	Cullin-2 OS=Mus musculus OX=10090 GN=Cul2 PE=1 SV=2	Cul2	11.01	9	9	9	9641.65	12210.9	12846.6	4962.45	4221.6	9054.1	8689.67	7321.79	9444.09	1.02092	1.29297	1.36028	0.44701	0.958706	0.920118	0.633023	0.127159
Q6P8X1	Sorting nexin-6 OS=Mus musculus OX=10090 GN=Snx6 PE=1 SV=2	Snx6	20.44	9	9	9	8526.54	8282.52	7755.31	3515.97	10830.3	10139.8	11115.8	10695.3	9441.71	0.903071	0.877227	0.821388	1.14707	1.07394	1.17731	1.3062	0.00241629
Q91VD1	Galectin-12 OS=Mus musculus OX=10090 GN=Lgals12 PE=1 SV=2	Lgals12	21.34	6	6	6	7623.02	14201.5	11526.9	4770.11	6639.13	8123.71	8366.33	7709.72	9413.43	0.809802	1.50864	1.22452	0.705283	0.862991	0.888765	0.693499	0.159896
Q921X9	Protein disulfide-isomerase A5 OS=Mus musculus OX=10090 GN=Pdia5 PE=1 SV=1	Pdia5	19.54	12	12	12	4994.82	4925.52	6559.96	2362.26	16741.2	12043.7	11183.3	13322.7	9408.08	0.530907	0.523541	0.697268	1.77945	1.28014	1.18869	2.42521	0.00478697
P27659	Large ribosomal subunit protein uL3 OS=Mus musculus OX=10090 GN=Rpl3 PE=1 SV=3	Rpl3	20.6	10	10	10	10674.4	10929.6	9691.29	4477.98	7945.85	8516.16	8646.71	8369.57	9400.67	1.13549	1.16264	1.03092	0.845243	0.90591	0.919797	0.802316	0.0081958
Q9JMH6	Thioredoxin reductase 1, cytoplasmic OS=Mus musculus OX=10090 GN=Txnrd1 PE=1 SV=3	Txnrd1	3.43	2	2	2	6824.61	7974.4	8610.5	3345.56	10864.6	11202.9	10923.4	10997	9400.07	0.726017	0.848334	0.916004	1.1558	1.19179	1.16206	1.40929	0.00730426
Q9WVD5	Mitochondrial ornithine transporter 1 OS=Mus musculus OX=10090 GN=Slc25a15 PE=1 SV=1	Slc25a15	16.94	6	6	6	8959.71	6855.1	9146.19	3570.85	10054	10322.4	10912.4	10429.6	9374.97	0.955706	0.731213	0.975597	1.07243	1.10106	1.16399	1.25351	0.0715587
Q9R1P1	Proteasome subunit beta type-3 OS=Mus musculus OX=10090 GN=Psmb3 PE=1 SV=1	Psmb3	8.78	3	3	3	11897.5	10407.4	8899.29	4460.28	7104.59	9525.13	8413.86	8347.86	9374.63	1.26912	1.11017	0.949295	0.757853	1.01605	0.897514	0.802571	0.139106
P62754	Small ribosomal subunit protein eS6 OS=Mus musculus OX=10090 GN=Rps6 PE=1 SV=1	Rps6	13.65	3	3	3	10123.2	8118.72	11068.9	4190.5	5654.39	10251.2	11017.3	8974.3	9372.29	1.08012	0.866248	1.18102	0.60331	1.09378	1.17552	0.918531	0.635896
P70261	Paladin OS=Mus musculus OX=10090 GN=Pald1 PE=1 SV=1	Pald1	16.88	15	15	15	9716.5	10016.7	10114.1	4272.74	9524.83	8758.12	8011.64	8764.86	9356.98	1.03842	1.07051	1.08091	1.01794	0.935998	0.856221	0.88097	0.0659393
Q9CQB5	CDGSH iron-sulfur domain-containing protein 2 OS=Mus musculus OX=10090 GN=Cisd2 PE=1 SV=1	Cisd2	25.19	3	3	3	8018.82	7549.49	7344.99	3278.21	12917.9	9356.52	10894.9	11056.4	9347.1	0.857894	0.807682	0.785804	1.38202	1.00101	1.16559	1.4476	0.0200763
P35505	Fumarylacetoacetase OS=Mus musculus OX=10090 GN=Fah PE=1 SV=2	Fah	15.51	6	6	6	10166.5	7375.31	9029.41	3800.68	7585.44	11258.8	10658.9	9834.38	9345.73	1.08782	0.789164	0.966154	0.811648	1.2047	1.14051	1.11034	0.559058
Q8R3V5	Endophilin-B2 OS=Mus musculus OX=10090 GN=Sh3glb2 PE=1 SV=2	Sh3glb2	17.25	7	7	7	9562.72	11188.6	9683.25	4353.26	7883.89	7578.97	10120	8527.62	9336.24	1.02426	1.19841	1.03717	0.84444	0.81178	1.08395	0.840586	0.158225
Q9CQE7	Endoplasmic reticulum-Golgi intermediate compartment protein 3 OS=Mus musculus OX=10090 GN=Ergic3 PE=1 SV=1	Ergic3	16.71	7	7	7	8425.53	8463.04	6000.93	3275.32	13274.2	9182.72	10639.9	11032.3	9331.05	0.902956	0.906976	0.643114	1.42258	0.984103	1.14027	1.44594	0.0772685
Q99KU0	Vacuole membrane protein 1 OS=Mus musculus OX=10090 GN=Vmp1 PE=1 SV=2	Vmp1	4.19	2	2	2	6190.91	9794.38	9593.94	3655.63	14845.2	6041.64	9504	10130.3	9328.34	0.663666	1.04996	1.02847	1.59141	0.647665	1.01883	1.18811	0.692609
Q9DC71	Small ribosomal subunit protein uS15m OS=Mus musculus OX=10090 GN=Mrps15 PE=1 SV=2	Mrps15	27.52	7	7	7	9350.79	7073.43	8326.91	3542.81	8560.59	13019.5	9628.24	10402.8	9326.58	1.0026	0.758417	0.892815	0.917871	1.39596	1.03234	1.26089	0.209465
Q91XC9	Peroxisomal membrane protein PEX16 OS=Mus musculus OX=10090 GN=Pex16 PE=1 SV=2	Pex16	11.01	4	4	4	4137.35	8547.48	7369.94	2868.25	11991.1	6825.41	16968.2	11928.2	9306.58	0.444562	0.918434	0.791906	1.28845	0.733396	1.82325	1.78435	0.18184
Q9CUN6	E3 ubiquitin-protein ligase SMURF1 OS=Mus musculus OX=10090 GN=Smurf1 PE=1 SV=2	Smurf1	2.33	2	1	1	3509.32	20193	6981.19	4384.26		16018.7	9097.07	12557.9	9299.88	0.314459	1.80943	0.625563		1.43539	0.81516	1.22781	0.583367
Q5SUC9	Protein SCO1 homolog, mitochondrial OS=Mus musculus OX=10090 GN=Sco1 PE=1 SV=1	Sco1	11.62	4	4	4	8352.16	9553.81	6552.84	3497.49	9299.83	10032.5	11968.2	10433.5	9293.22	0.898737	1.02804	0.70512	1.00071	1.07955	1.28784	1.27972	0.130543
Q9JM76	Actin-related protein 2/3 complex subunit 3 OS=Mus musculus OX=10090 GN=Arpc3 PE=1 SV=3	Arpc3	17.42	3	3	3	8432.85	11198.5	9696.21	4193.43	7670.85	9355.03	9361.73	8795.87	9285.86	0.908139	1.20597	1.04419	0.826078	1.00745	1.00817	0.899755	0.38264
P15920	V-type proton ATPase 116 kDa subunit a 2 OS=Mus musculus OX=10090 GN=Atp6v0a2 PE=1 SV=2	Atp6v0a2	11.92	11	10	10	5267.48	7003.31	5292.47	2515.17	14292.9	11533.3	12287.4	12704.5	9279.48	0.567648	0.75471	0.570341	1.54027	1.24288	1.32415	2.17008	0.0023627
Q3UGP8	Putative Dol-P-Glc:Glc(2)Man(9)GlcNAc(2)-PP-Dol alpha-1,2-glucosyltransferase OS=Mus musculus OX=10090 GN=Alg10b PE=1 SV=1	Alg10b	4.01	2	2	2	5244.56	7704.37	6855.36	2830.61	12069.2	12046.3	11730.5	11948.7	9275.05	0.565448	0.830656	0.739119	1.30125	1.29879	1.26474	1.81001	0.00606793
Q9D8W5	26S proteasome non-ATPase regulatory subunit 12 OS=Mus musculus OX=10090 GN=Psmd12 PE=1 SV=4	Psmd12	14.91	7	7	7	9914.56	11417.1	9317.04	4383.52	6673.41	8220.59	9945.05	8279.68	9247.96	1.07208	1.23455	1.00747	0.721609	0.888909	1.07538	0.810444	0.166173
Q9Z0P4	Paralemmin-1 OS=Mus musculus OX=10090 GN=Palm PE=1 SV=1	Palm	15.93	6	6	6	9702.44	11074.5	8855.76	4238.09	8355.84	9228.29	8157.37	8580.5	9229.03	1.0513	1.19996	0.959554	0.905386	0.999919	0.883881	0.868686	0.139977
O55242	Sigma non-opioid intracellular receptor 1 OS=Mus musculus OX=10090 GN=Sigmar1 PE=1 SV=1	Sigmar1	9.42	2	2	2	5278.96	9335.09	5873.8	2929.04	15586.8	9037.09	10234.9	11619.6	9224.44	0.57228	1.012	0.636765	1.68973	0.97969	1.10954	1.70144	0.0900153
Q9JLJ2	4-trimethylaminobutyraldehyde dehydrogenase OS=Mus musculus OX=10090 GN=Aldh9a1 PE=1 SV=1	Aldh9a1	19.64	10	10	10	8403.37	8489.83	6719.22	3380.29	11888.9	9506.78	10249.8	10548.5	9209.65	0.912453	0.921841	0.729585	1.29092	1.03226	1.11294	1.3402	0.0431971
Q8K211	High affinity copper uptake protein 1 OS=Mus musculus OX=10090 GN=Slc31a1 PE=1 SV=1	Slc31a1	5.61	1	1	1	8566.52	9971.22	9435.98	3997.48	7922.05	10529	8745.38	9065.48	9195.02	0.931647	1.08441	1.0262	0.861558	1.14508	0.951099	0.972214	0.742507
P61022	Calcineurin B homologous protein 1 OS=Mus musculus OX=10090 GN=Chp1 PE=1 SV=2	Chp1	20.51	4	4	4	7799.66	8481.89	7663.69	3425.39	15508.7	6995.33	8603.78	10369.3	9175.51	0.850052	0.924405	0.835233	1.69023	0.762392	0.93769	1.29912	0.445302
O89016	Lysosomal cobalamin transporter ABCD4 OS=Mus musculus OX=10090 GN=Abcd4 PE=1 SV=2	Abcd4	16.5	10	10	10	8884.8	11117.3	7933.83	3997.49	8331.83	10297.7	8480.33	9036.62	9174.3	0.968445	1.21179	0.864789	0.908171	1.12245	0.924357	0.97043	0.84688
Q9Z2H5	Band 4.1-like protein 1 OS=Mus musculus OX=10090 GN=Epb41l1 PE=1 SV=2	Epb41l1	16.84	16	16	16	9938.77	9501.31	9654.61	4165.65	7581.2	9698.83	8497.59	8592.54	9145.39	1.08675	1.03892	1.05568	0.828965	1.06052	0.929167	0.885991	0.156831
Q924D0	Reticulon-4-interacting protein 1, mitochondrial OS=Mus musculus OX=10090 GN=Rtn4ip1 PE=1 SV=2	Rtn4ip1	24.49	8	8	8	8854.57	8880.34	8218.72	3714.59	6138.88	12914	9774.53	9609.14	9130.17	0.969814	0.972637	0.900171	0.672373	1.41443	1.07057	1.11073	0.79544
O09012	Peroxisomal targeting signal 1 receptor OS=Mus musculus OX=10090 GN=Pex5 PE=1 SV=2	Pex5	13.15	7	7	7	5169.17	6391.52	3925.7	2217.22	15396.5	10511.6	13354.9	13087.7	9124.9	0.566491	0.700448	0.430218	1.68731	1.15197	1.46357	2.53532	0.00644046
Q8C166	Copine-1 OS=Mus musculus OX=10090 GN=Cpne1 PE=1 SV=1	Cpne1	12.5	7	6	6	7682.41	11950.4	12119.5	4540.54	6872.87	7109.35	8936.21	7639.48	9111.79	0.843129	1.31153	1.33009	0.754283	0.780236	0.98073	0.721788	0.142104
Q06335	Amyloid beta precursor like protein 2 OS=Mus musculus OX=10090 GN=Aplp2 PE=1 SV=4	Aplp2	14.57	9	9	8	6455.83	6552.19	5143.39	2598.85	21514.1	7251.35	7499.96	12088.5	9069.47	0.71182	0.722445	0.56711	2.37215	0.799534	0.826946	1.99794	0.199771
Q9WVT6	Carbonic anhydrase 14 OS=Mus musculus OX=10090 GN=Ca14 PE=1 SV=1	Ca14	8.01	3	3	3	10645.2	6095.31	7007.15	3394.95	7808.67	10489.7	12320.4	10206.3	9061.07	1.17483	0.672692	0.773325	0.861782	1.15767	1.35971	1.28934	0.282562
Q8C1Q6	Ubiquinol-cytochrome c reductase complex assembly factor 5 OS=Mus musculus OX=10090 GN=Uqcc5 PE=1 SV=2	Uqcc5	27.5	2	2	2	12867.8	5954.81	6016.04	3553.16	8527.57	13630.2	7352.42	9836.73	9058.14	1.42058	0.657399	0.664158	0.941426	1.50475	0.811692	1.18808	0.550205
Q9D1R1	Complex I assembly factor TMEM126B, mitochondrial OS=Mus musculus OX=10090 GN=Tmem126b PE=1 SV=1	Tmem126b	6.96	2	2	2	7424.94	7429.46	8809.24	3382.37	7182.38	11254.8	12198.9	10212	9049.95	0.82044	0.820939	0.973402	0.793637	1.24363	1.34795	1.29465	0.24745
Q80UX8	Protein ABHD13 OS=Mus musculus OX=10090 GN=Abhd13 PE=2 SV=1	Abhd13	5.04	1	1	1	10917.4	6265.91	9983.39	3882.11	10347.4	6812.23	9970.5	9043.38	9049.47	1.20641	0.692406	1.1032	1.14343	0.752777	1.10178	0.998654	0.967103
Q00612	Glucose-6-phosphate 1-dehydrogenase X OS=Mus musculus OX=10090 GN=G6pdx PE=1 SV=3	G6pdx	25.83	15	15	15	7550.38	8026.61	7336.26	3283.44	11107.7	8889.87	11360.3	10452.6	9045.19	0.83474	0.88739	0.811068	1.22802	0.982829	1.25595	1.36855	0.0202358
O35385	Serine/threonine-protein phosphatase with EF-hands 2 OS=Mus musculus OX=10090 GN=Ppef2 PE=2 SV=1	Ppef2	1.45	1	1	1	7586.99	8716.94	7368.87	3382.46	10038.6	9505.61	11036.1	10193.4	9042.18	0.839066	0.96403	0.814944	1.1102	1.05125	1.22051	1.29179	0.0192398
Q8C138	Androgen-dependent TFPI-regulating protein OS=Mus musculus OX=10090 GN=Adtrp PE=2 SV=2	Adtrp	3.04	1	1	1		4245.01	5456.48	1617.92	25229.3	11325.7	7961.31	14838.8	9036.3		0.391478	0.5032	2.32666	1.04446	0.734197	3.05907	0.111778
O89116	Vesicle transport through interaction with t-SNAREs homolog 1A OS=Mus musculus OX=10090 GN=Vti1a PE=1 SV=1	Vti1a	11.06	2	2	2	3501.62	10021.8	9648.33	3312.69	12649.4	8570.97	9669.3	10296.6	9010.24	0.388627	1.11227	1.07082	1.40389	0.951248	1.07315	1.33307	0.35805
O88502	High affinity cAMP-specific and IBMX-insensitive 3',5'-cyclic phosphodiesterase 8A OS=Mus musculus OX=10090 GN=Pde8a PE=1 SV=1	Pde8a	10.21	8	8	8	9838.39	9758.61	9684.68	4187.98	6560.58	11372.6	6816.48	8249.89	9005.22	1.09252	1.08366	1.07545	0.728531	1.26289	0.756947	0.845227	0.320261
Q02357	Ankyrin-1 OS=Mus musculus OX=10090 GN=Ank1 PE=1 SV=2	Ank1	17.29	28	28	26	11405.4	10505.1	9700.5	4530.04	3995.65	11644.3	6494.18	7378.04	8957.52	1.27328	1.17277	1.08294	0.446066	1.29995	0.724997	0.700203	0.224342
A2AIL4	NADH dehydrogenase (ubiquinone) complex I, assembly factor 6 OS=Mus musculus OX=10090 GN=Ndufaf6 PE=1 SV=1	Ndufaf6	9.61	3	3	3	10015.3	9402.19	8206.82	3948.99	6302.56	9521.02	10250.8	8691.46	8949.78	1.11906	1.05055	0.916985	0.704214	1.06383	1.14537	0.943893	0.663764
Q8BTM8	Filamin-A OS=Mus musculus OX=10090 GN=Flna PE=1 SV=5	Flna	17.3	37	37	35	9866.39	9321.36	10722.9	4290.99	6672.39	8899.58	8184.43	7918.8	8944.51	1.10307	1.04213	1.19882	0.745976	0.994977	0.915023	0.794246	0.0674621
Q4PZA2	Endothelin-converting enzyme 1 OS=Mus musculus OX=10090 GN=Ece1 PE=1 SV=1	Ece1	11.05	8	8	8	7863.1	8893.59	9884.51	3810.89	9492.33	9192.19	8321.13	9001.88	8941.14	0.879429	0.994682	1.10551	1.06165	1.02808	0.930656	1.01368	0.84206
P34928	Apolipoprotein C-I OS=Mus musculus OX=10090 GN=Apoc1 PE=1 SV=1	Apoc1	20.45	3	3	3	6769.69	4667.64	8416.79	2840.51	9511.79	11316.2	12928.8	11252.3	8935.15	0.757647	0.522391	0.941986	1.06454	1.26648	1.44696	1.70024	0.0464996
O70309	Integrin beta-5 OS=Mus musculus OX=10090 GN=Itgb5 PE=1 SV=2	Itgb5	12.03	9	9	9	9423.46	7784.44	7736.98	3569.13	12953.3	7215	8450.93	9539.74	8927.35	1.05557	0.871976	0.86666	1.45097	0.80819	0.946633	1.1473	0.586301
Q7TMB8	Cytoplasmic FMR1-interacting protein 1 OS=Mus musculus OX=10090 GN=Cyfip1 PE=1 SV=1	Cyfip1	10.22	13	13	13	9818.66	10692.3	8438.37	4142.65	7640.63	9000.84	7943.77	8195.08	8922.43	1.10045	1.19836	0.945748	0.85634	1.00879	0.890315	0.849251	0.131073
Q9WUR2	Enoyl-CoA delta isomerase 2 OS=Mus musculus OX=10090 GN=Eci2 PE=1 SV=2	Eci2	11.51	4	4	4	7728.19	6749.32	6091.14	2941.74	15327.3	6981.82	10531.5	10946.9	8901.55	0.868185	0.758219	0.684279	1.72187	0.784338	1.18311	1.59663	0.149939
Q6WVG3	BTB/POZ domain-containing protein KCTD12 OS=Mus musculus OX=10090 GN=Kctd12 PE=1 SV=1	Kctd12	9.48	3	3	3	9901.1	9167.57	8634.8	3960.28	7492.25	8537.95	9592.77	8540.99	8887.74	1.11402	1.03148	0.971541	0.842987	0.960644	1.07933	0.924901	0.374222
Q99JI4	26S proteasome non-ATPase regulatory subunit 6 OS=Mus musculus OX=10090 GN=Psmd6 PE=1 SV=1	Psmd6	28.53	12	12	12	10703.3	10256.2	10291.5	4473.65	5850.08	8926.52	7215.88	7330.83	8873.91	1.20615	1.15577	1.15975	0.659245	1.00593	0.813156	0.703737	0.0406752
Q6ZWR6	Nesprin-1 OS=Mus musculus OX=10090 GN=Syne1 PE=1 SV=2	Syne1	0.17	2	2	2	14507.5	4894.75	11262.7	4381.59	8215.57	6452.34	7910.45	7526.12	8873.89	1.63485	0.55159	1.2692	0.925814	0.727116	0.89143	0.736292	0.557431
O70404	Vesicle-associated membrane protein 8 OS=Mus musculus OX=10090 GN=Vamp8 PE=1 SV=1	Vamp8	40.59	5	5	5	8348.42	11448.9	8444.64	4042.51	8020.81	8544.73	8377.34	8314.29	8864.14	0.94182	1.2916	0.952674	0.90486	0.963966	0.945082	0.883185	0.340768
P32507	Nectin-2 OS=Mus musculus OX=10090 GN=Nectin2 PE=1 SV=2	Nectin2	6.79	4	4	4	7997.91	10638.5	10431.3	4155.21	8609.49	7281.39	8141.42	8010.77	8850	0.903718	1.20209	1.17868	0.972824	0.822756	0.919934	0.82677	0.151881
O09061	Proteasome subunit beta type-1 OS=Mus musculus OX=10090 GN=Psmb1 PE=1 SV=1	Psmb1	15.83	3	3	3	10646.5	13875.1	10207.1	4964.79	5350.98	6910.16	6069	6110.05	8843.14	1.20393	1.56902	1.15424	0.6051	0.781415	0.686295	0.52781	0.00633839
P63168	Dynein light chain 1, cytoplasmic OS=Mus musculus OX=10090 GN=Dynll1 PE=1 SV=1	Dynll1	24.72	2	2	2	9322.43	5303.09	13621.5	4039.68	7192.73	11895.7	5647.34	8245.26	8830.46	1.05571	0.600545	1.54256	0.814536	1.34712	0.639529	0.875695	0.768403
Q9Z0K8	Pantetheinase OS=Mus musculus OX=10090 GN=Vnn1 PE=1 SV=3	Vnn1	11.91	5	5	5	8891.44	8130.91	12764.3	4259.08	7462.33	7603.27	8115.96	7727.19	8828.03	1.00718	0.921033	1.44588	0.845299	0.861264	0.919339	0.778253	0.17371
O54890	Integrin beta-3 OS=Mus musculus OX=10090 GN=Itgb3 PE=1 SV=2	Itgb3	20.46	15	15	15	11102.2	7362.97	10728.1	4179.82	5233.95	9755.96	8780.08	7923.33	8827.21	1.25772	0.834122	1.21534	0.592934	1.10521	0.994661	0.814228	0.391658
Q9Z2X1	Heterogeneous nuclear ribonucleoprotein F OS=Mus musculus OX=10090 GN=Hnrnpf PE=1 SV=3	Hnrnpf	5.54	2	2	2	8325.77	10169.4	11528.1	4290.69	6976.38	9310.58	6631.91	7639.62	8823.69	0.94357	1.15251	1.30649	0.790642	1.05518	0.751603	0.76337	0.127126
Q9WTM5	RuvB-like 2 OS=Mus musculus OX=10090 GN=Ruvbl2 PE=1 SV=3	Ruvbl2	12.74	6	6	6	9877.36	7827.77	11026.8	4108.95	6261.56	8055.49	9873.5	8063.52	8820.41	1.11983	0.887461	1.25015	0.709894	0.913278	1.11939	0.84194	0.341049
Q61233	Plastin-2 OS=Mus musculus OX=10090 GN=Lcp1 PE=1 SV=4	Lcp1	15.79	10	10	8	9960.09	12961.3	9560.92	4646.59	5413.59	7336.73	7654.67	6801.66	8814.55	1.12996	1.47044	1.08467	0.614165	0.832343	0.868413	0.628188	0.0321705
Q8BGC4	Prostaglandin reductase-3 OS=Mus musculus OX=10090 GN=Ptgr3 PE=1 SV=1	Ptgr3	20.42	7	7	7	8562.2	7462.08	5905.51	3138.74	13127.5	8245.03	9575.56	10316	8812.98	0.971544	0.846715	0.670092	1.48956	0.935555	1.08653	1.41124	0.126237
Q8CGA3	Large neutral amino acids transporter small subunit 4 OS=Mus musculus OX=10090 GN=Slc43a2 PE=1 SV=1	Slc43a2	3.35	2	2	2	6617.28	12267.2	3900.05	3256.27	8697.8	11932.1	9407.84	10012.6	8803.71	0.751647	1.39341	0.443001	0.98797	1.35535	1.06862	1.31834	0.337086
Q6PD03	Serine/threonine-protein phosphatase 2A 56 kDa regulatory subunit alpha isoform OS=Mus musculus OX=10090 GN=Ppp2r5a PE=1 SV=1	Ppp2r5a	20.16	11	11	11	11334.7	8900.68	7701.9	3998.63	6993.58	10107.8	7742.4	8281.26	8796.84	1.2885	1.0118	0.87553	0.79501	1.14903	0.880134	0.88927	0.499111
P42225	Signal transducer and activator of transcription 1 OS=Mus musculus OX=10090 GN=Stat1 PE=1 SV=1	Stat1	14.95	12	12	12	10434.6	16814.3	11069.1	5481.28	5039.87	3892.86	5413.3	4782.01	8777.34	1.18881	1.91565	1.2611	0.574191	0.443513	0.616736	0.374394	0.00581896
P40336	Vacuolar protein sorting-associated protein 26A OS=Mus musculus OX=10090 GN=Vps26a PE=1 SV=1	Vps26a	21.41	7	7	7	5573.02	8304.5	6598.69	2931.23	11730	10545.6	9908.29	10728	8776.68	0.63498	0.9462	0.751843	1.3365	1.20155	1.12893	1.57177	0.021085
Q9QUM0	Integrin alpha-IIb OS=Mus musculus OX=10090 GN=Itga2b PE=1 SV=2	Itga2b	7.07	7	7	7	10264.6	6759.66	10658.4	3958.68	5916.71	10378.5	8565.73	8286.98	8757.27	1.17212	0.771892	1.21709	0.675634	1.18513	0.978128	0.898069	0.633202
P16675	Lysosomal protective protein OS=Mus musculus OX=10090 GN=Ctsa PE=1 SV=1	Ctsa	2.11	1	1	1	5423.6	7874.19	8343.09	3092.28	14518	7110.18	9260.04	10296.1	8754.85	0.619497	0.899409	0.952968	1.65828	0.812142	1.0577	1.42731	0.255796
Q3THF9	Coenzyme Q-binding protein COQ10 homolog B, mitochondrial OS=Mus musculus OX=10090 GN=Coq10b PE=1 SV=1	Coq10b	21.25	5	5	5	10216.9	10907.2	10764.2	4560.65	5469.46	7383.12	7785.59	6879.39	8754.41	1.16706	1.24591	1.22957	0.624766	0.84336	0.889333	0.647202	0.0161955
P07214	SPARC OS=Mus musculus OX=10090 GN=Sparc PE=1 SV=1	Sparc	19.21	6	6	6	2393.5	3089.34	4353.53	1410.51	26249.3	7174.79	9163.09	14195.7	8737.26	0.273942	0.353582	0.498272	3.00429	0.821172	1.04874	4.32956	0.0377295
Q61646	Haptoglobin OS=Mus musculus OX=10090 GN=Hp PE=1 SV=1	Hp	23.63	8	8	8	6372.66	7842.16	5640.89	2843.33	20159.9	6289.4	6090.4	10846.6	8732.57	0.729758	0.898036	0.64596	2.30859	0.720223	0.697435	1.63881	0.453843
P34914	Bifunctional epoxide hydrolase 2 OS=Mus musculus OX=10090 GN=Ephx2 PE=1 SV=2	Ephx2	9.03	5	5	5	8359.03	6884.6	5888.32	3022.28	14359.7	7894.17	8986.62	10413.5	8728.74	0.957645	0.788728	0.67459	1.64511	0.904388	1.02954	1.47835	0.152625
Q9D8P4	Large ribosomal subunit protein bL17m OS=Mus musculus OX=10090 GN=Mrpl17 PE=1 SV=1	Mrpl17	9.09	3	3	3	12775.4	8907.45	8480.72	4311.67	7128.95	7317.83	7719.98	7388.92	8721.72	1.46478	1.02129	0.972368	0.817379	0.839035	0.885144	0.734885	0.0907213
P46096	Synaptotagmin-1 OS=Mus musculus OX=10090 GN=Syt1 PE=1 SV=1	Syt1	12.59	5	5	3	6026.64	9101.72	8875.61	3432.79	7546.73	10534.3	10193.8	9424.94	8713.13	0.691673	1.0446	1.01865	0.866133	1.20901	1.16994	1.17792	0.375488
P68372	Tubulin beta-4B chain OS=Mus musculus OX=10090 GN=Tubb4b PE=1 SV=1	Tubb4b	13.48	6	1	1	10217.3	8531.74	7245.82	3716.62	7301.32	8672.57	10307.9	8760.6	8712.77	1.17268	0.979222	0.831632	0.838002	0.995386	1.18308	1.01104	0.941686
Q99JW2	Aminoacylase-1 OS=Mus musculus OX=10090 GN=Acy1 PE=1 SV=1	Acy1	3.92	2	2	2	14233.1	6629.49	6416.86	3898.48	7001.1	10073.8	7881.29	8318.73	8705.94	1.63487	0.76149	0.737067	0.804175	1.15712	0.905277	0.914835	0.924197
P48758	Carbonyl reductase [NADPH] 1 OS=Mus musculus OX=10090 GN=Cbr1 PE=1 SV=3	Cbr1	28.88	9	9	9	13118.6	9175.98	9546.9	4556.77	7039.53	6479.68	6690.68	6736.63	8675.23	1.51219	1.05772	1.10048	0.811452	0.746918	0.77124	0.634703	0.0187613
P60904	DnaJ homolog subfamily C member 5 OS=Mus musculus OX=10090 GN=Dnajc5 PE=1 SV=1	Dnajc5	12.12	3	3	3	5534.3	11312.3	9781.22	3806.99	8925.45	8262.07	8227.66	8471.73	8673.83	0.638045	1.30419	1.12767	1.02901	0.952528	0.948561	0.95446	0.989493
Q9CQV4	Reticulophagy regulator 3 OS=Mus musculus OX=10090 GN=Retreg3 PE=1 SV=1	Retreg3	5.36	3	3	2	7326.01	8209.51	7725.62	3324.93	14249.9	6637.04	7803.19	9563.38	8658.55	0.846102	0.94814	0.892254	1.64576	0.766531	0.901213	1.23339	0.547114
Q8BFQ6	Solute carrier family 49 member 4 OS=Mus musculus OX=10090 GN=Slc49a4 PE=2 SV=1	Slc49a4	6.49	2	2	2	6108.46	11871.4	9567.35	3937.1	9690.29	9100.69	5529.33	8106.77	8644.59	0.706623	1.37328	1.10674	1.12097	1.05276	0.639629	0.882859	0.679406
Q9WV95	Pleckstrin homology-like domain family A member 3 OS=Mus musculus OX=10090 GN=Phlda3 PE=1 SV=1	Phlda3	18.4	4	4	4	5014.18	9946.38	8034.81	3289.4	8373.81	10436.4	10041	9617.07	8641.1	0.580271	1.15106	0.929837	0.969068	1.20776	1.16201	1.25465	0.288063
P57746	V-type proton ATPase subunit D OS=Mus musculus OX=10090 GN=Atp6v1d PE=1 SV=1	Atp6v1d	14.17	5	5	5	6002.55	10162.1	8616.3	3544.3	10295.1	7097.35	9523.7	8972.05	8616.18	0.69666	1.17942	1.00001	1.19486	0.823723	1.10533	1.08616	0.652136
Q91W53	Golgin subfamily A member 7 OS=Mus musculus OX=10090 GN=Golga7 PE=1 SV=1	Golga7	25.55	4	4	4	11396.7	11717.7	10122.7	4753.52	3955.66	8756	5692.52	6134.73	8606.88	1.32414	1.36143	1.17612	0.459593	1.01733	0.661392	0.553724	0.0517705
P23116	Eukaryotic translation initiation factor 3 subunit A OS=Mus musculus OX=10090 GN=Eif3a PE=1 SV=5	Eif3a	7.29	12	12	12	8000.6	11145.8	9625.34	4116.43	7105.38	8733.02	6986.17	7608.19	8599.39	0.930369	1.29612	1.11931	0.826266	1.01554	0.812403	0.793298	0.130099
P05977	Myosin light chain 1/3, skeletal muscle isoform OS=Mus musculus OX=10090 GN=Myl1 PE=1 SV=2	Myl1	38.3	7	7	7	14778.1	8186.75	16693.7	5673.98	2983.66	5209.02	3670.64	3954.44	8586.98	1.72099	0.953391	1.94407	0.347463	0.606619	0.427466	0.299137	0.0121989
Q9CQU3	Protein RER1 OS=Mus musculus OX=10090 GN=Rer1 PE=1 SV=1	Rer1	17.35	4	4	4	5194.46	6992.64	6296.25	2644.67	14987.3	9056.71	8993.29	11012.4	8586.77	0.604937	0.81435	0.73325	1.74539	1.05473	1.04734	1.78741	0.0425769
Q8BK72	Small ribosomal subunit protein mS27 OS=Mus musculus OX=10090 GN=Mrps27 PE=1 SV=2	Mrps27	11.81	6	6	6	9412.46	9622.95	8230.12	3899.33	6823.73	8991.86	8431.37	8082.32	8585.41	1.09633	1.12085	0.958616	0.794805	1.04734	0.982057	0.88929	0.276011
Q8BIJ6	Isoleucine--tRNA ligase, mitochondrial OS=Mus musculus OX=10090 GN=Iars2 PE=1 SV=1	Iars2	10.28	9	9	9	7392.89	5817.26	6623.39	2838.69	10084.6	10261.6	11270.4	10538.9	8575.02	0.862142	0.678396	0.772405	1.17604	1.19668	1.31433	1.5941	0.00371862
Q9CPZ8	COX assembly mitochondrial protein homolog OS=Mus musculus OX=10090 GN=Cmc1 PE=1 SV=1	Cmc1	9.43	1	1	1	9445.7	7568.57	9863.67	3841.48	7464.62	8951.7	8138.93	8185.08	8572.2	1.1019	0.882921	1.15066	0.870794	1.04427	0.949457	0.913584	0.424133
Q9JLN9	Serine/threonine-protein kinase mTOR OS=Mus musculus OX=10090 GN=Mtor PE=1 SV=2	Mtor	10.95	27	27	27	11824.1	10011.6	8886.89	4402.08	6007.17	8126.66	6541.7	6891.84	8566.35	1.3803	1.16871	1.03742	0.701252	0.948672	0.76365	0.672975	0.0313722
Q8BLN5	Lanosterol synthase OS=Mus musculus OX=10090 GN=Lss PE=1 SV=2	Lss	18.69	13	13	13	5964.94	8483.52	6351.1	2979.61	12057.8	8554.75	9965.41	10192.7	8562.92	0.696601	0.990727	0.741698	1.40814	0.999046	1.16379	1.47013	0.0578513
P70349	Adenosine 5'-monophosphoramidase HINT1 OS=Mus musculus OX=10090 GN=Hint1 PE=1 SV=3	Hint1	11.11	1	1	1	9042.58	7633.02	8976.35	3666.58	7203.39	10008	8500.9	8570.76	8560.71	1.05629	0.891634	1.04855	0.841448	1.16906	0.993014	1.00235	0.975172
Q9JJF9	Signal peptide peptidase-like 2A OS=Mus musculus OX=10090 GN=Sppl2a PE=1 SV=2	Sppl2a	5.54	4	4	4	7669.84	7853.07	8326.75	3409.6	9919.2	9705.39	7698.89	9107.83	8528.86	0.899281	0.920765	0.976303	1.16302	1.13795	0.902687	1.14565	0.199008
P31786	Acyl-CoA-binding protein OS=Mus musculus OX=10090 GN=Dbi PE=1 SV=2	Dbi	24.14	2	2	2	7321.46	6171.64	7383.26	2986.64	7440.4	11615.6	11186.4	10080.8	8519.79	0.859347	0.724388	0.866601	0.873308	1.36337	1.31299	1.44864	0.082814
Q8VCM5	Mitochondrial ubiquitin ligase activator of NFKB 1 OS=Mus musculus OX=10090 GN=Mul1 PE=1 SV=2	Mul1	21.59	9	9	9	7675.78	8420.94	7196.02	3334.48	7849.67	10315.3	9635.74	9266.9	8515.58	0.901381	0.988887	0.845042	0.921802	1.21135	1.13154	1.19354	0.140249
P28660	Nck-associated protein 1 OS=Mus musculus OX=10090 GN=Nckap1 PE=1 SV=2	Nckap1	16.76	20	20	20	10492.5	8937.87	8906.73	4059.12	6498.24	8828.04	7409.94	7578.74	8512.22	1.23264	1.05	1.04635	0.763401	1.0371	0.870506	0.802348	0.0961514
P41234	ATP-binding cassette sub-family A member 2 OS=Mus musculus OX=10090 GN=Abca2 PE=1 SV=4	Abca2	3.25	8	7	7	5035.01	6095.97	6250.08	2486.62	15999.1	10777.3	6870.96	11215.8	8504.74	0.592024	0.716774	0.734894	1.8812	1.26721	0.807898	1.93586	0.0748694
P70387	Hereditary hemochromatosis protein homolog OS=Mus musculus OX=10090 GN=Hfe PE=1 SV=2	Hfe	8.08	3	3	3	5225.3	6292.5	8497.35	2861.75	12524.8	9325.56	9151.11	10333.8	8502.77	0.614541	0.740053	0.999363	1.47303	1.09677	1.07625	1.5489	0.0622784
O54950	5'-AMP-activated protein kinase subunit gamma-1 OS=Mus musculus OX=10090 GN=Prkag1 PE=1 SV=2	Prkag1	25.76	8	8	8	9817.86	9539.69	9204.21	4087.36	6594.74	7954.29	7902	7483.68	8502.13	1.15475	1.12204	1.08258	0.775657	0.935564	0.929414	0.786052	0.0190596
Q9CQT9	GEL complex subunit OPTI OS=Mus musculus OX=10090 GN=Rab5if PE=1 SV=1	Rab5if	10.85	1	1	1	7121.51	6371	6660.1	2880.92	12119.2	8841.84	9575.74	10178.9	8448.23	0.842959	0.754122	0.788342	1.43453	1.04659	1.13346	1.51528	0.0151765
Q9JHZ2	Mineralization regulator ANKH OS=Mus musculus OX=10090 GN=Ankh PE=2 SV=1	Ankh	13.01	6	6	6	3311.14	6537.33	6749.04	2375.5	14242.2	11744.4	8011.25	11332.6	8432.56	0.392661	0.775249	0.800355	1.68895	1.39274	0.950038	2.04837	0.0618731
P14115	Large ribosomal subunit protein uL15 OS=Mus musculus OX=10090 GN=Rpl27a PE=1 SV=5	Rpl27a	13.51	2	2	2	6917.86	9180.15	10044.1	3737.37	6250.01	8988.75	9074.82	8104.53	8409.28	0.822646	1.09167	1.19441	0.743228	1.06891	1.07914	0.930054	0.676769
Q61334	B-cell receptor-associated protein 29 OS=Mus musculus OX=10090 GN=Bcap29 PE=1 SV=1	Bcap29	20.83	6	6	6	8313.44	8587.1	11335.8	4039.31	7901.31	5720.29	8545.79	7389.13	8400.62	0.989622	1.0222	1.3494	0.940563	0.680937	1.01728	0.785066	0.192337
Q91W34	RUS family member 1 OS=Mus musculus OX=10090 GN=Rusf1 PE=1 SV=1	Rusf1	19.31	8	8	8	5115.56	7743.48	6815.24	2816.8	14095.6	8099.35	8315.97	10170.3	8364.2	0.611602	0.925788	0.814811	1.68523	0.968335	0.994234	1.5508	0.127053
Q3V009	Transmembrane emp24 domain-containing protein 1 OS=Mus musculus OX=10090 GN=Tmed1 PE=1 SV=1	Tmed1	9.69	2	2	2	5402.25	6866.02	7437.29	2817.32	10798.6	10507	9157.27	10154.3	8361.41	0.646094	0.821156	0.889479	1.29148	1.25661	1.09518	1.5459	0.0152942
P17426	AP-2 complex subunit alpha-1 OS=Mus musculus OX=10090 GN=Ap2a1 PE=1 SV=1	Ap2a1	18.22	18	15	15	7478.57	10047.4	11263.3	4122.21	6573.73	7871.53	6881.32	7108.86	8352.64	0.895354	1.2029	1.34847	0.787024	0.9424	0.82385	0.740782	0.0966169
Q9DBG5	Perilipin-3 OS=Mus musculus OX=10090 GN=Plin3 PE=1 SV=1	Plin3	19.45	8	8	8	9297.11	10602.7	7832.8	3968.01	6536.23	7443.26	8402.1	7460.53	8352.37	1.11311	1.26942	0.937794	0.78256	0.891156	1.00595	0.80705	0.135851
Q61144	Presenilin-2 OS=Mus musculus OX=10090 GN=Psen2 PE=1 SV=3	Psen2	4.46	2	2	1	4256.41	8662.32	6494.54	2774.68	10422	10901.2	9309.91	10211	8341.06	0.510296	1.03852	0.778623	1.24948	1.30693	1.11615	1.57795	0.0793807
Q9JHI5	Isovaleryl-CoA dehydrogenase, mitochondrial OS=Mus musculus OX=10090 GN=Ivd PE=1 SV=1	Ivd	20.05	8	8	8	6054.12	7401.93	6005.12	2786.46	11357.3	9658.14	9560.99	10192.1	8339.6	0.725948	0.887564	0.720073	1.36185	1.15811	1.14646	1.57115	0.0068033
Q80U59	Uncharacterized protein KIAA0232 OS=Mus musculus OX=10090 GN=Kiaa0232 PE=1 SV=2	Kiaa0232	0.57	1	1	1	4187.58	5097.81	4131.41	1917.2	13971.2	12772.3	9864.33	12202.6	8337.44	0.502262	0.611436	0.495525	1.67572	1.53192	1.18314	2.72851	0.00131438
P61082	NEDD8-conjugating enzyme Ubc12 OS=Mus musculus OX=10090 GN=Ube2m PE=1 SV=1	Ube2m	32.79	6	6	6	10009.6	11047.4	10786.4	4556.31	5564.25	6998.68	5596.31	6053.08	8333.77	1.20109	1.32562	1.2943	0.667675	0.839797	0.671522	0.570267	0.00221292
Q05144	Ras-related C3 botulinum toxin substrate 2 OS=Mus musculus OX=10090 GN=Rac2 PE=1 SV=1	Rac2	31.25	6	2	2	8542.77	12973.9	11107.2	4666.45	5686.42	4314.68	7343.79	5781.63	8328.13	1.02577	1.55784	1.3337	0.682797	0.518085	0.881806	0.531663	0.0308868
Q61792	LIM and SH3 domain protein 1 OS=Mus musculus OX=10090 GN=Lasp1 PE=1 SV=1	Lasp1	32.32	9	9	9	8343.54	9066.69	9952.95	3917.5	6340.06	8520.1	7705.05	7521.74	8321.4	1.00266	1.08956	1.19607	0.761898	1.02388	0.925932	0.824656	0.121001
Q91ZN5	Adenosine 3'-phospho 5'-phosphosulfate transporter 1 OS=Mus musculus OX=10090 GN=Slc35b2 PE=1 SV=1	Slc35b2	7.89	3	3	3	7017.92	11356.2	9587.62	3996.95	6151.13	6905.98	8759.23	7272.11	8296.35	0.845905	1.36882	1.15564	0.741426	0.832412	1.05579	0.780221	0.242822
O08529	Calpain-2 catalytic subunit OS=Mus musculus OX=10090 GN=Capn2 PE=1 SV=4	Capn2	10.57	8	8	8	9898.87	10571.4	10354.5	4408.48	5849.23	7305.61	5772.4	6309.08	8292	1.19379	1.27489	1.24873	0.705406	0.881043	0.696141	0.614027	0.00332634
Q6X893	Choline transporter-like protein 1 OS=Mus musculus OX=10090 GN=Slc44a1 PE=1 SV=3	Slc44a1	8.88	5	5	5	7658.55	8090.57	10934	3815.29	6810.03	8327.79	7908.3	7682.04	8288.21	0.92403	0.976154	1.31922	0.821653	1.00478	0.954163	0.863697	0.336665
Q9JK53	Prolargin OS=Mus musculus OX=10090 GN=Prelp PE=1 SV=2	Prelp	11.38	4	4	4	7412.66	6819.8	5165.47	2774.47	11117.1	8149.91	10939.7	10068.9	8267.44	0.896609	0.824899	0.624797	1.34468	0.985784	1.32323	1.55721	0.0403218
P11983	T-complex protein 1 subunit alpha OS=Mus musculus OX=10090 GN=Tcp1 PE=1 SV=3	Tcp1	17.09	9	9	9	7295.3	9100.09	10246.6	3812.3	7141.3	7670.8	8102.16	7638.09	8259.38	0.883275	1.10179	1.2406	0.86463	0.928739	0.980965	0.860081	0.250615
Q8BKC5	Importin-5 OS=Mus musculus OX=10090 GN=Ipo5 PE=1 SV=3	Ipo5	12.22	13	13	12	8459.81	10953.9	10839.1	4329	4972.17	7086.82	7216.35	6425.11	8254.69	1.02485	1.32699	1.31308	0.602345	0.85852	0.874212	0.637142	0.0362491
P01027	Complement C3 OS=Mus musculus OX=10090 GN=C3 PE=1 SV=3	C3	19.66	32	32	32	6259.57	8069.52	5812.78	2893.93	13308	7086.54	8949.79	9781.44	8247.7	0.758947	0.978396	0.704776	1.61354	0.859214	1.08513	1.45688	0.16752
Q922Q9	Chitinase domain-containing protein 1 OS=Mus musculus OX=10090 GN=Chid1 PE=1 SV=1	Chid1	9.67	4	4	4	4181.47	6617.76	6131.78	2421.81	14250	8087.43	10092	10809.8	8226.74	0.508278	0.804421	0.745347	1.73216	0.983066	1.22673	1.91539	0.0420073
Q3TA38	Transmembrane protein 120B OS=Mus musculus OX=10090 GN=Tmem120b PE=2 SV=1	Tmem120b	10.91	3	2	2	9423.37	8378.8	5651.23	3353.04	9259.27	6912.17	9721.17	8630.87	8224.33	1.14579	1.01878	0.687135	1.12584	0.840453	1.182	1.104	0.586767
O70571	[Pyruvate dehydrogenase (acetyl-transferring)] kinase isozyme 4, mitochondrial OS=Mus musculus OX=10090 GN=Pdk4 PE=1 SV=1	Pdk4	11.41	3	3	3	14901.6	13432.4	10758.4	5587.54	3003.84	3623.72	3597.73	3408.43	8219.62	1.81293	1.63419	1.30887	0.365448	0.440862	0.437701	0.261567	0.00030361
Q9D2Y4	Mixed lineage kinase domain-like protein OS=Mus musculus OX=10090 GN=Mlkl PE=1 SV=1	Mlkl	9.11	4	4	4	11270.6	10182.8	8970.73	4349.32	5990.67	7007.91	5832.23	6276.94	8209.16	1.37293	1.24042	1.09277	0.729755	0.85367	0.710454	0.618943	0.00540679
Q8R3Q6	Protein MIX23 OS=Mus musculus OX=10090 GN=Mix23 PE=1 SV=1	Mix23	36.81	5	5	5	7557.57	9718.83	6649.82	3425.43	6941.91	8952.67	9355.61	8416.73	8196.07	0.922097	1.18579	0.811343	0.84698	1.09231	1.14148	1.05534	0.709441
Q01730	Ras suppressor protein 1 OS=Mus musculus OX=10090 GN=Rsu1 PE=1 SV=3	Rsu1	9.39	3	3	3	6795.92	7892.99	8640.93	3335.46	6512.16	9542.95	9778.63	8611.25	8193.93	0.829385	0.963273	1.05455	0.794754	1.16464	1.1934	1.10733	0.577494
Q8BL86	Acyl-coenzyme A thioesterase MBLAC2 OS=Mus musculus OX=10090 GN=Mblac2 PE=1 SV=2	Mblac2	17.2	6	6	6	6287.64	6397.82	5495.77	2602.35	11730.7	9149.81	10031.7	10304.1	8182.24	0.76845	0.781915	0.671671	1.43368	1.11825	1.22603	1.70023	0.00372844
O70579	Peroxisomal membrane protein PMP34 OS=Mus musculus OX=10090 GN=Slc25a17 PE=1 SV=1	Slc25a17	9.12	3	3	3	5612.18	3931.17	2893.91	1779.34	16525.7	7781.23	12320.7	12209.2	8177.48	0.686297	0.480731	0.353888	2.02088	0.951544	1.50666	2.94499	0.0212239
P67984	Large ribosomal subunit protein eL22 OS=Mus musculus OX=10090 GN=Rpl22 PE=1 SV=2	Rpl22	18.75	2	2	2	10614.3	6655.91	9451.26	3820.89	6275.12	7731.87	8206.28	7404.42	8155.79	1.30144	0.816096	1.15884	0.769407	0.948022	1.00619	0.831289	0.3478
Q8R0I4	TM2 domain-containing protein 2 OS=Mus musculus OX=10090 GN=Tm2d2 PE=2 SV=1	Tm2d2	5.16	1	1	1	9601.47	9426.04	6217.22	3607.56	8166.73	8556.82	6878.16	7867.24	8141.07	1.17939	1.15784	0.763686	1.00315	1.05107	0.844871	0.934916	0.754269
Q8BMI3	ADP-ribosylation factor-binding protein GGA3 OS=Mus musculus OX=10090 GN=Gga3 PE=1 SV=2	Gga3	1.39	1	1	1	5779.07	6767.1	7794.6	2906.45	9905.29	8533.03	10043.3	9493.87	8137.06	0.710216	0.831639	0.957913	1.21731	1.04866	1.23427	1.40022	0.0277293
B2RXS4	Plexin-B2 OS=Mus musculus OX=10090 GN=Plxnb2 PE=1 SV=1	Plxnb2	10.37	18	18	18	9287.76	9047.04	9737.06	4019.46	6662.77	6890.62	7140.15	6897.85	8127.57	1.14275	1.11313	1.19803	0.819774	0.847808	0.87851	0.737163	0.000485115
P03966	N-myc proto-oncogene protein OS=Mus musculus OX=10090 GN=Mycn PE=2 SV=2	Mycn	1.73	1	1	1	21687.6	5245.96	3570.05	4358.33	4442.93	6934.75	6883	6086.89	8127.38	2.66846	0.645467	0.439262	0.546662	0.853258	0.84689	0.59864	0.72232
Q9DB10	Essential MCU regulator, mitochondrial OS=Mus musculus OX=10090 GN=Smdt1 PE=1 SV=1	Smdt1	9.35	1	1	1	6729.97	6252.56	6835.85	2832.96	9058.18	10831.6	9052.61	9647.46	8126.8	0.828121	0.769376	0.84115	1.11461	1.33283	1.11392	1.46038	0.00463012
Q9CR64	Protein kish-A OS=Mus musculus OX=10090 GN=Tmem167a PE=1 SV=1	Tmem167a	12.5	1	1	1	13458.3	9629.47	6646.33	4249.94	3549.24	9636.52	5832.32	6339.36	8125.36	1.65633	1.18511	0.817973	0.43681	1.18598	0.717792	0.639605	0.239411
Q9QYC0	Alpha-adducin OS=Mus musculus OX=10090 GN=Add1 PE=1 SV=2	Add1	12.52	8	8	7	9071.97	8645.22	10661.7	4059.2	6251.04	6895.82	7064.25	6737.04	8098.33	1.12023	1.06753	1.31653	0.771892	0.851511	0.872309	0.712188	0.0102259
Q3V384	AFG1-like ATPase OS=Mus musculus OX=10090 GN=Afg1l PE=1 SV=1	Afg1l	16.04	9	9	9	9716.01	6047.48	6434.28	3177.26	9590.2	8682.26	7985.03	8752.5	8075.88	1.20309	0.748833	0.796728	1.18751	1.07509	0.988751	1.18289	0.29931
P42932	T-complex protein 1 subunit theta OS=Mus musculus OX=10090 GN=Cct8 PE=1 SV=3	Cct8	28.65	14	14	14	8667.54	10299.5	9511.11	4078.4	6332.99	6765.03	6752.86	6616.96	8054.84	1.07607	1.27867	1.18079	0.786234	0.839872	0.838361	0.697057	0.00272934
P70290	55 kDa erythrocyte membrane protein OS=Mus musculus OX=10090 GN=Mpp1 PE=1 SV=1	Mpp1	16.52	8	8	8	8152.68	11154.6	5752.01	3585.69	5083.66	9785.23	8367.22	7745.37	8049.23	1.01285	1.3858	0.714603	0.631571	1.21567	1.03951	0.927245	0.795433
P12970	Large ribosomal subunit protein eL8 OS=Mus musculus OX=10090 GN=Rpl7a PE=1 SV=2	Rpl7a	18.42	6	6	6	11407.7	8757.02	8615.2	4116.62	5027.87	6787.27	7565.64	6460.26	8026.78	1.4212	1.09098	1.07331	0.626387	0.845578	0.942549	0.673413	0.0579277
Q9D8N0	Elongation factor 1-gamma OS=Mus musculus OX=10090 GN=Eef1g PE=1 SV=3	Eef1g	11.44	6	6	6	7590	7737.41	10151.1	3643.99	5609.96	8802.08	8217.68	7543.24	8018.04	0.946616	0.965	1.26603	0.699667	1.09778	1.0249	0.888189	0.489438
P01633	Immunoglobulin kappa chain variable 6-17 OS=Mus musculus OX=10090 GN=Igkv6-17 PE=1 SV=1	Igkv6-17	10.74	2	2	1	4850.61	3703.83	4592.43	1880.37	3903.71	8121.22	22925.6	11650.2	8016.23	0.605098	0.462041	0.572891	0.486976	1.0131	2.8599	2.65847	0.235661
Q9EQJ0	Two pore calcium channel protein 1 OS=Mus musculus OX=10090 GN=Tpcn1 PE=1 SV=1	Tpcn1	8.45	6	6	6	4977.72	9700.54	7177.51	3126.03	8444.71	10090.9	7650.94	8728.85	8007.05	0.621667	1.2115	0.896398	1.05466	1.26025	0.955525	1.19815	0.371018
Q9WV55	Vesicle-associated membrane protein-associated protein A OS=Mus musculus OX=10090 GN=Vapa PE=1 SV=2	Vapa	36.55	9	9	9	6489.37	7492.42	7973.77	3145.59	10062.1	7896.99	7981.53	8646.87	7982.7	0.81293	0.938583	0.998882	1.26049	0.989263	0.999854	1.18151	0.175706
Q63739	Protein tyrosine phosphatase type IVA 1 OS=Mus musculus OX=10090 GN=Ptp4a1 PE=1 SV=1	Ptp4a1	38.73	7	7	7	7096.78	7620.98	7527.13	3186.37	8167.66	9009.2	8443.87	8540.24	7977.6	0.889588	0.955297	0.943533	1.02382	1.12931	1.05845	1.15176	0.0176817
O88455	7-dehydrocholesterol reductase OS=Mus musculus OX=10090 GN=Dhcr7 PE=1 SV=1	Dhcr7	7.01	3	3	3	4178.31	6565.95	7029.55	2541.4	9885.69	8798.88	11333.9	10006.2	7965.38	0.524559	0.824311	0.882513	1.24108	1.10464	1.4229	1.68892	0.0383843
P50171	(3R)-3-hydroxyacyl-CoA dehydrogenase OS=Mus musculus OX=10090 GN=Hsd17b8 PE=1 SV=2	Hsd17b8	26.25	5	5	5	7678.81	5654.08	4837.75	2601.7	8490.21	12888.9	8239.3	9872.8	7964.84	0.964088	0.70988	0.607388	1.06596	1.61822	1.03446	1.63001	0.0703942
Q9QZE5	Coatomer subunit gamma-1 OS=Mus musculus OX=10090 GN=Copg1 PE=1 SV=1	Copg1	8.81	8	8	8	8138.12	10921.3	10507.3	4228.5	7044.46	5951.3	5209.08	6068.28	7961.93	1.02213	1.37169	1.31969	0.884768	0.74747	0.654249	0.615721	0.018906
Q9DCV3	Diacylglycerol O-acyltransferase 2 OS=Mus musculus OX=10090 GN=Dgat2 PE=1 SV=1	Dgat2	10.05	4	4	4	6916	9254.01	5356.77	3078.4	13662.9	5100.12	7258.79	8673.94	7924.77	0.872707	1.16773	0.675953	1.72408	0.643567	0.915963	1.20881	0.713406
P0DN89	Transmembrane protein 254 OS=Mus musculus OX=10090 GN=Tmem254 PE=1 SV=1	Tmem254	17.89	2	2	2	2694.43	7866.07	6159.64	2392	12416	8808.5	9592.61	10272.4	7922.88	0.340082	0.99283	0.77745	1.56711	1.11178	1.21075	1.84311	0.11069
Q91VI7	Ribonuclease inhibitor OS=Mus musculus OX=10090 GN=Rnh1 PE=1 SV=1	Rnh1	23.03	10	10	10	12759.2	7649.98	7833.65	4042.27	5774.27	6608.14	6863.1	6415.17	7914.72	1.61208	0.966551	0.989757	0.729561	0.834917	0.867131	0.68143	0.110457
Q9WTS2	Alpha-(1,6)-fucosyltransferase OS=Mus musculus OX=10090 GN=Fut8 PE=1 SV=2	Fut8	18.61	10	10	10	5157.31	6851.83	6504.77	2651.79	12388.3	7185.21	9375.16	9649.56	7910.43	0.651963	0.866177	0.822303	1.56607	0.908321	1.18516	1.56362	0.0752306
Q8BGS7	Choline/ethanolaminephosphotransferase 1 OS=Mus musculus OX=10090 GN=Cept1 PE=1 SV=1	Cept1	4.09	2	2	2	5308.66	9431.56	6923.32	3096.23	10860.5	7918.86	6996.18	8591.85	7906.51	0.671429	1.19288	0.875648	1.37361	1.00156	0.884863	1.18981	0.433765
P57759	Endoplasmic reticulum resident protein 29 OS=Mus musculus OX=10090 GN=Erp29 PE=1 SV=2	Erp29	22.14	5	5	5	3311.94	3370.58	3654.42	1482.01	19734.1	8307.42	8953.14	12331.6	7888.6	0.419839	0.427272	0.463253	2.5016	1.05309	1.13495	3.57888	0.0127504
Q8BGF6	ELMO domain-containing protein 2 OS=Mus musculus OX=10090 GN=Elmod2 PE=1 SV=1	Elmod2	20.48	6	6	6	7803.72	7681.12	5608.34	3018.81	8889.46	8208.1	9126.14	8741.23	7886.15	0.989548	0.974002	0.711164	1.12722	1.04083	1.15724	1.24323	0.112125
Q99KR7	Peptidyl-prolyl cis-trans isomerase F, mitochondrial OS=Mus musculus OX=10090 GN=Ppif PE=1 SV=1	Ppif	17.48	4	4	4	4664.1	4759.06	7314.5	2395.31	9462.62	12231.9	8869.76	10188.1	7883.66	0.591616	0.603661	0.927805	1.20028	1.55155	1.12508	1.82608	0.0253009
Q9CR48	DNA damage-regulated autophagy modulator protein 2 OS=Mus musculus OX=10090 GN=Dram2 PE=2 SV=1	Dram2	8.24	2	2	2	5530.19	11172.8	7937.77	3522.14	7380.61	7491.88	7785.24	7552.58	7883.08	0.701526	1.41731	1.00694	0.936259	0.950375	0.987588	0.919522	0.841394
Q6P5F9	Exportin-1 OS=Mus musculus OX=10090 GN=Xpo1 PE=1 SV=1	Xpo1	12.04	13	13	13	7899.56	13905	9563.36	4488.42	3948.09	5584.13	6373.24	5301.82	7878.9	1.00262	1.76484	1.21379	0.501097	0.708745	0.8089	0.507061	0.0375892
P21278	Guanine nucleotide-binding protein subunit alpha-11 OS=Mus musculus OX=10090 GN=Gna11 PE=1 SV=1	Gna11	22.01	9	6	6	8946.71	11084.6	7321.09	3913.63	4807.86	8170.55	6711.59	6563.33	7840.4	1.1411	1.41378	0.933765	0.613216	1.04211	0.856026	0.719864	0.159535
P97742	Carnitine O-palmitoyltransferase 1, liver isoform OS=Mus musculus OX=10090 GN=Cpt1a PE=1 SV=4	Cpt1a	9.83	8	6	6	6033.06	9023.81	7200.65	3183.91	8254.21	7152.45	9350.04	8252.23	7835.7	0.769945	1.15163	0.918954	1.05341	0.912803	1.19326	1.11228	0.460492
P35285	Ras-related protein Rab-22A OS=Mus musculus OX=10090 GN=Rab22a PE=1 SV=2	Rab22a	18.56	3	3	3	5297.39	9020.06	8318.11	3237.59	10329.4	7354.05	6625.39	8102.95	7824.07	0.677064	1.15286	1.06314	1.32021	0.939927	0.846796	1.07392	0.730596
P50427	Steryl-sulfatase OS=Mus musculus OX=10090 GN=Sts PE=1 SV=1	Sts	11.06	7	7	7	4457.25	9768.58	8681.79	3277.1	9067.45	5822.27	9128.76	8006.16	7821.02	0.569907	1.24902	1.11006	1.15937	0.744439	1.16721	1.04849	0.791183
Q8BMS4	Ubiquinone biosynthesis O-methyltransferase, mitochondrial OS=Mus musculus OX=10090 GN=Coq3 PE=1 SV=1	Coq3	18.11	7	7	7	6931.12	9663.13	8436.99	3581.48	5186.62	9243.6	7453.48	7294.57	7819.16	0.886428	1.23583	1.07902	0.663322	1.18217	0.953233	0.874256	0.475614
O89051	Integral membrane protein 2B OS=Mus musculus OX=10090 GN=Itm2b PE=1 SV=1	Itm2b	17.29	4	4	4	7671.52	8227.15	9632.07	3651.43	7833.33	6513.63	7021.77	7122.91	7816.58	0.981442	1.05253	1.23226	1.00214	0.83331	0.898318	0.83698	0.109813
Q8BJ48	N-acetylglucosamine-1-phosphodiester alpha-N-acetylglucosaminidase OS=Mus musculus OX=10090 GN=Nagpa PE=1 SV=2	Nagpa	25.73	10	10	10	3582.69	6911.32	5229.58	2254.19	14954.8	8072.4	8089.97	10372.4	7806.79	0.45892	0.885296	0.669876	1.91561	1.03402	1.03627	1.97901	0.0738557
Q91YW3	DnaJ homolog subfamily C member 3 OS=Mus musculus OX=10090 GN=Dnajc3 PE=1 SV=1	Dnajc3	14.68	8	8	8	3692.88	4567.44	4755.49	1864.93	15079.7	8890.96	9844.91	11271.9	7805.23	0.473129	0.585177	0.60927	1.932	1.1391	1.26132	2.59804	0.00655449
Q9JKC8	AP-3 complex subunit mu-1 OS=Mus musculus OX=10090 GN=Ap3m1 PE=1 SV=1	Ap3m1	7.18	3	3	3	7009.73	10859	7080.98	3566.56	6788.82	8060.51	6975.85	7275.06	7795.81	0.899166	1.39293	0.908305	0.870829	1.03395	0.89482	0.874767	0.496112
P14429	H-2 class I histocompatibility antigen, Q7 alpha chain OS=Mus musculus OX=10090 GN=H2-Q7 PE=1 SV=1	H2-Q7	26.65	10	5	5	8208.24	11846.1	10334.2	4347.88	2732.25	4622.3	8980.37	5444.97	7787.24	1.05406	1.52122	1.32707	0.350862	0.593573	1.15322	0.537536	0.113891
Q9CY16	Small ribosomal subunit protein bS1m OS=Mus musculus OX=10090 GN=Mrps28 PE=1 SV=1	Mrps28	10.22	2	2	2	8208.84	6642.67	9056.87	3417.8	7170.56	8331.28	7279.49	7593.78	7781.62	1.0549	0.853636	1.16388	0.921474	1.07064	0.935473	0.95286	0.702144
Q99MB1	Toll-like receptor 3 OS=Mus musculus OX=10090 GN=Tlr3 PE=1 SV=2	Tlr3	12.15	11	11	11	9282.27	10771.5	7560.69	3951.37	6444.23	5898.16	6716.45	6352.95	7778.88	1.19327	1.38471	0.971951	0.828426	0.758227	0.863421	0.690176	0.0298251
Q8BLF1	Neutral cholesterol ester hydrolase 1 OS=Mus musculus OX=10090 GN=Nceh1 PE=1 SV=1	Nceh1	9.07	3	3	3	5902.37	5060.38	8422.14	2771.85	10239.9	9335.6	7597.35	9057.62	7759.62	0.760652	0.652142	1.08538	1.31964	1.2031	0.979087	1.40175	0.113184
Q62283	Tetraspanin-7 OS=Mus musculus OX=10090 GN=Tspan7 PE=1 SV=2	Tspan7	2.81	1	1	1	7585.2	7669.59	8984.47	3463.58	5612.69	9304.64	7364.8	7427.38	7753.56	0.978285	0.989169	1.15875	0.723885	1.20005	0.94986	0.919258	0.547915
P08122	Collagen alpha-2(IV) chain OS=Mus musculus OX=10090 GN=Col4a2 PE=1 SV=4	Col4a2	2.11	3	3	3	8233.92	6962.99	7744.65	3278.95	7197.48	7192.85	9182.92	7857.75	7752.47	1.0621	0.898164	0.998992	0.928411	0.927814	1.18452	1.02753	0.822268
O70435	Proteasome subunit alpha type-3 OS=Mus musculus OX=10090 GN=Psma3 PE=1 SV=3	Psma3	22.75	7	7	7	10762.3	8966.27	8623.9	4056.6	4860.6	7482.51	5761.25	6034.79	7742.81	1.38997	1.15801	1.1138	0.627757	0.966382	0.744078	0.638546	0.0323288
Q8VE19	GATOR2 complex protein MIOS OS=Mus musculus OX=10090 GN=Mios PE=1 SV=2	Mios	22.63	19	19	19	7483.92	10937.7	8240.31	3820.22	6749.03	6653.25	6268.3	6556.86	7722.09	0.969158	1.41642	1.06711	0.873991	0.861587	0.811737	0.737778	0.0661188
Q80W54	CAAX prenyl protease 1 homolog OS=Mus musculus OX=10090 GN=Zmpste24 PE=1 SV=2	Zmpste24	13.05	7	7	7	4688.89	6627.45	7363.49	2673.41	10862.4	7461.05	9296.39	9206.61	7716.61	0.607636	0.858855	0.954239	1.40766	0.966882	1.20472	1.47859	0.0851493
Q8R0Y6	Cytosolic 10-formyltetrahydrofolate dehydrogenase OS=Mus musculus OX=10090 GN=Aldh1l1 PE=1 SV=1	Aldh1l1	9.09	7	7	5	9664.46	9981.21	7263.4	3848.17	6616.94	5984.57	6690.61	6430.71	7700.2	1.25509	1.29623	0.943274	0.859321	0.777197	0.868888	0.716937	0.0388569
P61021	Ras-related protein Rab-5B OS=Mus musculus OX=10090 GN=Rab5b PE=1 SV=1	Rab5b	26.05	5	2	2	6813.45	7252.98	7857.57	3137.01	8763.31	9128.38	6369.23	8086.97	7697.49	0.885153	0.942253	1.0208	1.13846	1.18589	0.827443	1.10659	0.49595
Q99JT6	TLC domain-containing protein 1 OS=Mus musculus OX=10090 GN=Tlcd1 PE=2 SV=1	Tlcd1	17	4	4	4	3582.14	6127.58	4363.52	2014.61	15130.3	8183.81	8593.23	10635.8	7663.43	0.467433	0.799587	0.569395	1.97435	1.0679	1.12133	2.26723	0.0333525
P49615	Cyclin-dependent kinase 5 OS=Mus musculus OX=10090 GN=Cdk5 PE=1 SV=1	Cdk5	25.34	7	7	7	8478.02	11540.9	8506.18	4081.63	4779.48	6056.72	6562.16	5799.45	7653.91	1.10767	1.50784	1.11135	0.624449	0.791324	0.85736	0.609932	0.0243313
Q9CR88	Small ribosomal subunit protein uS14m OS=Mus musculus OX=10090 GN=Mrps14 PE=1 SV=1	Mrps14	17.19	2	2	2	7282.44	7387.98	5078.9	2824.64	7139.5	10078.7	8909.05	8709.08	7646.1	0.952439	0.966242	0.664248	0.933745	1.31815	1.16518	1.32294	0.147871
Q9Z2K1	Keratin, type I cytoskeletal 16 OS=Mus musculus OX=10090 GN=Krt16 PE=1 SV=3	Krt16	9.59	5	2	2	9824.04	11975.5	5139.49	3851.09	9610.88	7322.61	1903.15	6278.88	7629.28	1.28768	1.56968	0.673653	1.25974	0.959804	0.249453	0.699232	0.421903
P62900	Large ribosomal subunit protein eL31 OS=Mus musculus OX=10090 GN=Rpl31 PE=1 SV=1	Rpl31	13.6	2	2	2	11417.1	8137.66	6765.23	3762.8	5108.5	7323.69	7007.95	6480.05	7626.69	1.49699	1.067	0.887047	0.669819	0.960271	0.918872	0.738607	0.201069
Q9QZI8	Serine incorporator 1 OS=Mus musculus OX=10090 GN=Serinc1 PE=1 SV=1	Serinc1	6.4	3	3	3	4343.66	9113.27	7878.37	3050.1	8952.79	7765.77	7667.44	8128.67	7620.22	0.570018	1.19593	1.03388	1.17487	1.0191	1.0062	1.14299	0.484196
Q9D903	Probable rRNA-processing protein EBP2 OS=Mus musculus OX=10090 GN=Ebna1bp2 PE=2 SV=1	Ebna1bp2	3.27	1	1	1	12312.5	5180.94	8901.76	3771.64	6427.02	6476.13	6337.06	6413.4	7605.9	1.61881	0.681174	1.17038	0.845004	0.851461	0.833177	0.728928	0.368775
P40936	Indolethylamine N-methyltransferase OS=Mus musculus OX=10090 GN=Inmt PE=1 SV=1	Inmt	15.91	4	4	4	7894.91	6107.65	6792.94	2974.77	9868.24	7507.26	7413.21	8262.9	7597.37	1.03916	0.803917	0.894118	1.2989	0.98814	0.97576	1.19202	0.222505
Q3TZZ7	Extended synaptotagmin-2 OS=Mus musculus OX=10090 GN=Esyt2 PE=1 SV=1	Esyt2	13.37	11	11	11	7579.29	8849.22	7833.57	3472.64	6796.17	6922.85	7578.83	7099.28	7593.32	0.998152	1.1654	1.03164	0.895019	0.911702	0.998092	0.877825	0.0894979
Q9DCU6	Large ribosomal subunit protein uL4m OS=Mus musculus OX=10090 GN=Mrpl4 PE=1 SV=1	Mrpl4	10.2	3	3	3	3532.73	7380.09	8914.13	2835.16	7002.53	8997.73	9681.52	8560.59	7584.79	0.465765	0.973012	1.17526	0.923233	1.18629	1.27644	1.2953	0.34246
Q04736	Tyrosine-protein kinase Yes OS=Mus musculus OX=10090 GN=Yes1 PE=1 SV=3	Yes1	10.17	6	5	2	7907.08	10288.8	7170.45	3627.07	6585.18	8077.24	5465	6709.14	7582.29	1.04284	1.35695	0.945684	0.868495	1.06528	0.720758	0.79347	0.211026
Q8BVF7	Gamma-secretase subunit APH-1A OS=Mus musculus OX=10090 GN=Aph1a PE=1 SV=2	Aph1a	5.28	2	2	2	7445.35	6822.53	5551.89	2833.01	9143.13	8550.63	7924.01	8539.26	7572.92	0.983154	0.900911	0.733124	1.20734	1.12911	1.04636	1.29254	0.0527953
Q8CAY6	Acetyl-CoA acetyltransferase, cytosolic OS=Mus musculus OX=10090 GN=Acat2 PE=1 SV=2	Acat2	8.56	4	4	4	9579.29	7447.23	6371.56	3345.52	6108.96	7483.09	8402.71	7331.59	7565.47	1.26619	0.984371	0.842189	0.807479	0.989111	1.11067	0.940024	0.728977
Q9CQ10	Charged multivesicular body protein 3 OS=Mus musculus OX=10090 GN=Chmp3 PE=1 SV=3	Chmp3	12.5	3	3	3	4632.03	8199.77	8951.37	3114.95	6875.68	7523.63	9186.4	7861.9	7561.48	0.612582	1.08441	1.18381	0.909303	0.994994	1.21489	1.08275	0.64383
Q6P9J9	Anoctamin-6 OS=Mus musculus OX=10090 GN=Ano6 PE=1 SV=1	Ano6	9.88	9	9	9	7975.83	6785.77	6930.21	3104.1	5961.12	10063.5	7645.41	7890.01	7560.31	1.05496	0.897552	0.916657	0.788476	1.3311	1.01126	1.0912	0.69583
Q9DCI9	Large ribosomal subunit protein bL32m OS=Mus musculus OX=10090 GN=Mrpl32 PE=1 SV=1	Mrpl32	22.99	4	4	4	10433.8	9087.94	8190.13	3963.84	5741.51	5722.04	6179.94	5881.16	7559.23	1.38027	1.20223	1.08346	0.759537	0.756961	0.817536	0.636676	0.00387383
P35279	Ras-related protein Rab-6A OS=Mus musculus OX=10090 GN=Rab6a PE=1 SV=4	Rab6a	24.04	5	5	5	4258.98	6678.08	7526.94	2643.29	9096.77	8340.32	9342.29	8926.46	7540.56	0.564809	0.885621	0.998193	1.20638	1.10606	1.23894	1.45036	0.0868311
Q8CAK1	Putative transferase CAF17 homolog, mitochondrial OS=Mus musculus OX=10090 GN=Iba57 PE=1 SV=1	Iba57	11.45	4	4	4	8471.97	5577.4	5131.47	2743.47	7548.43	11265.1	7196.86	8670.13	7531.87	1.12482	0.740507	0.681301	1.0022	1.49566	0.955521	1.35606	0.216236
Q9JLR1	Protein transport protein Sec61 subunit alpha isoform 2 OS=Mus musculus OX=10090 GN=Sec61a2 PE=2 SV=3	Sec61a2	8.61	4	2	2	5362.61	6654.5	5986.88	2574.37	9811.85	8943.84	8401.13	9052.27	7526.8	0.712469	0.884107	0.795408	1.30359	1.18827	1.11616	1.50838	0.00581543
Q570Y9	DEP domain-containing mTOR-interacting protein OS=Mus musculus OX=10090 GN=Deptor PE=1 SV=2	Deptor	15.89	6	6	6	6800.82	8515.81	7785.26	3305.11	6831.26	8950.93	6246.04	7342.74	7521.69	0.904162	1.13217	1.03504	0.908209	1.19002	0.830404	0.953525	0.684095
Q3ULD5	Methylcrotonoyl-CoA carboxylase beta chain, mitochondrial OS=Mus musculus OX=10090 GN=Mccc2 PE=1 SV=1	Mccc2	20.96	9	9	9	9072.71	7273.55	7652.54	3435.25	7123.01	7191.29	6763.67	7025.99	7512.79	1.20763	0.968155	1.0186	0.948117	0.957206	0.900287	0.878293	0.145024
Q8VEK0	Cell cycle control protein 50A OS=Mus musculus OX=10090 GN=Tmem30a PE=1 SV=1	Tmem30a	11.54	4	4	4	4331.77	8821.52	7950.55	3018.2	9713.54	7049.43	7176.37	7979.78	7507.2	0.577016	1.17508	1.05906	1.2939	0.939023	0.955932	1.13436	0.548623
Q9WUM3	Coronin-1B OS=Mus musculus OX=10090 GN=Coro1b PE=1 SV=1	Coro1b	11.78	6	6	6	6407.46	7931.56	8819.35	3312.59	6194.53	7195.05	8484.4	7291.33	7505.39	0.853714	1.05678	1.17507	0.825344	0.958651	1.13044	0.944539	0.686972
Q9R1P3	Proteasome subunit beta type-2 OS=Mus musculus OX=10090 GN=Psmb2 PE=1 SV=1	Psmb2	20.4	4	4	4	9346.91	9583.9	7795.6	3822.69	4987.79	6532.34	6775	6098.38	7503.59	1.24566	1.27724	1.03892	0.66472	0.870562	0.902901	0.684534	0.0300308
P97457	Myosin regulatory light chain 11 OS=Mus musculus OX=10090 GN=Myl11 PE=1 SV=3	Myl11	13.02	2	2	2	13313.1	6665.36	18958.5	5565.14	1904.22	2607.53	1531.97	2014.57	7496.78	1.77584	0.889096	2.52889	0.254005	0.34782	0.20435	0.155218	0.00635172
Q64314	Hematopoietic progenitor cell antigen CD34 OS=Mus musculus OX=10090 GN=Cd34 PE=1 SV=1	Cd34	14.66	5	5	5	6210.71	7778.49	9245.54	3323.49	7859.26	6766.87	7112.17	7246.1	7495.51	0.828591	1.03775	1.23348	1.04853	0.90279	0.948858	0.935595	0.676412
Q9R099	Transducin beta-like protein 2 OS=Mus musculus OX=10090 GN=Tbl2 PE=1 SV=2	Tbl2	23.3	10	10	10	5598.21	10249.2	7050.38	3278.73	6789.82	7592.55	7668.65	7350.34	7491.47	0.747278	1.36812	0.941121	0.90634	1.01349	1.02365	0.96302	0.968158
O70302	Lipid transferase CIDEA OS=Mus musculus OX=10090 GN=Cidea PE=1 SV=2	Cidea	15.21	3	3	3	3336.4	4373.24	4285.21	1717.01	15057.9	8425	9417.26	10966.7	7482.5	0.445894	0.584462	0.572698	2.01242	1.12596	1.25857	2.74286	0.00768063
P22599	Alpha-1-antitrypsin 1-2 OS=Mus musculus OX=10090 GN=Serpina1b PE=1 SV=2	Serpina1b	12.83	5	3	3	4539.94	5221.39	6228.96	2287.73	10791.8	8746.39	9355.07	9631.09	7480.59	0.606896	0.697992	0.832683	1.44264	1.16921	1.25058	1.80693	0.00571326
Q8K297	Procollagen galactosyltransferase 1 OS=Mus musculus OX=10090 GN=Colgalt1 PE=1 SV=2	Colgalt1	9.4	6	6	6	2933.11	3852.02	5317.87	1732.91	15724.3	7434.43	9599.86	10919.5	7476.93	0.392288	0.515187	0.711237	2.10304	0.994316	1.28393	2.70665	0.0249865
Q8BR70	Protein YIPF6 OS=Mus musculus OX=10090 GN=Yipf6 PE=1 SV=1	Yipf6	9.32	2	2	2	2320.39	3587.5	4592.52	1502.25	16787.3	8364.04	9173.57	11441.6	7470.89	0.310591	0.480197	0.614722	2.24703	1.11955	1.22791	3.26891	0.016646
Q00519	Xanthine dehydrogenase/oxidase OS=Mus musculus OX=10090 GN=Xdh PE=1 SV=5	Xdh	8.99	13	13	12	6672.13	8210.8	8374.92	3329.26	7572.88	7578.46	6393.56	7181.63	7467.12	0.893534	1.09959	1.12157	1.01416	1.01491	0.856228	0.92635	0.464017
Q9D081	UDP-N-acetylglucosamine transferase subunit ALG14 homolog OS=Mus musculus OX=10090 GN=Alg14 PE=1 SV=1	Alg14	22.58	4	4	4	5792.18	4216.74	5881.99	2275.07	12636.1	8665.69	7599.75	9633.85	7465.41	0.775869	0.564837	0.787899	1.69262	1.16078	1.018	1.81875	0.0351761
Q9QYF9	Protein NDRG3 OS=Mus musculus OX=10090 GN=Ndrg3 PE=1 SV=1	Ndrg3	10.93	4	4	4	6225.76	5206.69	6972	2632.48	9148.76	10344.8	6839.09	8777.55	7456.18	0.834979	0.698305	0.935063	1.227	1.38741	0.917237	1.43078	0.0785293
Q9DC37	Major facilitator superfamily domain-containing protein 1 OS=Mus musculus OX=10090 GN=Mfsd1 PE=1 SV=1	Mfsd1	4.53	2	2	2	8190.37	8442.84	8133.78	3539.65	6510.35	8207.84	5236.5	6651.56	7453.61	1.09885	1.13272	1.09125	0.873449	1.10119	0.702545	0.805697	0.148553
P30999	Catenin delta-1 OS=Mus musculus OX=10090 GN=Ctnnd1 PE=1 SV=2	Ctnnd1	14.07	14	14	14	8112.01	9021.31	9469.51	3808.41	4654.84	7569.19	5813.77	6012.6	7440.11	1.09031	1.21252	1.27277	0.625642	1.01735	0.78141	0.678041	0.0514025
Q9D1K2	V-type proton ATPase subunit F OS=Mus musculus OX=10090 GN=Atp6v1f PE=1 SV=2	Atp6v1f	21.01	3	3	3	5144.94	7348.24	9219.87	3106.15	7986.74	4975.29	9958.75	7640.26	7438.97	0.69162	0.987803	1.2394	1.07363	0.668814	1.33873	1.05562	0.881352
P52633	Signal transducer and transcription activator 6 OS=Mus musculus OX=10090 GN=Stat6 PE=1 SV=2	Stat6	0.96	1	1	1	6968.04	9569.54	8697.61	3605.59	5609.65	6549.09	7224.72	6461.15	7436.44	0.937013	1.28684	1.16959	0.754346	0.880675	0.971529	0.768112	0.0944961
Q8BGR2	Volume-regulated anion channel subunit LRRC8D OS=Mus musculus OX=10090 GN=Lrrc8d PE=1 SV=1	Lrrc8d	5.47	4	4	4	7309.35	5245.88	8038.54	2944.46	7648.74	8951.82	7403.46	8001.34	7432.97	0.983369	0.705759	1.08147	1.02903	1.20434	0.996031	1.1656	0.307826
Q62147	Sarcospan OS=Mus musculus OX=10090 GN=Sspn PE=1 SV=1	Sspn	8.8	2	2	2	7661.51	8072.62	9674.76	3631.96	5229.29	7250.43	6692.76	6390.83	7430.23	1.03113	1.08646	1.30208	0.703786	0.975802	0.900748	0.754558	0.0775749
Q8BP40	Lysophosphatidic acid phosphatase type 6 OS=Mus musculus OX=10090 GN=Acp6 PE=1 SV=1	Acp6	13.88	5	5	5	5244.01	8737.15	7609.19	3088.46	7590.1	7628.6	7730.87	7649.86	7423.32	0.706424	1.17699	1.02504	1.02247	1.02765	1.04143	1.06295	0.61398
Q64522	Histone H2A type 2-B OS=Mus musculus OX=10090 GN=H2ac21 PE=1 SV=3	H2ac21	12.31	2	1	1	18126.1	9649.13	7024.61	4973.74	2622.09	3904.52	3210.45	3245.69	7422.82	2.44194	1.29993	0.946354	0.353247	0.526016	0.432511	0.279802	0.0160584
P61979	Heterogeneous nuclear ribonucleoprotein K OS=Mus musculus OX=10090 GN=Hnrnpk PE=1 SV=1	Hnrnpk	8.64	4	4	4	9056.34	10289.8	8907.69	4039.21	3973.71	6842.12	5423.42	5413.08	7415.51	1.22127	1.3876	1.20122	0.535864	0.922677	0.731361	0.574763	0.0245636
O55013	Trafficking protein particle complex subunit 3 OS=Mus musculus OX=10090 GN=Trappc3 PE=1 SV=1	Trappc3	24.44	4	4	4	8544.3	7678.24	8037.81	3470.97	6766.04	5751.92	7703.22	6740.39	7413.59	1.15252	1.0357	1.0842	0.912654	0.775862	1.03907	0.833507	0.104621
Q3U186	Probable arginine--tRNA ligase, mitochondrial OS=Mus musculus OX=10090 GN=Rars2 PE=1 SV=1	Rars2	11.25	7	7	7	9076.93	8926.26	6081.1	3445.22	5089.72	9108.99	6183.68	6794.13	7411.11	1.22477	1.20444	0.820538	0.686769	1.2291	0.834379	0.846294	0.449078
Q9DCL9	Bifunctional phosphoribosylaminoimidazole carboxylase/phosphoribosylaminoimidazole succinocarboxamide synthetase OS=Mus musculus OX=10090 GN=Paics PE=1 SV=4	Paics	17.18	9	9	9	9317.38	10299.2	8603.28	4037.72	4165.28	6692.02	5360.63	5405.98	7406.3	1.25803	1.3906	1.16162	0.562397	0.903558	0.723793	0.574699	0.0177109
Q5IRJ6	Proton-coupled zinc antiporter SLC30A9, mitochondrial OS=Mus musculus OX=10090 GN=Slc30a9 PE=1 SV=2	Slc30a9	3.7	2	2	2	7952.15	6054.94	6410.75	2918.22	7195.26	9952.98	6853.4	8000.55	7403.25	1.07414	0.817876	0.865938	0.971906	1.34441	0.925729	1.17552	0.342115
Q921I0	ORM1-like protein 1 OS=Mus musculus OX=10090 GN=Ormdl1 PE=2 SV=1	Ormdl1	12.42	2	2	2	5002.96	7696.66	6376.77	2727.83	11656.7	7160.43	6523.4	8446.84	7402.82	0.675818	1.03969	0.861397	1.57463	0.967257	0.881205	1.32837	0.292073
Q925F2	Endothelial cell-selective adhesion molecule OS=Mus musculus OX=10090 GN=Esam PE=1 SV=1	Esam	13.45	5	5	5	9327.75	8461.88	9092.87	3844.42	4383.24	6286.66	6857.59	5842.5	7401.66	1.26022	1.14324	1.22849	0.592196	0.849358	0.926493	0.652004	0.0336859
P42867	UDP-N-acetylglucosamine--dolichyl-phosphate N-acetylglucosaminephosphotransferase OS=Mus musculus OX=10090 GN=Dpagt1 PE=1 SV=2	Dpagt1	5.61	3	3	3	4557.08	9761.52	5624.66	2851.12	8700.52	8560.08	7195.3	8151.97	7399.86	0.615833	1.31915	0.760104	1.17577	1.15679	0.972356	1.22627	0.340992
Q9Z2A9	Glutathione hydrolase 5 proenzyme OS=Mus musculus OX=10090 GN=Ggt5 PE=1 SV=2	Ggt5	12.04	8	8	8	7802.43	10006.2	7583.07	3632.53	7300.76	5480.5	6207.22	6329.49	7396.7	1.05485	1.35279	1.0252	0.98703	0.740939	0.839188	0.747822	0.074968
O88792	Junctional adhesion molecule A OS=Mus musculus OX=10090 GN=F11r PE=1 SV=2	F11r	15.33	4	4	4	8808.25	10082.3	6675.08	3656.14	5341.42	8066.91	5224.36	6210.9	7366.39	1.19574	1.36869	0.906154	0.725107	1.0951	0.709216	0.728818	0.158151
P49222	Protein 4.2 OS=Mus musculus OX=10090 GN=Epb42 PE=1 SV=3	Epb42	15.63	11	11	11	10641.5	7920.83	7736.4	3763.91	2364.2	9084.5	6398.33	5949.01	7357.63	1.44632	1.07655	1.05148	0.321326	1.23471	0.869619	0.678627	0.280227
Q61830	Macrophage mannose receptor 1 OS=Mus musculus OX=10090 GN=Mrc1 PE=1 SV=2	Mrc1	14.42	21	21	21	6434.53	7974.79	9410.78	3413.93	8821.37	5030.79	6439.74	6763.97	7352	0.875208	1.08471	1.28003	1.19986	0.684275	0.875917	0.851881	0.423322
O89112	Glutathione S-transferase LANCL1 OS=Mus musculus OX=10090 GN=Lancl1 PE=1 SV=1	Lancl1	17.54	8	8	8	7334.15	8145.88	7261.44	3254.72	6796.32	7521.31	6954.47	7090.7	7335.6	0.999803	1.11046	0.989891	0.926485	1.02532	0.948044	0.935388	0.237954
P25911	Tyrosine-protein kinase Lyn OS=Mus musculus OX=10090 GN=Lyn PE=1 SV=4	Lyn	15.04	7	7	6	5046.2	9557.16	7588.28	3175.24	7746.74	6938.42	7126.24	7270.47	7333.84	0.688071	1.30316	1.03469	1.0563	0.946083	0.971693	0.982866	0.939969
P20491	High affinity immunoglobulin epsilon receptor subunit gamma OS=Mus musculus OX=10090 GN=Fcer1g PE=1 SV=1	Fcer1g	25.58	3	3	3	8170.28	12690.4	9462.18	4336.78	4721.79	3815.44	5107.04	4548.09	7327.86	1.11496	1.7318	1.29126	0.644362	0.520676	0.696935	0.449966	0.00719904
Q9ET01	Glycogen phosphorylase, liver form OS=Mus musculus OX=10090 GN=Pygl PE=1 SV=4	Pygl	20.35	19	19	19	5787.69	6612.8	7368.56	2835.2	8223.98	7391.9	8533.28	8049.72	7319.7	0.7907	0.903425	1.00667	1.12354	1.00986	1.1658	1.22156	0.0684862
Q921T2	Torsin-1A-interacting protein 1 OS=Mus musculus OX=10090 GN=Tor1aip1 PE=1 SV=3	Tor1aip1	9.92	5	5	5	3972.1	7813.18	6976.4	2683.8	10949	6877.74	7256.78	8361.17	7307.53	0.543562	1.0692	0.954686	1.49832	0.941185	0.993055	1.33695	0.293793
Q8BR86	Kin of IRRE-like protein 3 OS=Mus musculus OX=10090 GN=Kirrel3 PE=1 SV=1	Kirrel3	1.16	1	1	1	6648.29	7427.78	7685.44	3109.38	6543.69	4949.14	10528.2	7340.34	7297.09	0.911088	1.01791	1.05322	0.896753	0.678235	1.44279	1.01193	0.881391
Q9WTQ5	A-kinase anchor protein 12 OS=Mus musculus OX=10090 GN=Akap12 PE=1 SV=1	Akap12	17.22	21	21	21	8942.01	7145.09	8418.66	3512.28	6036.07	6333.86	6862.19	6410.71	7289.65	1.22667	0.98017	1.15488	0.828033	0.868884	0.941361	0.7848	0.0356062
Q91X78	Erlin-1 OS=Mus musculus OX=10090 GN=Erlin1 PE=1 SV=2	Erlin1	18.1	6	4	4	4496.4	6311.24	5019.45	2265.6	12004.2	6880.61	9009.18	9298	7286.85	0.617057	0.866114	0.688837	1.64738	0.944251	1.23636	1.76242	0.0435529
Q8VD00	Sigma intracellular receptor 2 OS=Mus musculus OX=10090 GN=Tmem97 PE=1 SV=1	Tmem97	4.55	1	1	1	5347.39	8726.58	5074.62	2736.59	10287	5776.71	8463.9	8175.87	7279.37	0.734596	1.19881	0.697124	1.41317	0.793573	1.16272	1.28091	0.35792
P05202	Aspartate aminotransferase, mitochondrial OS=Mus musculus OX=10090 GN=Got2 PE=1 SV=1	Got2	27.44	11	11	11	7427.74	5332.98	5922.46	2677.66	8040.15	8993.62	7934.01	8322.59	7275.16	1.02097	0.73304	0.814066	1.10515	1.23621	1.09056	1.33638	0.0476189
Q9CW42	Mitochondrial amidoxime-reducing component 1 OS=Mus musculus OX=10090 GN=Mtarc1 PE=1 SV=2	Mtarc1	12.94	4	3	3	4591.33	7338.25	8168.51	2874.43	7354.96	7462.3	8706.65	7841.3	7270.33	0.631516	1.00934	1.12354	1.01164	1.0264	1.19756	1.17046	0.376304
O08547	Vesicle-trafficking protein SEC22b OS=Mus musculus OX=10090 GN=Sec22b PE=1 SV=3	Sec22b	23.26	6	6	6	5971.92	7815.81	6753.2	2940.31	9249.98	7266.49	6559.25	7691.91	7269.44	0.82151	1.07516	0.928985	1.27245	0.999594	0.902305	1.1234	0.432167
P49282	Natural resistance-associated macrophage protein 2 OS=Mus musculus OX=10090 GN=Slc11a2 PE=1 SV=2	Slc11a2	4.58	2	2	2	4179.94	9836.63	5269.49	2756.66	8229.36	8248.01	7745.05	8074.14	7251.41	0.576431	1.35651	0.726685	1.13486	1.13743	1.06807	1.25595	0.313355
Q3TC33	Coiled-coil domain-containing protein 127 OS=Mus musculus OX=10090 GN=Ccdc127 PE=1 SV=2	Ccdc127	15.38	4	4	4	4716.38	4890.38	5522.51	2165.24	11023.8	6958.3	10367.9	9450	7246.55	0.650845	0.674857	0.762089	1.52125	0.960223	1.43074	1.87385	0.0158849
Q920A7	AFG3-like protein 1 OS=Mus musculus OX=10090 GN=Afg3l1 PE=1 SV=2	Afg3l1	9.51	9	6	6	7545.79	5541.95	6791.43	2844.24	7717.62	8055.21	7667.12	7813.32	7219.85	1.04514	0.767599	0.94066	1.06894	1.1157	1.06195	1.17912	0.133573
Q80X71	Transmembrane protein 106B OS=Mus musculus OX=10090 GN=Tmem106b PE=1 SV=1	Tmem106b	21.45	5	5	5	5841.73	8960.69	5907.89	2963.82	7202.26	8820.67	6563.53	7528.82	7216.13	0.809538	1.24176	0.818706	0.998078	1.22235	0.909564	1.09059	0.579943
Q9QYB5	Gamma-adducin OS=Mus musculus OX=10090 GN=Add3 PE=1 SV=2	Add3	4.11	3	3	3	7243.14	7053.37	7731.06	3148.67	6242.49	7996.35	6997.24	7078.69	7210.61	1.00451	0.978193	1.07218	0.865737	1.10897	0.970409	0.964068	0.620901
Q61081	Hsp90 co-chaperone Cdc37 OS=Mus musculus OX=10090 GN=Cdc37 PE=1 SV=1	Cdc37	7.65	3	3	3	6751.92	6639.22	8018.86	3060.95	7102.59	7024.74	7692.29	7273.21	7204.94	0.937124	0.921482	1.11297	0.985795	0.97499	1.06764	1.01913	0.760044
Q9WUZ9	Ectonucleoside triphosphate diphosphohydrolase 5 OS=Mus musculus OX=10090 GN=Entpd5 PE=1 SV=1	Entpd5	13.35	6	6	6	2930.62	2373.74	1877.06	1030.4	23337.8	6324.51	6358.16	12006.8	7200.31	0.407013	0.329672	0.260691	3.24122	0.878366	0.883039	5.01579	0.0346584
Q9CYL5	Golgi-associated plant pathogenesis-related protein 1 OS=Mus musculus OX=10090 GN=Glipr2 PE=1 SV=3	Glipr2	22.73	3	3	3	7266.05	8289.6	9581.65	3595.58	5884.79	5119.24	7059.12	6021.05	7200.08	1.00916	1.15132	1.33077	0.817323	0.710998	0.980423	0.71858	0.0533189
Q5SRX1	TOM1-like protein 2 OS=Mus musculus OX=10090 GN=Tom1l2 PE=1 SV=1	Tom1l2	9.07	4	4	4	6542.22	10682	7947.86	3599.02	5147.7	6798.71	6046.7	5997.7	7194.2	0.909374	1.48481	1.10476	0.715535	0.945027	0.840497	0.714804	0.120977
Q8BH82	N-acyl-phosphatidylethanolamine-hydrolyzing phospholipase D OS=Mus musculus OX=10090 GN=Napepld PE=1 SV=1	Napepld	4.8	2	2	2	7376.75	7029.87	4944.72	2766.02	9395.71	7786.88	6589.58	7924.06	7187.25	1.02637	0.978103	0.687985	1.30727	1.08343	0.916843	1.22845	0.264901
P28798	Progranulin OS=Mus musculus OX=10090 GN=Grn PE=1 SV=2	Grn	10.87	5	5	5	3420.49	9035.38	6878.94	2765.81	10979	6415.67	6346.21	7913.63	7179.28	0.476439	1.25854	0.958165	1.52926	0.893637	0.883962	1.22788	0.507986
Q9CXW4	Large ribosomal subunit protein uL5 OS=Mus musculus OX=10090 GN=Rpl11 PE=1 SV=4	Rpl11	21.91	4	4	4	6192.26	8586.92	6918.19	3104.47	5448.27	7462.62	8437.01	7115.97	7174.21	0.863128	1.19691	0.964314	0.759424	1.0402	1.17602	0.983893	0.892512
P26039	Talin-1 OS=Mus musculus OX=10090 GN=Tln1 PE=1 SV=2	Tln1	19.01	40	40	34	7477.46	7441.76	8035.42	3298.24	6042.67	7009.58	6951.1	6667.78	7159.66	1.04439	1.0394	1.12232	0.843988	0.979037	0.970869	0.871429	0.06189
Q8BXA5	Lipid scramblase CLPTM1L OS=Mus musculus OX=10090 GN=Clptm1l PE=1 SV=1	Clptm1l	8.16	4	4	4	5538	5276.63	5846.77	2383.08	11449.5	7058.09	7750.08	8752.56	7153.18	0.774201	0.737662	0.817367	1.60062	0.986707	1.08345	1.57596	0.0456539
Q61586	Glycerol-3-phosphate acyltransferase 1, mitochondrial OS=Mus musculus OX=10090 GN=Gpam PE=1 SV=2	Gpam	11.73	11	11	11	5896	6891.57	6303.49	2733.68	9007.54	6616.91	8180.27	7934.91	7149.3	0.824697	0.963951	0.881694	1.25992	0.925533	1.14421	1.2469	0.102493
Q9CQA1	Trafficking protein particle complex subunit 5 OS=Mus musculus OX=10090 GN=Trappc5 PE=1 SV=1	Trappc5	12.23	2	2	2	4957.83	6519.51	7329.38	2689.28	10194	7341.75	6429.38	7988.38	7128.64	0.69548	0.914552	1.02816	1.43001	1.02989	0.901908	1.27429	0.258335
Q9D1A2	Cytosolic non-specific dipeptidase OS=Mus musculus OX=10090 GN=Cndp2 PE=1 SV=1	Cndp2	11.16	5	5	5	8417.62	7527.93	7205.91	3311.09	6156.26	5775.28	7659.16	6530.23	7123.69	1.18164	1.05675	1.01154	0.864195	0.810714	1.07517	0.846197	0.150964
Q80TL7	Protein MON2 homolog OS=Mus musculus OX=10090 GN=Mon2 PE=1 SV=2	Mon2	7.7	13	13	13	7302.9	9266.33	9415.96	3718.84	4567.92	6009.58	6120.26	5565.92	7113.83	1.02658	1.30258	1.32361	0.642119	0.844775	0.860333	0.642588	0.0238908
Q9Z0F8	Disintegrin and metalloproteinase domain-containing protein 17 OS=Mus musculus OX=10090 GN=Adam17 PE=1 SV=3	Adam17	11	10	10	10	7041.79	7754.06	7187.08	3146.28	7056.9	7795.78	5807.23	6886.64	7107.14	0.990805	1.09102	1.01125	0.992931	1.09689	0.817098	0.939816	0.494533
Q9D0Z3	Transmembrane protein 53 OS=Mus musculus OX=10090 GN=Tmem53 PE=1 SV=1	Tmem53	16.67	5	5	5	3961.94	6833.65	4381.9	2172.74	13755.1	6627.69	7067.19	9149.99	7104.58	0.55766	0.961866	0.616771	1.93609	0.932876	0.994737	1.8086	0.121093
[truncated: 2,689 more rows]

## Sheet: fig7
Fig7
[truncated: 135 more rows]

## Sheet: RNAseq_quant
id	MBT_1	MBT_2	MBT_3	MI_1	MI_2	MI_3	gene_Dbxref	coding_type	pathway	pathway_description	GO_ID	GO_term	wiki_ID	wiki_term	Reactome_ID	Reactome_term
[truncated: 24,012 more rows]

[truncated: 6 more sheets: fig8, fig S1, fig S6, fig S7, fig S8, fig S9]
